# Supplementary material for: De Novo Assembly and Characterization of the Invasive Northern Pacific Seastar Transcriptome
Source: PLoS One. 2015 Nov 3;10(11):e0142003. doi: 10.1371/journal.pone.0142003 (PMC4631335; doi:10.1371/journal.pone.0142003)
Supplement: S1 Table — Annotations from this study and for P. miniata proteins from echinobase are shown. (XLSX) [file pone.0142003.s001.xlsx]

## Sheet: ortholog_annots.txt
Gene annotations for identified orthologs between A. amurensis and P. minata. Annotations from this study and for P. miniata protein from echinobase are shown.
Contig ID	Blastx Filtered uninformative Top hit	Uniprot gene name	P. miniata protein ID	P. miniata annotation
Locus_1_Transcript_396827/484273_Confidence_0.000_Length_2236	meiosis expressed gene 1 protein homolog [Xenopus laevis] >gi|82186838|sp|Q6PB04.1|MEIG1_XENLA RecName: Full=Meiosis expressed gene 1 protein homolog >gi|37747795|gb|AAH59980.1| Meig1 protein [Xenopus laevis]	Meiosis expressed gene 1 protein homolog	PMI_010850	none
Locus_1_Transcript_354294/484273_Confidence_0.000_Length_3541	muskelin [Rattus norvegicus] >gi|23821857|sp|Q99PV3.1|MKLN1_RAT RecName: Full=Muskelin >gi|12483633|dbj|BAB21439.1| muskelin [Rattus norvegicus] >gi|149065204|gb|EDM15280.1| muskelin 1, intracellular mediator containing kelch motifs, isoform CRA_a [Rattus norvegicus]	Muskelin	PMI_011387	muskelin 1, intracellular mediator containing kelch motifs-2
Locus_1_Transcript_473970/484273_Confidence_0.000_Length_1886	cellular retinoic acid binding protein [Branchiostoma floridae]	Cellular retinoic acid-binding protein 1	PMI_005733	retinol binding protein 1b, cellular
Locus_1_Transcript_229000/484273_Confidence_0.000_Length_3755	unnamed protein product [Oikopleura dioica]	Uncharacterized protein	PMI_005731	hypothetical protein-659
Locus_1_Transcript_82212/484273_Confidence_0.000_Length_5255	WD repeat-containing protein 87 [Crassostrea gigas]	Coronin-2B	PMI_005734	hypothetical protein-266
Locus_22473_Transcript_2/3_Confidence_0.667_Length_1600	Serine/threonine-protein kinase TNNI3K [Tupaia chinensis]	Serine/threonine-protein kinase TNNI3K	PMI_014439	none
Locus_10836_Transcript_3/5_Confidence_0.556_Length_1436	Coiled-coil domain-containing protein 45 [Crassostrea gigas]	Centrosomal protein of 95 kDa	PMI_014438	coiled-coil domain containing 45
Locus_6452_Transcript_4/6_Confidence_0.750_Length_744	unnamed protein product [Homo sapiens] >gi|119626877|gb|EAX06472.1| DEP domain containing 1, isoform CRA_b [Homo sapiens]	DEP domain-containing protein 1A	PMI_021306	none
Locus_2213_Transcript_2/3_Confidence_0.333_Length_435	DEP domain containing 1B, isoform CRA_b [Mus musculus] >gi|156229726|gb|AAI52332.1| DEP domain containing 1B [Mus musculus] >gi|156229738|gb|AAI52331.1| DEP domain containing 1B [Mus musculus]	DEP domain-containing protein 1B	PMI_021305	DEP domain containing 1
Locus_878_Transcript_4/10_Confidence_0.583_Length_1713			PMI_007656	none
Locus_1_Transcript_319023/484273_Confidence_0.000_Length_2760	cytochrome P450, family 46, subfamily A, polypeptide 1 [Xenopus (Silurana) tropicalis] >gi|169641874|gb|AAI60534.1| LOC100145328 protein [Xenopus (Silurana) tropicalis]	Cholesterol 24-hydroxylase	PMI_007657	Cytochrome P450 Family 46 related, CYP46, cholesterol 24-hydroxylase-related
Locus_6270_Transcript_12/13_Confidence_0.343_Length_2475	Solute carrier family 23 member 1, partial [Anas platyrhynchos]	Solute carrier family 23 member 1	PMI_018581	Solute carrier family 23 member 1 (Sodium-dependent vitamin C transporter 1) (hSVCT1) (Na(+)/L-ascorbic acid transporter 1) (Yolk sac permease-like molecule 3) (nucleobase transporters)
Locus_1_Transcript_319900/484273_Confidence_0.000_Length_5160	myotubularin [Saccoglossus kowalevskii] >gi|268054181|gb|ACY92577.1| myotubularin [Saccoglossus kowalevskii]	Myotubularin-related protein 2	PMI_016769	Myotubularin-related protein 1/2
Locus_1_Transcript_252998/484273_Confidence_0.000_Length_3216	ER degradation-enhancing alpha-mannosidase-like 2, partial [Columba livia]	ER degradation-enhancing alpha-mannosidase-like protein 2	PMI_007351	Putative alpha-mannosidase C20orf31 precursor (8922667) ER degradation-enhancing-mannosidase-like protein 2 (27413906) ER degradation enhancer, mannosidase alpha-like 1
Locus_1_Transcript_53571/484273_Confidence_0.000_Length_1567	L-gulono-gamma-lactone oxidase [Acipenser transmontanus]	L-gulonolactone oxidase	PMI_007349	L-gulonolactone oxidase (LGO) (L-gulono-gamma-lactone oxidase) (GLO)
Locus_1_Transcript_196480/484273_Confidence_0.000_Length_4849	26S protease regulatory subunit 6A [Crassostrea gigas]	26S protease regulatory subunit 6A	PMI_007347	proteasome 26S subunit, ATPase3, isoform
Locus_13520_Transcript_1/2_Confidence_0.667_Length_734	Programmed cell death protein 5 [Crassostrea gigas]	Uncharacterized protein	PMI_007352	centrosomal protein 290kDa [Homo sapiens (human)]
Locus_7526_Transcript_4/9_Confidence_0.727_Length_2148	ATP-dependent DNA helicase Q5 [Columba livia]	ATP-dependent DNA helicase Q5	PMI_008311	RecQ protein-like 5
Locus_1_Transcript_288081/484273_Confidence_0.000_Length_7443	Rap guanine nucleotide exchange factor 2 [Harpegnathos saltator]	Rap guanine nucleotide exchange factor 2	PMI_011304	Rap guanine nucleotide exchange factor (GEF) 2-2
Locus_1_Transcript_128315/484273_Confidence_0.000_Length_3441	85 kDa calcium-independent phospholipase A2 [Myotis brandtii]	85/88 kDa calcium-independent phospholipase A2	PMI_026167	phospholipase A2, group VI
Locus_3260_Transcript_3/5_Confidence_0.429_Length_2276	Sterol regulatory element-binding protein cleavage-activating protein [Chelonia mydas]	Sterol regulatory element-binding protein cleavage-activating protein	PMI_014018	none
Locus_15326_Transcript_3/3_Confidence_0.000_Length_1182	Sterol regulatory element-binding protein cleavage-activating protein [Crassostrea gigas]	Sterol regulatory element-binding protein cleavage-activating protein	PMI_014017	SREBF chaperone
Locus_1_Transcript_403013/484273_Confidence_0.000_Length_4340	DKFZP564K0822 [Homo sapiens]	Vesicular, overexpressed in cancer, prosurvival protein 1	PMI_014016	none
Locus_1_Transcript_456442/484273_Confidence_0.000_Length_2458			PMI_012950	caspase recruitment domain family, member 11 [Homo sapiens (human)]
Locus_14112_Transcript_2/5_Confidence_0.633_Length_719	5-formyltetrahydrofolate cyclo-ligase [Ictalurus furcatus]	5-formyltetrahydrofolate cyclo-ligase	PMI_012951	5,10-methenyltetrahydrofolate synthetase (5-formyltetrahydrofolate cyclo-ligase) [Homo sapiens (human)]
Locus_15804_Transcript_1/1_Confidence_0.000_Length_291	Si:ch211-234g24.1 protein [Danio rerio]	Protein phosphatase 1 regulatory subunit 37	PMI_021241	none
Locus_1_Transcript_421722/484273_Confidence_0.000_Length_1972	rab GDP dissociation inhibitor alpha [Danio rerio] >gi|63101884|gb|AAH95329.1| GDP dissociation inhibitor 1 [Danio rerio] >gi|182890498|gb|AAI64533.1| Gdi1 protein [Danio rerio]	Rab GDP dissociation inhibitor alpha	PMI_026194	GDP dissociation inhibitor 1
Locus_1825_Transcript_7/27_Confidence_0.737_Length_1608	hypothetical protein BRAFLDRAFT_64329 [Branchiostoma floridae] >gi|229284592|gb|EEN55327.1| hypothetical protein BRAFLDRAFT_64329 [Branchiostoma floridae]	Putative uncharacterized protein	PMI_007902	coiled-coil domain containing 3 [Homo sapiens (human)]
Locus_1_Transcript_212109/484273_Confidence_0.000_Length_529	microsomal glutathione S-transferase 3 [Ictalurus furcatus]	Microsomal glutathione S-transferase 3	PMI_007903	microsomal glutathione S-transferase 3
Locus_1_Transcript_22794/484273_Confidence_0.000_Length_1914	N-acylethanolamine-hydrolyzing acid amidase [Crassostrea gigas]	N-acylethanolamine-hydrolyzing acid amidase	PMI_007900	N-acylsphingosin admidohydrolase 1, acid ceramidase
Locus_1_Transcript_356555/484273_Confidence_0.000_Length_2406	GG13892 [Drosophila erecta] >gi|190654214|gb|EDV51457.1| GG13892 [Drosophila erecta]	Low-density lipoprotein receptor-related protein 12	PMI_021309	hypothetical protein-1332; neuropilin (NRP) and tolloid (TLL)-like 2-like
Locus_7118_Transcript_3/8_Confidence_0.857_Length_1481	gpn-loop GTPase 1 [Ictalurus furcatus]	GPN-loop GTPase 1	PMI_027191	GPN-loop GTPase 1; XPA binding protein 1
Locus_1_Transcript_156661/484273_Confidence_0.000_Length_4577	Tetratricopeptide repeat protein 29 [Crassostrea gigas]	Tetratricopeptide repeat protein 29	PMI_001359	tetratricopeptide repeat domain 29
Locus_1_Transcript_276461/484273_Confidence_0.000_Length_1449	malignant T-cell-amplified sequence 1 [Danio rerio] >gi|82188575|sp|Q7ZV34.1|MCTS1_DANRE RecName: Full=Malignant T-cell-amplified sequence 1; Short=MCT-1 >gi|28279237|gb|AAH46019.1| Malignant T cell amplified sequence 1 [Danio rerio]	Malignant T-cell-amplified sequence 1	PMI_001353	malignant T cell amplified sequence 1
Locus_3456_Transcript_15/21_Confidence_0.414_Length_3024	CWF19-like protein 2, partial [Columba livia]	CWF19-like protein 2	PMI_001352	CWF19-like 2, cell cycle control (S. pombe)-1
Locus_1_Transcript_276420/484273_Confidence_0.000_Length_4828	ATP-binding cassette sub-family E member 1 [Crassostrea gigas]	ATP-binding cassette sub-family E member 1	PMI_001354	none
Locus_3044_Transcript_3/3_Confidence_0.000_Length_1671			PMI_010364	bromodomain adjacent to zinc finger domain, 2B
Locus_9183_Transcript_2/3_Confidence_0.333_Length_1144	protein LMBR1L [Mus musculus] >gi|81881208|sp|Q9D1E5.1|LMBRL_MOUSE RecName: Full=Protein LMBR1L; AltName: Full=Uteroglobin receptor >gi|12834457|dbj|BAB22919.1| unnamed protein product [Mus musculus] >gi|19484033|gb|AAH23397.1| Limb region 1 like [Mus musculus] >gi|23707078|gb|AAL13076.1| uteroglobin receptor [Mus musculus] >gi|26326579|dbj|BAC27033.1| unnamed protein product [Mus musculus] >gi|2…	Protein LMBR1L	PMI_010363	limb region 1 like
Locus_1_Transcript_220146/484273_Confidence_0.000_Length_2436	acyl-coenzyme A thioesterase THEM4 [Danio rerio] >gi|120538701|gb|AAI29488.1| Zgc:158847 [Danio rerio]	Acyl-coenzyme A thioesterase THEM4	PMI_012646	none
Locus_678_Transcript_27/49_Confidence_0.590_Length_4238			PMI_012644	none
Locus_3214_Transcript_1/3_Confidence_0.750_Length_2243	Bcl-2-like protein 13 [Crassostrea gigas]	Bcl-2-like protein 13	PMI_012643	Mil1-like, Bcl-2-like 13 protein-like, Bcl-Rambo-like
Locus_1_Transcript_461417/484273_Confidence_0.000_Length_2479	TPA_inf: sialidase NEU5.1, partial [Strongylocentrotus purpuratus]	Sialidase-3	PMI_012645	sialidase 3 (membrane sialidase)
Locus_7548_Transcript_6/12_Confidence_0.852_Length_3209	XTimeless1 [Xenopus laevis]	Protein timeless homolog	PMI_010943	none
Locus_1_Transcript_304700/484273_Confidence_0.000_Length_983	CDP-diacylglycerol-inositol 3-phosphatidyltransferase [Xenopus (Silurana) tropicalis] >gi|113197937|gb|AAI21480.1| CDP-diacylglycerol--inositol 3-phosphatidyltransferase (phosphatidylinositol synthase) [Xenopus (Silurana) tropicalis]	CDP-diacylglycerol--inositol 3-phosphatidyltransferase	PMI_012824	CDP-diacylglycerol--inositol 3-phosphatidyltransferase (phosphatidylinositol synthase)
Locus_5686_Transcript_2/2_Confidence_0.000_Length_621	Thrombospondin type-1 domain-containing protein 7A [Macaca fascicularis]	Thrombospondin type-1 domain-containing protein 7A	PMI_024991	RIKEN cDNA D130067I03 like gene
Locus_13067_Transcript_4/8_Confidence_0.333_Length_616	tRNA modification GTPase GTPBP3, mitochondrial [Crassostrea gigas]	tRNA modification GTPase GTPBP3, mitochondrial	PMI_011287	none
Locus_1_Transcript_346140/484273_Confidence_0.000_Length_10302	DEAD/DEAH box helicase [Haliangium ochraceum DSM 14365] >gi|502591232|ref|WP_012828852.1| DEAD/DEAH box helicase [Haliangium ochraceum] >gi|262080284|gb|ACY16253.1| DEAD/DEAH box helicase domain protein [Haliangium ochraceum DSM 14365]	Protein PRRC2C	PMI_009411	none
Locus_3761_Transcript_13/20_Confidence_0.366_Length_2739	Cip1-interacting zinc finger protein [Chelonia mydas]	Cip1-interacting zinc finger protein	PMI_009412	CDKN1A interacting zinc finger protein 1
Locus_1_Transcript_69482/484273_Confidence_0.000_Length_15088	Dynein heavy chain 5, axonemal [Bos grunniens mutus]	Dynein heavy chain 5, axonemal	PMI_008056	dynein, axonemal, heavy chain 5-2
Locus_17495_Transcript_2/5_Confidence_0.981_Length_1335	Transmembrane protein 186, partial [Anas platyrhynchos]	Transmembrane protein 186	PMI_027123	transmembrane protein 186
Locus_1_Transcript_72242/484273_Confidence_0.000_Length_2066	profilin-4 [Bos taurus] >gi|109892839|sp|Q2NKT1.1|PROF4_BOVIN RecName: Full=Profilin-4 >gi|84201691|gb|AAI11658.1| Profilin family, member 4 [Bos taurus] >gi|296482271|tpg|DAA24386.1| TPA: profilin-4 [Bos taurus] >gi|440906086|gb|ELR56391.1| Profilin-4 [Bos grunniens mutus]	Profilin-4	PMI_019241	none
Locus_4059_Transcript_11/16_Confidence_0.600_Length_3325	Elongation factor 2 kinase [Crassostrea gigas]	Eukaryotic elongation factor 2 kinase	PMI_001677	elongation factor 2 kinase
Locus_1256_Transcript_1/2_Confidence_0.333_Length_720	TPA: rCG40189-like [Bos taurus]	Transmembrane protein 180	PMI_001678	transmembrane protein 180
Locus_1_Transcript_396725/484273_Confidence_0.000_Length_3199	Mitogen-activated protein kinase kinase kinase 7-interacting protein 1 [Crassostrea gigas]	TGF-beta-activated kinase 1 and MAP3K7-binding protein 1	PMI_001680	Map3k7ip1
Locus_1_Transcript_436124/484273_Confidence_0.000_Length_2158	PREDICTED: uncharacterized protein LOC575061 [Strongylocentrotus purpuratus]	Uncharacterized protein	PMI_009683	none
Locus_14861_Transcript_4/6_Confidence_0.444_Length_331	reverse transcriptase-like protein [Epinephelus coioides]	Uncharacterized protein	PMI_024467	none
Locus_1_Transcript_20176/484273_Confidence_0.000_Length_4050	WW domain binding protein 6 [Mus musculus]	SRSF protein kinase 1	PMI_020281	SFRS protein kinase 1 like
Locus_5165_Transcript_10/19_Confidence_0.667_Length_1915			PMI_022996	none
Locus_1_Transcript_431009/484273_Confidence_0.000_Length_1269	ruvB-like 2 [Xenopus laevis] >gi|114108108|gb|AAI23266.1| LOC398205 protein [Xenopus laevis]	RuvB-like 2	PMI_026491	RuvB-like 2 /reptin
Locus_6562_Transcript_4/7_Confidence_0.429_Length_1469	Double-strand break repair protein MRE11 [Crassostrea gigas]	Double-strand break repair protein MRE11	PMI_011380	none
Locus_1982_Transcript_3/6_Confidence_0.222_Length_732	PREDICTED: hypothetical protein [Saccoglossus kowalevskii]	Protein brambleberry	PMI_006685	hypothetical protein-1223
Locus_1_Transcript_274295/484273_Confidence_0.000_Length_4985	Actin-related protein 2/3 complex subunit 4 [Anoplopoma fimbria]	Actin-related protein 2/3 complex subunit 4	PMI_006686	none
Locus_1_Transcript_88714/484273_Confidence_0.000_Length_2481	autophagy-related protein 7 [Sus scrofa] >gi|296874490|gb|ADH81750.1| autophagy related 7-like protein [Sus scrofa]	Ubiquitin-like modifier-activating enzyme ATG7	PMI_006684	Autophagy protein 7-like (APG7-like) (Ubiquitin activating enzyme E1-like protein
Locus_1_Transcript_82957/484273_Confidence_0.000_Length_1272	AMMECR1 protein [Danio rerio] >gi|34784081|gb|AAH56704.1| Zgc:66100 [Danio rerio]	AMME syndrome candidate gene 1 protein homolog	PMI_021196	none
Locus_783_Transcript_110/112_Confidence_0.084_Length_2786	unnamed protein product [Tetraodon nigroviridis]	Heterogeneous nuclear ribonucleoprotein U-like protein 1	PMI_022798	E1B-55kDa-associated protein 5 isoform a
Locus_6462_Transcript_4/11_Confidence_0.281_Length_2818	LOC100158627 protein [Xenopus (Silurana) tropicalis]	Histone deacetylase 4	PMI_006308	histone deacetylase 4
Locus_1_Transcript_86894/484273_Confidence_0.000_Length_4130	RNA-binding protein 45 [Danio rerio]	RNA-binding protein 45	PMI_006310	Developmentally regulated RNA-binding protein 1
Locus_9796_Transcript_4/7_Confidence_0.333_Length_2494	RING finger and SPRY domain-containing protein 1 precursor [Danio rerio] >gi|134026318|gb|AAI34971.1| Si:ch211-257c9.1 [Danio rerio]	RING finger and SPRY domain-containing protein 1	PMI_004084	ring finger and SPRY domain containing 1-like-2
Locus_1_Transcript_307399/484273_Confidence_0.000_Length_1248	protein FAM192A [Bos taurus] >gi|74354939|gb|AAI02365.1| NEFA-interacting nuclear protein NIP30 [Bos taurus]	Protein FAM192A	PMI_004085	none
Locus_2861_Transcript_5/10_Confidence_0.887_Length_2061	ras-related protein Rab-22A [Mus musculus] >gi|46577691|sp|P35285.2|RB22A_MOUSE RecName: Full=Ras-related protein Rab-22A; Short=Rab-22; AltName: Full=Rab-14 >gi|13879258|gb|AAH06596.1| RAB22A, member RAS oncogene family [Mus musculus] >gi|14422309|emb|CAC41378.1| RAB22A protein [Mus musculus] >gi|26327515|dbj|BAC27501.1| unnamed protein product [Mus musculus] >gi|74144602|dbj|BAE27289.1| unnamed…	Ras-related protein Rab-22A	PMI_004086	RAS-Related Protein RAB-31
Locus_1_Transcript_36924/484273_Confidence_0.000_Length_3052	Pc12g08750 [Penicillium chrysogenum Wisconsin 54-1255] >gi|211582324|emb|CAP80502.1| Pc12g08750 [Penicillium chrysogenum Wisconsin 54-1255]	Polyamine oxidase	PMI_004082	amine oxidase (flavin containing) domain 1
Locus_15212_Transcript_5/8_Confidence_0.455_Length_2034	Protein sidekick-2 [Dicentrarchus labrax]	Protein sidekick-2	PMI_025025	none
Locus_6023_Transcript_1/1_Confidence_0.000_Length_1917	Ceramide kinase [Crassostrea gigas]	Ceramide kinase	PMI_022592	Ceramide kinase (Acylsphingosine kinase) (mCERK)
Locus_1_Transcript_23891/484273_Confidence_0.000_Length_2026	di-N-acetylchitobiase precursor [Xenopus laevis] >gi|32442460|gb|AAP82288.1| putative di-N-acetyl-chitobiase [Xenopus laevis] >gi|32450115|gb|AAH53782.1| MGC64330 protein [Xenopus laevis]	Di-N-acetylchitobiase	PMI_006751	Di-N-acetylchitobiase precursor
Locus_15252_Transcript_1/1_Confidence_0.000_Length_730	PREDICTED: GJ24209-like [Saccoglossus kowalevskii]	Organic cation transporter protein	PMI_006747	organic-cation transporter like 3
Locus_32722_Transcript_2/2_Confidence_0.333_Length_346	endonuclease/reverse transcriptase [Branchiostoma floridae]	RNA-directed DNA polymerase from mobile element jockey	PMI_006749	none
Locus_1_Transcript_481087/484273_Confidence_0.000_Length_4619	Dentin matrix protein 4, partial [Anas platyrhynchos]	Extracellular serine/threonine protein kinase FAM20C	PMI_022130	family with sequence similarity 20, member C-1; dentin matrix protein 4-like
Locus_4332_Transcript_23/24_Confidence_0.106_Length_3546	Dual specificity protein kinase TTK [Pteropus alecto]	Dual specificity protein kinase TTK	PMI_013306	none
Locus_1936_Transcript_17/24_Confidence_0.437_Length_2311	antistasin-like protein [Haliotis discus discus]	Antistasin	PMI_006432	SCO-spondin
Locus_4222_Transcript_4/12_Confidence_0.250_Length_1264	Uncharacterized protein KIAA1267 [Harpegnathos saltator]	KAT8 regulatory NSL complex subunit 1	PMI_006433	KIAA1267 protein-like
Locus_1936_Transcript_14/24_Confidence_0.662_Length_5238	LOC515676 protein [Bos taurus]	Balbiani ring protein 3	PMI_006431	none
Locus_32674_Transcript_1/1_Confidence_0.000_Length_218			PMI_014397	sialic acid binding Ig-like lectin 6 [Homo sapiens (human)]
Locus_9696_Transcript_5/8_Confidence_0.571_Length_2014	PREDICTED: RNA-directed DNA polymerase from mobile element jockey-like [Strongylocentrotus purpuratus]	Uncharacterized protein	PMI_014399	endonuclease-reverse transcriptase-16
Locus_1_Transcript_178482/484273_Confidence_0.000_Length_3450	solute carrier family 20 (phosphate transporter), member 2, isoform CRA_a [Homo sapiens]	Sodium-dependent phosphate transporter 2	PMI_014401	Solute carrier family 20 (phosphate transporter), member 1
Locus_17352_Transcript_1/1_Confidence_0.000_Length_318	START domain-containing protein [Patiria pectinifera]	Steroidogenic acute regulatory protein, mitochondrial	PMI_017635	none
Locus_1_Transcript_197671/484273_Confidence_0.000_Length_2857	Leucine-rich repeat-containing protein 47 [Salmo salar]	Leucine-rich repeat-containing protein 47	PMI_001598	leucine rich repeat containing 47
Locus_1_Transcript_116293/484273_Confidence_0.000_Length_19318	TPA_inf: polyketide synthase [Lytechinus variegatus]	Probable polyketide synthase 1	PMI_001602	none
Locus_17141_Transcript_1/3_Confidence_0.667_Length_739	Putative cationic amino acid transporter [Myotis davidii]	Probable cationic amino acid transporter	PMI_001606	solute carrier family 7 (cationic amino acid transporter, y+system), member 14
Locus_25280_Transcript_1/3_Confidence_0.333_Length_583	Uncharacterized transposase-like protein HI1328.1 [Camponotus floridanus]	Uncharacterized protein	PMI_019975	hypothetical protein-444
Locus_5084_Transcript_21/25_Confidence_0.696_Length_3581	Nucleolar transcription factor 1 [Bos grunniens mutus]	Nucleolar transcription factor 1	PMI_002486	upstream binding transcription factor, RNA polymerase I; nucleolar transcription factor UBF
Locus_2133_Transcript_11/17_Confidence_0.766_Length_3876	UPF0536 protein C12orf66 [Chelonia mydas]	UPF0536 protein C12orf66 homolog	PMI_002487	human chromosome 12 open reading frame 66
Locus_1_Transcript_468999/484273_Confidence_0.000_Length_3639	gamma-glutamyl transpeptidase [Salpingoeca sp. ATCC 50818] >gi|326429954|gb|EGD75524.1| gamma-glutamyl transpeptidase [Salpingoeca sp. ATCC 50818]	Gamma-glutamyltranspeptidase 3	PMI_002485	Gamma-glutamyltranspeptidase 1 precursor (Gamma-glutamyltransferase 1) (CD224 antigen)
Locus_729_Transcript_6/11_Confidence_0.651_Length_1611	Pi16 protein [Mus musculus]	Peptidase inhibitor 16	PMI_026813	none
Locus_1_Transcript_257303/484273_Confidence_0.000_Length_2393	putative F28H1.4a [Danaus plexippus]	Uncharacterized protein	PMI_007650	none
Locus_1_Transcript_115336/484273_Confidence_0.000_Length_995	CKLF-like MARVEL transmembrane domain containing 4 [Rattus norvegicus]	CKLF-like MARVEL transmembrane domain-containing protein 4	PMI_007651	Chemokine-like factor (CKLF)
Locus_23630_Transcript_1/1_Confidence_0.000_Length_331	Putative G-protein coupled receptor T27D1.3 [Crassostrea gigas]	D(1B) dopamine receptor	PMI_028438	none
Locus_1_Transcript_316623/484273_Confidence_0.000_Length_2998	Derlin-1 [Crassostrea gigas]	Derlin-1	PMI_016205	Der1-like domain family, member 1
Locus_24545_Transcript_4/5_Confidence_0.400_Length_1793	WD repeat-containing protein 67 isoform 2 [Mus musculus] >gi|74222638|dbj|BAE42193.1| unnamed protein product [Mus musculus]	TBC1 domain family member 31	PMI_016204	WD repeat domain 67
Locus_1_Transcript_381560/484273_Confidence_0.000_Length_3365	Ankyrin repeat domain-containing protein 32 [Crassostrea gigas]	Ankyrin repeat domain-containing protein 32	PMI_020570	ankyrin repeat domain 32 [Homo sapiens (human)]
Locus_1_Transcript_210092/484273_Confidence_0.000_Length_2422	Leucine-rich repeat-containing protein 34 [Crassostrea gigas]	Leucine-rich repeat-containing protein 34	PMI_011444	leucine rich repeat containing 34-1
Locus_1_Transcript_115277/484273_Confidence_0.000_Length_1064	Riboflavin transporter 2 [Bos grunniens mutus]	Solute carrier family 52, riboflavin transporter, member 3	PMI_011445	human chromosome 20 open reading frame 54-like-3
Locus_1_Transcript_380151/484273_Confidence_0.000_Length_5623	CCR4-NOT transcription complex subunit 1 [Pteropus alecto]	CCR4-NOT transcription complex subunit 1	PMI_005764	CCR4-NOT transcription complex, subunit 1 - part III
Locus_17405_Transcript_4/5_Confidence_0.400_Length_1228	Unknown (protein for IMAGE:3636175), partial [Homo sapiens]	Tripartite motif-containing protein 2	PMI_024766	tripartite motif-containing 2-3
Locus_1_Transcript_259413/484273_Confidence_0.000_Length_4041	Uncharacterized protein C12orf11, partial [Anas platyrhynchos]	Protein asunder homolog	PMI_006420	human chromosome 12 open reading frame 11-like
Locus_1_Transcript_134132/484273_Confidence_0.000_Length_6505	Plexin-A4 precursor, putative [Pediculus humanus corporis] >gi|212506385|gb|EEB10617.1| Plexin-A4 precursor, putative [Pediculus humanus corporis]	Plexin-B	PMI_006421	plexin A4
Locus_1_Transcript_124200/484273_Confidence_0.000_Length_4622	Pre-mRNA-processing factor 39, partial [Anas platyrhynchos]	Pre-mRNA-processing factor 39	PMI_017831	PRP39 pre-mRNA processing factor 39
Locus_1_Transcript_311389/484273_Confidence_0.000_Length_2976	Transmembrane protein 143 [Tupaia chinensis]	Transmembrane protein 143	PMI_027940	transmembrane protein 143
Locus_1_Transcript_334654/484273_Confidence_0.000_Length_2044	TPA: synoviolin 1 [Bos taurus]	E3 ubiquitin-protein ligase synoviolin	PMI_003957	synovial apoptosis inhibitor 1, synoviolin
Locus_5868_Transcript_8/10_Confidence_0.441_Length_1528	unnamed protein product [Macaca fascicularis]	Zinc finger CCHC domain-containing protein 9	PMI_008245	zinc finger, CCHC domain containing 9 [Homo sapiens (human)]
Locus_10158_Transcript_3/3_Confidence_0.000_Length_2396	Leucine-rich repeat serine/threonine-protein kinase 1 [Crassostrea gigas]	Leucine-rich repeat serine/threonine-protein kinase 1	PMI_008243	leucine-rich repeat kinase 1
Locus_7644_Transcript_4/5_Confidence_0.250_Length_2026	SHC-transforming protein 1 [Crassostrea gigas]	SHC-transforming protein 1	PMI_008246	none
Locus_1_Transcript_407640/484273_Confidence_0.000_Length_4637	Neutral ceramidase B [Crassostrea gigas]	Neutral ceramidase B	PMI_002184	N-acylsphingosine amidohydrolase (non-lysosomal ceramidase) 2-1; ceramidase family protein; ceramidase
Locus_1_Transcript_428900/484273_Confidence_0.000_Length_2795	cytochrome P450 17alpha-hydroxylase/17, 20-lyase [Branchiostoma belcheri]	Cytochrome P450 2U1	PMI_002188	Cytochrome P450 Family 17
Locus_1_Transcript_418267/484273_Confidence_0.000_Length_2024	RecName: Full=Hatching enzyme; Short=HE; Short=HEZ; AltName: Full=Envelysin; AltName: Full=Sea-urchin-hatching proteinase; Contains: RecName: Full=Hatching enzyme 18 kDa form; Flags: Precursor >gi|9996|emb|CAA37667.1| pre-pro-hatching enzyme [Paracentrotus lividus]	Hatching enzyme	PMI_002190	hatching enzyme, mmp, matrix metalloprotease
Locus_426_Transcript_21/32_Confidence_0.113_Length_1797	sodium/potassium ATPase alpha subunit [Patiria miniata]	Sodium/potassium-transporting ATPase subunit alpha-3	PMI_018136	Sodium/potassium-transporting ATPase alpha-3 chain (Sodium pump 3) (Na+/K+ ATPase 3) (Alpha(III))
Locus_141_Transcript_13/15_Confidence_0.913_Length_3224	leucine rich repeat containing 35, isoform CRA_b [Mus musculus]	Tubulin-specific chaperone cofactor E-like protein	PMI_018135	beta-tubulin cofactor E
Locus_18713_Transcript_1/1_Confidence_0.000_Length_1022	interferon regulatory factor like protein [Ciona intestinalis] >gi|70569972|dbj|BAE06513.1| interferon regulatory factor like protein [Ciona intestinalis]	Interferon regulatory factor 4	PMI_023745	none
Locus_10311_Transcript_1/1_Confidence_0.000_Length_2171	Diacylglycerol kinase theta [Camponotus floridanus]	Diacylglycerol kinase theta	PMI_017842	none
Locus_1_Transcript_95218/484273_Confidence_0.000_Length_4224	Transcription factor TFIIIB component B'' like protein, partial [Columba livia]	Transcription factor TFIIIB component B'' homolog	PMI_013792	none
Locus_5690_Transcript_4/7_Confidence_0.512_Length_3133	conserved oligomeric Golgi complex subunit 5 [Danio rerio]	Conserved oligomeric Golgi complex subunit 5	PMI_013791	component of oligomeric golgi complex 5-1
Locus_1_Transcript_172628/484273_Confidence_0.000_Length_2216	F-box only protein 4 [Crassostrea gigas]	F-box only protein 4	PMI_015300	F-box only protein 4
Locus_19871_Transcript_1/1_Confidence_0.000_Length_331	WDR27 protein [Homo sapiens]	WD repeat-containing protein 27	PMI_024801	WD repeat domain 27
Locus_2369_Transcript_8/11_Confidence_0.650_Length_3416	LOC495457 protein [Xenopus laevis]	CCAAT/enhancer-binding protein zeta	PMI_008287	CCAAT/enhancer binding protein zeta
Locus_1_Transcript_51742/484273_Confidence_0.000_Length_3374	Cdc25 [Patiria pectinifera]	M-phase inducer phosphatase 2	PMI_012121	cdc25 phosphatase
Locus_1_Transcript_22345/484273_Confidence_0.000_Length_3055	stem-loop binding protein [Strongylocentrotus purpuratus] >gi|40549387|gb|AAR87748.1| stem-loop binding protein [Strongylocentrotus purpuratus]	Histone RNA hairpin-binding protein	PMI_012120	Histone RNA hairpin-binding protein
Locus_1_Transcript_321704/484273_Confidence_0.000_Length_6500	advillin [Strongylocentrotus purpuratus] >gi|164470780|gb|ABY58156.1| villin [Strongylocentrotus purpuratus]	Advillin	PMI_021603	none
Locus_1_Transcript_21749/484273_Confidence_0.000_Length_783	endonuclease-reverse transcriptase HmRTE-e01 [Danaus plexippus]	Uncharacterized protein	PMI_006987	myotubularin related protein 4 [Homo sapiens (human)]
Locus_1_Transcript_351053/484273_Confidence_0.000_Length_5745	LOC100158305 protein [Xenopus laevis]	Kinesin-like protein KIF20B	PMI_006989	kinesin family member 20A [Homo sapiens]
Locus_1_Transcript_168312/484273_Confidence_0.000_Length_1907	ubiquitin-conjugating enzyme E2N [Xenopus (Silurana) tropicalis] >gi|39849956|gb|AAH64184.1| ubiquitin-conjugating enzyme E2N (UBC13 homolog) [Xenopus (Silurana) tropicalis] >gi|89269909|emb|CAJ82488.1| ubiquitin-conjugating enzyme E2N (UBC13 homolog, yeast) [Xenopus (Silurana) tropicalis]	Ubiquitin-conjugating enzyme E2 N	PMI_009019	UBE2N
Locus_1_Transcript_107164/484273_Confidence_0.000_Length_5819	cyclin-dependent kinase 17 [Xenopus (Silurana) tropicalis] >gi|115530861|emb|CAL49365.1| PCTAIRE-motif protein kinase 2 [Xenopus (Silurana) tropicalis]	Cyclin-dependent kinase 17	PMI_009018	none
Locus_3573_Transcript_4/4_Confidence_0.500_Length_2925	dynamin 1-like, isoform CRA_c [Homo sapiens] >gi|119608929|gb|EAW88523.1| dynamin 1-like, isoform CRA_c [Homo sapiens]	Dynamin-1-like protein	PMI_009020	Dynamin Related Protein, DVLP, Dymple
Locus_1_Transcript_311723/484273_Confidence_0.000_Length_2477	Rotamase FKBP 1 isoform 1 [Theobroma cacao]	70 kDa peptidyl-prolyl isomerase	PMI_028959	FK506 binding protein 4-like
Locus_37754_Transcript_1/1_Confidence_0.000_Length_341	fmn1 protein [Xenopus (Silurana) tropicalis]	Formin	PMI_021794	hypothetical protein-609
Locus_1_Transcript_214380/484273_Confidence_0.000_Length_3283	Protein polyglycylase TTLL10 [Crassostrea gigas]	Protein polyglycylase TTLL10	PMI_010786	tubulin tyrosine ligase-like family, member 10-like
Locus_869_Transcript_6/10_Confidence_0.652_Length_2411	tyrosine-protein phosphatase corkscrew, putative [Pediculus humanus corporis] >gi|212515969|gb|EEB18034.1| tyrosine-protein phosphatase corkscrew, putative [Pediculus humanus corporis]	Tyrosine-protein phosphatase non-receptor type 11	PMI_010787	SHP-2, PTP1D, PTP2C
Locus_1_Transcript_141713/484273_Confidence_0.000_Length_4144	D-glucuronyl C5-epimerase [Danio rerio] >gi|37289676|gb|AAQ90467.1| D-glucuronyl C5 epimerase B [Danio rerio]	D-glucuronyl C5-epimerase	PMI_003066	none
Locus_1_Transcript_241228/484273_Confidence_0.000_Length_803	unnamed protein product [Mus musculus]	Translocation protein SEC62	PMI_003064	SEC62 protein-1; SEC62 homolog (S. cerevisiae)
Locus_14012_Transcript_5/8_Confidence_0.429_Length_2302	Putative cation-transporting ATPase 13A3, partial [Crassostrea gigas]	Probable cation-transporting ATPase 13A4	PMI_003063	Probable cation-transporting ATPase 13A3 (ATPase family homolog up-regulated in senescence cells 1)
Locus_5285_Transcript_1/3_Confidence_0.333_Length_1965	glutaminase, isoform CRA_a [Rattus norvegicus]	Glutaminase kidney isoform, mitochondrial	PMI_019033	Glutaminase kidney isoform, mitochondrial precursor (GLS) (L-glutamine amidohydrolase) (K-glutaminase)
Locus_1_Transcript_33026/484273_Confidence_0.000_Length_3371	sialyltransferase 7 [Hemicentrotus pulcherrimus]	CMP-N-acetylneuraminate-beta-1,4-galactoside alpha-2,3-sialyltransferase	PMI_026348	sialyltransferase 6 (N-acetyllacosaminide alpha 2,3-sialyltransferase
Locus_6727_Transcript_7/10_Confidence_0.588_Length_3053	C. briggsae CBR-CEH-1 protein [Caenorhabditis briggsae]	Homeobox protein ceh-1	PMI_022986	Sax2
Locus_7685_Transcript_16/17_Confidence_0.547_Length_3236	growth factor receptor-bound protein 10a [Danio rerio] >gi|51327317|gb|AAH80269.1| Growth factor receptor-bound protein 10 [Danio rerio] >gi|182889952|gb|AAI65854.1| Grb10 protein [Danio rerio]	Growth factor receptor-bound protein 14	PMI_019382	none
Locus_4186_Transcript_13/17_Confidence_0.162_Length_881	Transmembrane protein 18 [Harpegnathos saltator]	Transmembrane protein 18	PMI_028248	transmembrane protein 18
Locus_24051_Transcript_1/1_Confidence_0.000_Length_1227	neuroblastoma-amplified sequence [Danio rerio] >gi|82232910|sp|Q5TYW4.1|NBAS_DANRE RecName: Full=Neuroblastoma-amplified sequence; AltName: Full=Neuroblastoma-amplified gene protein homolog	Neuroblastoma-amplified sequence	PMI_013222	neuroblastoma amplified sequence
Locus_2162_Transcript_9/23_Confidence_0.247_Length_3731	RING finger protein 145 [Danio rerio] >gi|82209693|sp|Q7ZWF4.1|RN145_DANRE RecName: Full=RING finger protein 145 >gi|29437230|gb|AAH49437.1| Ring finger protein 145 [Danio rerio]	RING finger protein 145	PMI_028640	ring finger protein 145
Locus_6512_Transcript_25/27_Confidence_0.420_Length_5432	Myosin-XVI [Crassostrea gigas]	Unconventional myosin-XVI	PMI_016913	none
Locus_1_Transcript_405053/484273_Confidence_0.000_Length_3029			PMI_029422	protocadherin gamma subfamily C, 3 [Homo sapiens (human)]
Locus_1_Transcript_471581/484273_Confidence_0.000_Length_3021	phosphatidylinositol 4-kinase type 2-beta [Xenopus laevis] >gi|82182288|sp|Q6DCQ8.1|P4K2B_XENLA RecName: Full=Phosphatidylinositol 4-kinase type 2-beta; AltName: Full=Phosphatidylinositol 4-kinase type II-beta >gi|50415034|gb|AAH77943.1| MGC80917 protein [Xenopus laevis]	Phosphatidylinositol 4-kinase type 2-beta	PMI_023055	phosphatidylinositol 4-kinase type 2 beta
Locus_1_Transcript_266317/484273_Confidence_0.000_Length_2400	Spermatogenesis-associated protein 17 [Crassostrea gigas]	Spermatogenesis-associated protein 17	PMI_014655	spermatogenesis associated protein 17
Locus_26985_Transcript_1/1_Confidence_0.000_Length_495	very early blastula protein 4 [Strongylocentrotus purpuratus] >gi|295250|gb|AAA99910.1| very early blastula protein 4 [Strongylocentrotus purpuratus]	Uncharacterized protein	PMI_014656	very early blastula protein 4
Locus_1_Transcript_162670/484273_Confidence_0.000_Length_2020	CR1-3 [Lycodichthys dearborni]	Probable RNA-directed DNA polymerase from transposon BS	PMI_012230	items found
Locus_1_Transcript_480472/484273_Confidence_0.000_Length_3361	lactase-phlorizin hydrolase-1 [Homo sapiens]	Lactase-phlorizin hydrolase	PMI_024817	Lactase-phlorizin hydrolase precursor (Lactase-glycosylceramidase) [Includes: Lactase ; Phlorizin hydrolase ]
Locus_1_Transcript_242942/484273_Confidence_0.000_Length_884	PREDICTED: uncharacterized protein LOC753642 [Strongylocentrotus purpuratus]	Uncharacterized protein	PMI_024816	forkhead box D4 [Homo sapiens (human)]
Locus_9040_Transcript_18/39_Confidence_0.258_Length_2909	AP-4 complex subunit beta-1 [Pteropus alecto]	AP-4 complex subunit beta-1	PMI_008592	adaptor-related protein complex AP-4, beta 1
Locus_14703_Transcript_8/10_Confidence_0.308_Length_1493	probable tRNA pseudouridine synthase 2 [Xenopus (Silurana) tropicalis] >gi|82180269|sp|Q5XGG2.1|TRUB2_XENTR RecName: Full=Probable tRNA pseudouridine synthase 2 >gi|54038237|gb|AAH84478.1| TruB pseudouridine (psi) synthase homolog 2 (E. coli) [Xenopus (Silurana) tropicalis]	Probable tRNA pseudouridine synthase 2	PMI_008593	Trub pseudouridine (psi) synthase homolog 2; probable tRNA pseudouridine synthase 2
Locus_1_Transcript_58004/484273_Confidence_0.000_Length_1580	Transmembrane 9 superfamily member 4, partial [Columba livia]	Transmembrane 9 superfamily member 4	PMI_004303	none
Locus_1_Transcript_58011/484273_Confidence_0.000_Length_3121	Transmembrane 9 superfamily member 4, partial [Columba livia]	Transmembrane 9 superfamily member 4	PMI_004304	transmembrane 9 superfamily protein member 4 - partial
Locus_1_Transcript_267668/484273_Confidence_0.000_Length_3499	Uridine-cytidine kinase-like 1 [Crassostrea gigas]	Uridine-cytidine kinase-like 1	PMI_004301	Uridine/cytidine kinase-like 1
Locus_26457_Transcript_4/7_Confidence_0.333_Length_960	class C metabotropic glutamate-like G-protein coupled receptor GPRgbb2, putative [Pediculus humanus corporis] >gi|212508388|gb|EEB12100.1| class C metabotropic glutamate-like G-protein coupled receptor GPRgbb2, putative [Pediculus humanus corporis]	Gamma-aminobutyric acid type B receptor subunit 2	PMI_016366	gamma-aminobutyric acid type B receptor 2
Locus_3502_Transcript_21/60_Confidence_0.514_Length_5036	tyrosine-protein kinase pr2, putative [Pediculus humanus corporis] >gi|212509604|gb|EEB12965.1| tyrosine-protein kinase pr2, putative [Pediculus humanus corporis]	Tyrosine-protein kinase PR2	PMI_012641	none
Locus_16301_Transcript_1/1_Confidence_0.000_Length_820	uncharacterized protein LOC427233 [Gallus gallus]	Focadhesin	PMI_003667	focadhesin [Homo sapiens (human)]
Locus_1_Transcript_366999/484273_Confidence_0.000_Length_6318	HLA-B associated transcript-3 [Macaca mulatta]	Large proline-rich protein BAG6	PMI_017542	HLA-B-associated transcript 3
Locus_1_Transcript_454789/484273_Confidence_0.000_Length_3371	unnamed protein product [Tetraodon nigroviridis]	Sushi, von Willebrand factor type A, EGF and pentraxin domain-containing protein 1	PMI_005066	sushi, von Willebrand factor type A, EGF and pentraxin domain containing 1, human SEL-OB
Locus_2480_Transcript_7/8_Confidence_0.682_Length_1418	uncharacterized protein LOC733351 [Xenopus laevis] >gi|115292090|gb|AAI22476.1| LOC733351 protein [Xenopus laevis]	28S ribosomal protein S2, mitochondrial	PMI_002475	Duplicate MRPS2
Locus_4511_Transcript_10/13_Confidence_0.471_Length_4081	Leucine-rich repeat and IQ domain-containing protein 3 [Crassostrea gigas]	Leucine-rich repeat and IQ domain-containing protein 3	PMI_002472	hypothetical protein-338; leucine-rich repeats and IQ motif containing 3-like
Locus_1_Transcript_378631/484273_Confidence_0.000_Length_4491	3-keto-steroid reductase [Bos taurus] >gi|133777429|gb|AAI14717.1| HSD17B7 protein [Bos taurus] >gi|296489847|tpg|DAA31960.1| TPA: hydroxysteroid (17-beta) dehydrogenase 7 [Bos taurus] >gi|440910392|gb|ELR60192.1| 3-keto-steroid reductase [Bos grunniens mutus]	3-keto-steroid reductase	PMI_002477	3-keto-steroid reductase (Estradiol 17-beta-dehydrogenase 7) (17-beta-HSD 7) (17-beta-hydroxysteroid dehydrogenase 7)
Locus_1_Transcript_366002/484273_Confidence_0.000_Length_3797	Tetratricopeptide repeat protein 28 [Crassostrea gigas]	Tetratricopeptide repeat protein 28	PMI_002476	hypothetical protein-158; tetratricopeptide repeat domain protein
Locus_2483_Transcript_33/42_Confidence_0.539_Length_6235	eukaryotic initiation factor 4G [Sphaerechinus granularis]	Eukaryotic translation initiation factor 4 gamma 1	PMI_017256	none
Locus_5077_Transcript_10/11_Confidence_0.568_Length_2312	mediator of RNA polymerase II transcription subunit 7 [Taeniopygia guttata] >gi|197127156|gb|ACH43654.1| putative cofactor required for Sp1 transcriptional activation subunit 9 [Taeniopygia guttata]	Mediator of RNA polymerase II transcription subunit 7	PMI_000483	mediator complex subunit 7
Locus_1_Transcript_299403/484273_Confidence_0.000_Length_1920	nudc domain-containing protein 2 [Ictalurus punctatus] >gi|308322935|gb|ADO28605.1| nudc domain-containing protein 2 [Ictalurus punctatus]	NudC domain-containing protein 2	PMI_000485	NudC domain containing 2
Locus_1_Transcript_280619/484273_Confidence_0.000_Length_2613	Metalloendopeptidase OMA1, mitochondrial, partial [Columba livia]	Metalloendopeptidase OMA1, mitochondrial	PMI_021596	zinc metalloproteinase
Locus_1_Transcript_250881/484273_Confidence_0.000_Length_2429	MsxA protein [Patiria pectinifera] >gi|158936906|dbj|BAF91568.1| MsxB protein [Patiria pectinifera]	Homeobox protein MSX-1	PMI_029202	none
Locus_1_Transcript_62579/484273_Confidence_0.000_Length_4395	Ectonucleotide pyrophosphatase/phosphodiesterase family member 3, partial [Anas platyrhynchos]	Ectonucleotide pyrophosphatase/phosphodiesterase family member 3	PMI_010553	Ectonucleotide pyrophosphatase/phosphodiesterase 3
Locus_1_Transcript_420930/484273_Confidence_0.000_Length_1546	Rab24 [Suberites domuncula]	Ras-related protein Rab-24	PMI_016436	RAS-Related Protein RAB-24
Locus_2375_Transcript_11/13_Confidence_0.766_Length_2559	unnamed protein product [Homo sapiens]	Epoxide hydrolase 4	PMI_026010	epoxide hydrolase-related
Locus_1708_Transcript_40/95_Confidence_0.477_Length_3235	unnamed protein product [Tetraodon nigroviridis]	Stomatin-like protein 1	PMI_008046	Stomatin-like protein 1 (SLP-1) (Stomatin related protein) (STORP) (EPB72-like 1) (UNC24 homolog)
Locus_1_Transcript_369690/484273_Confidence_0.000_Length_408	RAS and EF-hand domain-containing-like protein [Crassostrea gigas]	Ras and EF-hand domain-containing protein	PMI_008051	none
Locus_1_Transcript_369681/484273_Confidence_0.000_Length_6565	RAS and EF-hand domain-containing protein [Crassostrea gigas]	Ras and EF-hand domain-containing protein	PMI_008049	none
Locus_1_Transcript_35085/484273_Confidence_0.000_Length_1622	uncharacterized protein LOC100141786 [Tribolium castaneum]	Docking protein 6	PMI_026148	none
Locus_8938_Transcript_1/3_Confidence_0.944_Length_852	transmembrane protein 136 precursor [Danio rerio] >gi|49900592|gb|AAH76110.1| Zgc:92621 [Danio rerio]	Transmembrane protein 136	PMI_020453	none
Locus_1_Transcript_482931/484273_Confidence_0.000_Length_5456	myosin-I, Myr 1c (alternatively spliced) - rat	Unconventional myosin-Ib	PMI_011382	none
Locus_3293_Transcript_1/1_Confidence_0.000_Length_627			PMI_010051	myeloid/lymphoid or mixed-lineage leukemia (trithorax homolog, Drosophila); translocated to, 4 [Homo sapiens (human)]
Locus_9235_Transcript_3/8_Confidence_0.500_Length_2145	unnamed protein product [Mus musculus] >gi|148703079|gb|EDL35026.1| mCG123425, isoform CRA_d [Mus musculus]	Tetratricopeptide repeat protein 14	PMI_010459	tetratricopeptide repeat domain 14 protein-like
Locus_1_Transcript_218387/484273_Confidence_0.000_Length_2891	Vacuolar protein sorting-associated protein 33A, partial [Columba livia]	Vacuolar protein sorting-associated protein 33A	PMI_009868	vacuolar protein sorting 33A
Locus_1_Transcript_57231/484273_Confidence_0.000_Length_2473	ribokinase [Xenopus laevis] >gi|76779607|gb|AAI06529.1| LOC495991 protein [Xenopus laevis]	Ribokinase	PMI_000887	Ribokinase
Locus_1159_Transcript_15/20_Confidence_0.209_Length_2086	Transmembrane protein Tmp21 [Crassostrea gigas]	Transmembrane protein Tmp21	PMI_000891	none
Locus_5969_Transcript_19/19_Confidence_0.400_Length_2541	Serine/threonine-protein kinase Nek9, partial [Anas platyrhynchos]	Serine/threonine-protein kinase Nek9	PMI_000892	Serine/threonine-protein kinase Nek9, Nercc1 kinase, NIMA related protein kinase 9
Locus_7035_Transcript_20/22_Confidence_0.655_Length_4433	MGC86483 protein [Xenopus laevis] >gi|50927474|gb|AAH79818.1| MGC86483 protein [Xenopus laevis]	Uncharacterized protein	PMI_000894	MGC86483 protein-like [Saccoglossus kowalevskii]
Locus_858_Transcript_19/20_Confidence_0.627_Length_3639	poly(A) polymerase gamma [Danio rerio] >gi|34783795|gb|AAH56818.1| Poly(A) polymerase gamma [Danio rerio]	Poly(A) polymerase gamma	PMI_000890	PAPOLA, Papola, PAP1, PAPOLG, Papolg
Locus_1_Transcript_53520/484273_Confidence_0.000_Length_3801	exosome component 10 [Gallus gallus]	Exosome component 10	PMI_010738	exosome component 10
Locus_1_Transcript_38014/484273_Confidence_0.000_Length_2371	inhibitor of Bruton tyrosine kinase [Xenopus laevis] >gi|82202103|sp|Q6NRS1.1|IBTK_XENLA RecName: Full=Inhibitor of Bruton tyrosine kinase; Short=IBtk >gi|47122993|gb|AAH70653.1| MGC82217 protein [Xenopus laevis]	Inhibitor of Bruton tyrosine kinase	PMI_014803	dynein, axonemal, heavy chain 8
Locus_8601_Transcript_1/1_Confidence_0.667_Length_3703	glycinamide ribonucleotide synthetase-aminoimidazole ribonucleotide synthetase-glycinamide ribonucleotide transformylase [Branchiostoma belcheri]	Trifunctional purine biosynthetic protein adenosine-3	PMI_007768	Trifunctional purine biosynthetic protein adenosine-3 [Includes: Phosphoribosylamine--glycine ligase (GARS) (Glycinamide ribonucleotide synthetase) (Phosphoribosylglycinamide synthetase) (Phosphoribosylformylglycinamidine cyclo-ligase) (AIRS) (Phosphoribosyl-aminoimidazole synthetase) (AIR synthase); Phosphoribosylglycinamide formyltransferase (GART) (GAR transformylase) (5'-phosphoribosylglycina…
Locus_3482_Transcript_37/39_Confidence_0.694_Length_8302	unnamed protein product [Homo sapiens]	AT-rich interactive domain-containing protein 1A	PMI_007769	swi-like
Locus_11408_Transcript_15/18_Confidence_0.044_Length_2286	ADAMTS-like protein 2, partial [Anas platyrhynchos]	ADAMTS-like protein 2	PMI_027614	ADAMTS-like; ADAMTS-like protein
Locus_439_Transcript_16/20_Confidence_0.519_Length_1155	ribosomal protein rpl10 [Eurythoe complanata]	60S ribosomal protein L10	PMI_026056	ribosomal protein L10
Locus_1_Transcript_473660/484273_Confidence_0.000_Length_3553	ercc2 [Danio rerio]	TFIIH basal transcription factor complex helicase XPD subunit	PMI_012135	ERCC2 protein; excision repair cross-complementing rodent repair deficiency, complementation group 2-3
Locus_5830_Transcript_4/5_Confidence_0.200_Length_1370	stromal interaction molecule 1, isoform CRA_d [Mus musculus]	Stromal interaction molecule 1	PMI_027185	stromal interaction molecule 1
Locus_1551_Transcript_19/38_Confidence_0.324_Length_2704	RIB43A-like with coiled-coils protein 2 [Crassostrea gigas]	RIB43A-like with coiled-coils protein 2	PMI_010497	none
Locus_1_Transcript_259619/484273_Confidence_0.000_Length_5059	Bardet-Biedl syndrome 2-like protein [Crassostrea gigas]	Bardet-Biedl syndrome 2 protein homolog	PMI_010496	none
Locus_1595_Transcript_6/8_Confidence_0.545_Length_1377	HesC HES family bHLH transcription factor [Patiria miniata]	Transcription factor HES-1	PMI_028352	none
Locus_921_Transcript_38/48_Confidence_0.166_Length_2401	kxDL motif-containing protein 1 [Bos taurus] >gi|122140287|sp|Q3SZV2.1|KXDL1_BOVIN RecName: Full=KxDL motif-containing protein 1 >gi|74354172|gb|AAI02693.1| Chromosome 19 open reading frame 50 ortholog [Bos taurus]	KxDL motif-containing protein 1	PMI_007979	human chromosome 19 open reading frame 50-like
Locus_25382_Transcript_2/3_Confidence_0.333_Length_874	Amiloride-sensitive cation channel 2, neuronal [Crassostrea gigas]	Amiloride-sensitive sodium channel subunit gamma-2	PMI_007974	none
Locus_9224_Transcript_1/5_Confidence_0.667_Length_3257	Putative ammonium transporter 3 [Crassostrea gigas]	Putative ammonium transporter 3	PMI_007975	ammonia-ammonium channel
Locus_1987_Transcript_3/3_Confidence_0.286_Length_2000	Junction-mediating and -regulatory protein [Crassostrea gigas]	Junction-mediating and -regulatory protein	PMI_007978	junction-mediating and regulatory protein-like
Locus_8095_Transcript_3/5_Confidence_0.267_Length_2625	PREDICTED: uncharacterized protein LOC100890998 [Strongylocentrotus purpuratus]	EIN3-binding F-box protein 2	PMI_027843	hypothetical protein-1389; F-box and leucine-rich repeat protein-like
Locus_1_Transcript_69688/484273_Confidence_0.000_Length_1132	ferritin [Taenia taeniaeformis]	Soma ferritin	PMI_019227	iron binding protein
Locus_1_Transcript_59100/484273_Confidence_0.000_Length_1009	ferritin [Asterias forbesi]	Soma ferritin	PMI_019226	iron binding protein
Locus_13596_Transcript_1/1_Confidence_0.000_Length_942	PREDICTED: uncharacterized protein LOC100888867 [Strongylocentrotus purpuratus]	Putative uncharacterized protein	PMI_011976	cell division cycle 45 [Homo sapiens (human)]
Locus_1_Transcript_309891/484273_Confidence_0.000_Length_909	late embryogenesis abundant protein [Picea glauca]	Uncharacterized protein	PMI_014210	none
Locus_1_Transcript_473784/484273_Confidence_0.000_Length_5467	Usp36 protein [Danio rerio]	Ubiquitin carboxyl-terminal hydrolase 36	PMI_014209	ubiquitin specific peptidase 36-like
Locus_1_Transcript_122486/484273_Confidence_0.000_Length_2871	CP52B protein [Salmo salar] >gi|209735254|gb|ACI68496.1| C16orf52 homolog B [Salmo salar]	Uncharacterized protein C16orf52 homolog A	PMI_018351	none
Locus_1_Transcript_127046/484273_Confidence_0.000_Length_2969	actin-related protein 2/3 complex subunit 1A [Rattus norvegicus] >gi|59797636|sp|Q99PD4.1|ARC1A_RAT RecName: Full=Actin-related protein 2/3 complex subunit 1A >gi|12667258|gb|AAK01364.1|AF315378_1 suppressor of profilin/p41 of actin-related complex 2/3 [Rattus norvegicus] >gi|149034900|gb|EDL89620.1| rCG42735, isoform CRA_a [Rattus norvegicus] >gi|149034901|gb|EDL89621.1| rCG42735, isoform CRA_a …	Actin-related protein 2/3 complex subunit 1A	PMI_018352	none
Locus_1_Transcript_373832/484273_Confidence_0.000_Length_997	LOC100125122 protein [Xenopus (Silurana) tropicalis] >gi|187469134|gb|AAI66936.1| LOC100125122 protein [Xenopus (Silurana) tropicalis]	NADH dehydrogenase [ubiquinone] iron-sulfur protein 4, mitochondrial	PMI_020854	NADH dehydrogenase (ubiquinone) Fe-S protein 4 18kDa, NADH-conenzymeQ reductase
Locus_1_Transcript_359295/484273_Confidence_0.000_Length_1036			PMI_020853	mitochondrial ribosomal protein S36 [Homo sapiens (human)]
Locus_1_Transcript_467788/484273_Confidence_0.000_Length_1796	Chain A, Structure Of Protein Tyrosine Phosphatase 1b (P212121) >gi|114793617|pdb|2CM3|A Chain A, Structure Of Protein Tyrosine Phosphatase 1b (C2) >gi|114793618|pdb|2CM3|B Chain B, Structure Of Protein Tyrosine Phosphatase 1b (C2) >gi|114793622|pdb|2CMB|A Chain A, Structural Basis For Inhibition Of Protein Tyrosine Phosphatase 1b By Isothiazolidinone Heterocyclic Phosphonate Mimetics >gi|1147936…	Tyrosine-protein phosphatase non-receptor type 1	PMI_015108	PTP-1B, Tyrosine-protein phosphatase, non-receptor type 1, Protein-tyrosine phosphatase 1B
Locus_5322_Transcript_7/9_Confidence_0.471_Length_3915	Arf-GAP with dual PH domain-containing protein 1 [Pteropus alecto]	Arf-GAP with dual PH domain-containing protein 1	PMI_011800	ArfGAP with dual PH domains 1; centaurin, alpha 1-like
Locus_30628_Transcript_1/1_Confidence_0.750_Length_900	GF24517 [Drosophila ananassae] >gi|190623865|gb|EDV39389.1| GF24517 [Drosophila ananassae]	Low-density lipoprotein receptor-related protein 12	PMI_027746	none
Locus_1_Transcript_30298/484273_Confidence_0.000_Length_4611	excision repair cross-complementing rodent repair deficiency, complementation group 3 [Xenopus (Silurana) tropicalis] >gi|189441808|gb|AAI67617.1| LOC100170563 protein [Xenopus (Silurana) tropicalis]	TFIIH basal transcription factor complex helicase XPB subunit	PMI_002877	XPB/ERCC-3
Locus_1751_Transcript_64/78_Confidence_0.342_Length_3326	Sec1 family domain-containing protein 1 [Crassostrea gigas]	Sec1 family domain-containing protein 1	PMI_002872	vesicle transport-related protein - part I
Locus_1_Transcript_264977/484273_Confidence_0.000_Length_1234	RIO kinase 2 [Xenopus laevis] >gi|54037937|gb|AAH84165.1| Riok2b protein [Xenopus laevis]	Serine/threonine-protein kinase RIO2	PMI_002873	none
Locus_481_Transcript_9/17_Confidence_0.586_Length_1552	L27a [Suberites domuncula]	60S ribosomal protein L27a	PMI_027249	none
Locus_1_Transcript_285510/484273_Confidence_0.000_Length_3709	ornithine decarboxylase 1 [Saccoglossus kowalevskii] >gi|196475493|gb|ACG76357.1| ornithine decarboxylase [Saccoglossus kowalevskii]	Ornithine decarboxylase	PMI_004152	Ornithine decarboxylase 1
Locus_1_Transcript_483930/484273_Confidence_0.000_Length_3451	Krueppel-like factor 10 [Tupaia chinensis]	Krueppel-like factor 10	PMI_004151	z214
Locus_1_Transcript_110196/484273_Confidence_0.000_Length_1686	GK15707 [Drosophila willistoni] >gi|194159897|gb|EDW74798.1| GK15707 [Drosophila willistoni]	Transcription elongation factor B polypeptide 1	PMI_004149	none
Locus_1_Transcript_279772/484273_Confidence_0.000_Length_3846	Protein DEK [Crassostrea gigas]	Protein DEK	PMI_004150	none
Locus_1_Transcript_224331/484273_Confidence_0.000_Length_5472	primary ciliary dyskinesia protein 1 [Homo sapiens]	Primary ciliary dyskinesia protein 1	PMI_016684	primary ciliary dyskinesia protein 1-like
Locus_1_Transcript_269501/484273_Confidence_0.000_Length_5647	Ataxin-2-like protein [Acromyrmex echinatior]	Ataxin-2	PMI_026005	Nipped-B homolog (Drosophila) [Homo sapiens (human)]
Locus_1_Transcript_433487/484273_Confidence_0.000_Length_3966	Negative elongation factor B [Crassostrea gigas]	Negative elongation factor B	PMI_016671	cofactor of BRCA1
Locus_1_Transcript_413531/484273_Confidence_0.000_Length_6926	fibropellin-1 precursor [Strongylocentrotus purpuratus] >gi|1345964|sp|P10079.2|FBP1_STRPU RecName: Full=Fibropellin-1; AltName: Full=Epidermal growth factor-related protein 1; AltName: Full=Fibropellin-I; AltName: Full=SpEGF I; AltName: Full=UEGF-1; Flags: Precursor >gi|161467|gb|AAA62164.1| fibropellin Ia [Strongylocentrotus purpuratus]	Fibropellin-1	PMI_016672	none
Locus_1_Transcript_150036/484273_Confidence_0.000_Length_3442	dnaJ homolog subfamily C member 3 precursor [Sus scrofa]	DnaJ homolog subfamily C member 3	PMI_015782	DnaJ (Hsp40) homolog, subfamily C, member 3-like
Locus_5768_Transcript_1/1_Confidence_0.000_Length_618	RNA pseudouridylate synthase domain-containing protein 3 [Chelonia mydas]	RNA pseudouridylate synthase domain-containing protein 3	PMI_016008	none
Locus_2482_Transcript_11/11_Confidence_0.296_Length_1220	PREDICTED: protein LLP homolog [Strongylocentrotus purpuratus]	Uncharacterized protein	PMI_016007	nudix (nucleoside diphosphate linked moiety X)-type motif 18
Locus_7542_Transcript_20/27_Confidence_0.600_Length_3822	Putative E3 ubiquitin-protein ligase ARI3 [Crassostrea gigas]	E3 ubiquitin-protein ligase arih1	PMI_011495	hypothetical protein-412
Locus_1_Transcript_278308/484273_Confidence_0.000_Length_5091	mannose-1-phosphate guanyltransferase beta [Xenopus (Silurana) tropicalis] >gi|82181704|sp|Q68EQ1.1|GMPPB_XENTR RecName: Full=Mannose-1-phosphate guanyltransferase beta; AltName: Full=GDP-mannose pyrophosphorylase B; AltName: Full=GTP-mannose-1-phosphate guanylyltransferase beta >gi|51259084|gb|AAH80150.1| GDP-mannose pyrophosphorylase B [Xenopus (Silurana) tropicalis] >gi|89271983|emb|CAJ83390.1…	Mannose-1-phosphate guanyltransferase beta	PMI_011496	GDP-mannose pyrophosphorylase A
Locus_1_Transcript_474229/484273_Confidence_0.000_Length_3277	Serine/threonine-protein kinase haspin [Columba livia]	Serine/threonine-protein kinase haspin	PMI_016972	none
Locus_1_Transcript_26194/484273_Confidence_0.000_Length_3694	Proline-, glutamic acid- and leucine-rich protein 1 [Pteropus alecto]	Proline-, glutamic acid- and leucine-rich protein 1	PMI_019982	proline, glutamate and leucine rich protein 1; transcription factor HMX3-like
Locus_1_Transcript_274614/484273_Confidence_0.000_Length_5914	ATP-binding cassette transporter ABCB1a [Strongylocentrotus purpuratus]	Multidrug resistance protein 1	PMI_010161	PGP, MDR, PGY
Locus_1_Transcript_390051/484273_Confidence_0.000_Length_1175	centromere protein X isoform 1 [Homo sapiens] >gi|189046866|sp|A8MT69.1|CENPX_HUMAN RecName: Full=Centromere protein X; Short=CENP-X; AltName: Full=FANCM-interacting histone fold protein 2; AltName: Full=Fanconi anemia-associated polypeptide of 10 kDa; AltName: Full=Retinoic acid-inducible gene D9 protein homolog; AltName: Full=Stimulated by retinoic acid gene 13 protein homolog	Centromere protein X	PMI_001287	stimulated by retinoic acid 13 [Homo sapiens (human)]
Locus_10458_Transcript_3/5_Confidence_0.667_Length_3814	Regulatory-associated protein of mTOR, partial [Chelonia mydas]	Regulatory-associated protein of mTOR	PMI_001290	regulatory associated protein of MTOR, complex 1
Locus_1_Transcript_392752/484273_Confidence_0.000_Length_2412	lipoprotein receptor [Callinectes sapidus]	Probable G-protein coupled receptor 112	PMI_001284	none
Locus_1_Transcript_12408/484273_Confidence_0.000_Length_1185	centromere protein M [Gallus gallus] >gi|115311333|sp|Q1T7B9.1|CENPM_CHICK RecName: Full=Centromere protein M; Short=CENP-M >gi|93102247|dbj|BAE93414.1| centromere protein [Gallus gallus]	Centromere protein M	PMI_001292	none
Locus_19838_Transcript_1/2_Confidence_0.333_Length_464	AGAP004902-PC [Anopheles gambiae str. PEST] >gi|157016541|gb|EDO63981.1| AGAP004902-PC [Anopheles gambiae str. PEST]	Down syndrome cell adhesion molecule	PMI_021005	none
Locus_3973_Transcript_15/18_Confidence_0.643_Length_4523	BRN3 transcription factor [Saccoglossus kowalevskii] >gi|268053987|gb|ACY92480.1| BRN3 transcription factor [Saccoglossus kowalevskii]	POU domain, class 4, transcription factor 2	PMI_020940	Brn3b
Locus_5373_Transcript_3/6_Confidence_0.500_Length_1997	rCG31182, isoform CRA_a [Rattus norvegicus] >gi|149024403|gb|EDL80900.1| rCG31182, isoform CRA_a [Rattus norvegicus] >gi|149024404|gb|EDL80901.1| rCG31182, isoform CRA_a [Rattus norvegicus]	Transmembrane and coiled-coil domain-containing protein 4	PMI_004762	transmembrane and coiled coil domain 4
Locus_20931_Transcript_3/3_Confidence_0.200_Length_406	PREDICTED: uncharacterized protein LOC100890504 [Strongylocentrotus purpuratus]	Uncharacterized protein	PMI_004763	polyamine oxidase (exo-N4-amino) [Homo sapiens (human)]
Locus_624_Transcript_36/54_Confidence_0.097_Length_1938	glyceraldehyde 3-phosphate dehydrogenase [Asterias rubens]	Glyceraldehyde-3-phosphate dehydrogenase	PMI_004764	Glyceraldehyde-3-phosphate dehydrogenase (GAPDH)
Locus_5149_Transcript_5/8_Confidence_0.556_Length_1123	glia maturation factor gamma [Ictalurus furcatus]	Glia maturation factor beta	PMI_013248	glia maturation factor, beta
Locus_1_Transcript_302530/484273_Confidence_0.000_Length_3005	Spermatogenesis-associated protein 7 [Crassostrea gigas]	Spermatogenesis-associated protein 7 homolog	PMI_013250	spermatogenesis associated 7 [Homo sapiens (human)]
Locus_2448_Transcript_1/2_Confidence_1.000_Length_1271	Large neutral amino acids transporter small subunit 1, partial [Myotis brandtii]	Large neutral amino acids transporter small subunit 2	PMI_021896	Large neutral amino acids transporter small subunit 2 (L-type amino acid transporter 2)
Locus_6720_Transcript_3/4_Confidence_0.500_Length_1471	UDP-Gal:betaGlcNAc beta 1,4-galactosyltransferase, polypeptide 5 [Xenopus (Silurana) tropicalis]	Beta-1,4-galactosyltransferase 6	PMI_026196	Beta-1,4-galactosyltransferase 6 (Beta-1,4-GalTase 6) (Beta4Gal-T6) (b4Gal-T6) (UDP-galactose:beta-N-acetylglucosamine beta-1,4-galactosyltransferase 6) (UDP-Gal:beta-GlcNAc beta-1,4-galactosyltransferase 6) [Includes: Lactosylceramide synthase (LacCer synthase) (UDP-Gal:glucosylceramidebeta-1,4-galactosyltransferase)]
Locus_12741_Transcript_9/11_Confidence_0.591_Length_1344	synaptoporin-like protein [Saccoglossus kowalevskii] >gi|268054347|gb|ACY92660.1| synaptoporin-like protein [Saccoglossus kowalevskii]	Synaptophysin	PMI_027088	synaptophysin
Locus_1_Transcript_476221/484273_Confidence_0.000_Length_2233	Major facilitator superfamily domain-containing protein 2 [Crassostrea gigas]	Coiled-coil domain-containing protein 24	PMI_024981	coiled-coil domain containing 24
Locus_1_Transcript_38541/484273_Confidence_0.000_Length_2705	Inosine triphosphate pyrophosphatase [Rana catesbeiana]	Inosine triphosphate pyrophosphatase	PMI_027520	inosine triphosphatase
Locus_411_Transcript_21/26_Confidence_0.592_Length_4109	cAMP-specific 3',5'-cyclic phosphodiesterase 4B isoform 1 [Sus scrofa] >gi|167966198|gb|ACA13180.1| phosphodiesterase 4B cAMP-specific isoform 1 [Sus scrofa]	cAMP-specific 3',5'-cyclic phosphodiesterase 4D	PMI_017830	cAMP-specific phosphodiesterase isoform PDE4B1
Locus_1_Transcript_272864/484273_Confidence_0.000_Length_2730	PREDICTED: uncharacterized protein LOC575371 isoform 2 [Strongylocentrotus purpuratus]	Glutamate-rich protein 2	PMI_008757	hypothetical protein-1819
Locus_1_Transcript_111580/484273_Confidence_0.000_Length_3354	glucokinase regulatory protein [Xenopus laevis] >gi|37747669|gb|AAH60011.1| MGC68583 protein [Xenopus laevis]	Glucokinase regulatory protein	PMI_008756	glucokinase (hexokinase 4) regulator
Locus_13839_Transcript_1/3_Confidence_1.000_Length_1326	TPA: solute carrier family 16, member 3-like [Bos taurus]	Monocarboxylate transporter 12	PMI_022132	none
Locus_894_Transcript_47/54_Confidence_0.148_Length_6694	Robo2 protein [Mus musculus]	Roundabout homolog 2	PMI_014978	none
Locus_5538_Transcript_6/8_Confidence_0.250_Length_2530	ATP-dependent RNA helicase A-like protein [Crassostrea gigas]	ATP-dependent RNA helicase A-like protein	PMI_018241	ATP-dependent RNA helicase A (Nuclear DNA helicase II)
Locus_1_Transcript_313044/484273_Confidence_0.000_Length_5027	unnamed protein product [Tetraodon nigroviridis]	Histone deacetylase complex subunit SAP130	PMI_018290	Sin3A associated protein
Locus_13879_Transcript_3/7_Confidence_0.500_Length_1413	Protein LCHN [Crassostrea gigas]	Protein LCHN	PMI_014599	KIAA1147 protein
Locus_1_Transcript_76143/484273_Confidence_0.000_Length_2480	Smad1 [Paracentrotus lividus]	Mothers against decapentaplegic homolog 5	PMI_026102	none
Locus_14728_Transcript_2/6_Confidence_0.429_Length_2291	nicotinic acetylcholine receptor subunit type G [Aplysia californica]	Neuronal acetylcholine receptor subunit alpha-7	PMI_028114	cholinergic receptor, nicotinic, alpha 7; acetylcholine receptor subunit alpha-7
Locus_1_Transcript_376325/484273_Confidence_0.000_Length_2000	unnamed protein product [Tetraodon nigroviridis]	Ferrochelatase, mitochondrial	PMI_012117	Ferrochelatase, mitochondrial precursor (Protoheme ferro-lyase)(Heme synthetase)
Locus_1_Transcript_356848/484273_Confidence_0.000_Length_2094	WD repeat, SAM and U-box domain-containing protein 1 [Danio rerio] >gi|123918472|sp|A0AUS0.1|WSDU1_DANRE RecName: Full=WD repeat, SAM and U-box domain-containing protein 1 >gi|117167891|gb|AAI24807.1| Zgc:154085 [Danio rerio]	WD repeat, SAM and U-box domain-containing protein 1	PMI_012116	none
Locus_1_Transcript_325848/484273_Confidence_0.000_Length_1526	dehydrogenase/reductase (SDR family) member 13a, duplicate 3 [Danio rerio] >gi|55250635|gb|AAH85423.1| Zgc:101719 [Danio rerio] >gi|182890352|gb|AAI64116.1| Zgc:101719 protein [Danio rerio]	Retinol dehydrogenase 13	PMI_026567	Retinol dehydrogenase 12 (All-trans and 9-cis retinol dehydrogenase)
Locus_3004_Transcript_16/17_Confidence_0.472_Length_7129	Teneurin-4 [Myotis davidii]	Teneurin-1	PMI_011171	odz, odd Oz/ten-m homolog 3 (Drosophila); teneurin-3; tenascin-M3
Locus_12347_Transcript_1/1_Confidence_0.000_Length_581	Angiogenic factor with G patch and FHA domains 1 [Dicentrarchus labrax]	Angiogenic factor with G patch and FHA domains 1	PMI_022467	angiogenic factor with G patch and FHA domains 1-like
Locus_1_Transcript_61312/484273_Confidence_0.000_Length_3858	unnamed protein product [Tetraodon nigroviridis]	Zinc finger CCCH domain-containing protein 14	PMI_019479	hypothetical protein-454; zinc finger CCCH-type containing 14-like
Locus_10234_Transcript_3/4_Confidence_0.400_Length_2909	unnamed protein product [Homo sapiens]	Ral GTPase-activating protein subunit alpha-1	PMI_009363	agrin
Locus_26662_Transcript_4/6_Confidence_0.400_Length_1259	ral GTPase-activating protein subunit alpha-1 isoform 4 [Gallus gallus]	Ral GTPase-activating protein subunit alpha-1	PMI_009362	agrin
Locus_1_Transcript_276239/484273_Confidence_0.000_Length_3447	Lysine-specific histone demethylase 1B [Columba livia]	Lysine-specific histone demethylase 1B	PMI_003402	amine oxidase (flavin containing) domain 1
Locus_1_Transcript_457456/484273_Confidence_0.000_Length_2659	Adenosine deaminase CECR1 [Crassostrea gigas]	Adenosine deaminase CECR1	PMI_028327	Cat eye syndrome critical region protein 1 precursor
Locus_883_Transcript_58/91_Confidence_0.091_Length_4607	large subunit GTPase 1 homolog [Homo sapiens] >gi|172045910|sp|Q9H089.2|LSG1_HUMAN RecName: Full=Large subunit GTPase 1 homolog; Short=hLsg1	Large subunit GTPase 1 homolog	PMI_014137	none
Locus_1_Transcript_277989/484273_Confidence_0.000_Length_4447	activator of G-protein signal [Strongylocentrotus purpuratus] >gi|86277326|gb|ABC88013.1| activator of G-protein signaling [Strongylocentrotus purpuratus]	G-protein-signaling modulator 2	PMI_015410	none
Locus_4999_Transcript_10/14_Confidence_0.667_Length_2724	Ars2-pending protein [Mus musculus]	Serrate RNA effector molecule homolog	PMI_016697	arsenate resistance protein ARS2
Locus_1659_Transcript_8/10_Confidence_0.560_Length_3048	UPF0394 inner membrane protein yeeE [Crassostrea gigas]	UPF0394 inner membrane protein yeeE	PMI_003140	none
Locus_3233_Transcript_23/24_Confidence_0.694_Length_3942	ubinuclein-1 [Bos taurus] >gi|296473609|tpg|DAA15724.1| TPA: yemanuclein alpha-like [Bos taurus]	Ubinuclein-1	PMI_005882	ubinuclein 2
Locus_4929_Transcript_11/17_Confidence_0.467_Length_3095	Acidic repeat-containing protein [Crassostrea gigas]	Acidic repeat-containing protein	PMI_005881	hypothetical protein-645
Locus_1_Transcript_450707/484273_Confidence_0.000_Length_7799	PAN3 protein [Homo sapiens]	PAB-dependent poly(A)-specific ribonuclease subunit 3	PMI_005880	PABP1-dependent polyA-specific ribonuclease subunit PAN3, PAN3 polyA-specific ribonuclease subunit homolog
Locus_1_Transcript_318952/484273_Confidence_0.000_Length_3852	protein regulator of cytokinesis 1 [Xenopus (Silurana) tropicalis] >gi|195539613|gb|AAI67990.1| Unknown (protein for MGC:181249) [Xenopus (Silurana) tropicalis]	Protein regulator of cytokinesis 1	PMI_018676	protein regulator of cytokinesis 1-like
Locus_1_Transcript_475563/484273_Confidence_0.000_Length_8772	CREB-binding protein [Chelonia mydas]	Histone acetyltransferase p300	PMI_006360	Creb Binding Protein
Locus_1_Transcript_21937/484273_Confidence_0.000_Length_2422	UPF0636 protein C4orf41-like protein, partial [Anas platyrhynchos]	Trafficking protein particle complex subunit 11	PMI_006359	human chromosome 4 open reading frame 41
Locus_11671_Transcript_5/7_Confidence_0.375_Length_786	PREDICTED: predicted protein-like [Saccoglossus kowalevskii]	Zinc finger protein 862	PMI_015538	KIAA0543 protein-like; zinc finger protein 862-like
Locus_1_Transcript_63123/484273_Confidence_0.000_Length_15957	Neurogenic locus Notch protein [Crassostrea gigas]	Neurogenic locus notch homolog protein 1	PMI_003214	none
Locus_1298_Transcript_15/24_Confidence_0.596_Length_7812	prolow-density lipoprotein receptor-related protein 1 precursor [Rattus norvegicus] >gi|149066587|gb|EDM16460.1| rCG59548 [Rattus norvegicus]	Low-density lipoprotein receptor-related protein 1	PMI_001360	none
Locus_1_Transcript_374214/484273_Confidence_0.000_Length_5333	transcription factor E74 [Bombyx mori]	Ecdysone-induced protein 74EF isoform A	PMI_000442	Ehf
Locus_8450_Transcript_1/2_Confidence_0.333_Length_432	oral facial digital syndrome protein [Saccoglossus kowalevskii]	Oral-facial-digital syndrome 1 protein homolog	PMI_000444	oral-facial-digital syndrome 1 gene-like
Locus_1178_Transcript_16/18_Confidence_0.118_Length_2966	nuclear transcription factor, X-box binding-like 1 [Xenopus (Silurana) tropicalis]	NF-X1-type zinc finger protein NFXL1	PMI_000443	nuclear transcription factor, X-box binding-like 1
Locus_1_Transcript_199354/484273_Confidence_0.000_Length_5849	Linear gramicidin synthetase subunit D [Crassostrea gigas]	Linear gramicidin synthase subunit D	PMI_000440	none
Locus_1_Transcript_35278/484273_Confidence_0.000_Length_2996	mitochondrial ornithine transporter 1 [Homo sapiens] >gi|20139303|sp|Q9Y619.1|ORNT1_HUMAN RecName: Full=Mitochondrial ornithine transporter 1; AltName: Full=Solute carrier family 25 member 15 >gi|5565862|gb|AAD45238.1|AF112968_1 ornithine transporter [Homo sapiens] >gi|15866614|emb|CAC83972.1| mitochondrial ornithine carrier [Homo sapiens] >gi|119629035|gb|EAX08630.1| solute carrier family 25 (mi…	Mitochondrial ornithine transporter 1	PMI_000441	Mitochondrial ornithine transporter 1 (Solute carrier family 25, member 15)
Locus_3941_Transcript_7/7_Confidence_0.222_Length_1641	unnamed protein product [Tetraodon nigroviridis]	Neuronal membrane glycoprotein M6-b	PMI_000446	ubiquitin specific protease 46
Locus_1_Transcript_34017/484273_Confidence_0.000_Length_3126	GATA transcription factor [Patiria miniata]	Transcription factor GATA-4	PMI_020653	SpGatae, SpGata-e
Locus_2578_Transcript_36/37_Confidence_0.579_Length_2661	squalene synthase [Sus scrofa] >gi|262072798|dbj|BAI47707.1| farnesyl-diphosphate farnesyltransferase 1 [Sus scrofa]	Squalene synthase	PMI_020654	Squalene synthetase (SQS) (SS) (Farnesyl-diphosphate farnesyltransferase) (FPP:FPP farnesyltransferase).
Locus_1_Transcript_398448/484273_Confidence_0.000_Length_3067	Vacuolar fusion protein MON1-like protein A [Crassostrea gigas]	Vacuolar fusion protein MON1 homolog A	PMI_002583	MON1 homolog A (yeast)
Locus_4067_Transcript_28/34_Confidence_0.571_Length_4789	PREDICTED: uncharacterized protein LOC576169 [Strongylocentrotus purpuratus]	Neurogenic locus Notch protein	PMI_002586	none
Locus_1_Transcript_194875/484273_Confidence_0.000_Length_1504	TPA_exp: COX4 neighbor [Amblyomma variegatum]	ER membrane protein complex subunit 8	PMI_014595	COX4 neighbor
Locus_1_Transcript_27326/484273_Confidence_0.000_Length_808	amino acid transporter SLC7A9 b0,+AT [Sus scrofa]	B(0,+)-type amino acid transporter 1	PMI_014594	solute carrier family 7
Locus_1_Transcript_28850/484273_Confidence_0.000_Length_3351	V-type proton ATPase subunit S1 [Crassostrea gigas]	V-type proton ATPase subunit S1	PMI_000259	none
Locus_1_Transcript_192323/484273_Confidence_0.000_Length_5924	Protein inscuteable-like protein, partial [Anas platyrhynchos]	Protein inscuteable homolog	PMI_013495	inscuteable homolog (Drosophila)
Locus_1_Transcript_85200/484273_Confidence_0.000_Length_821	Ubiquitin fusion degradation protein 1-like protein [Acromyrmex echinatior]	Ubiquitin fusion degradation protein 1 homolog	PMI_002014	none
Locus_1_Transcript_96456/484273_Confidence_0.000_Length_2529	cell division cycle 45 [Patiria pectinifera]	Cell division control protein 45 homolog	PMI_002012	CDC45-related protein
Locus_19759_Transcript_1/1_Confidence_0.000_Length_342	RAD54 homolog B [Xenopus (Silurana) tropicalis] >gi|183986491|gb|AAI66345.1| rad54b protein [Xenopus (Silurana) tropicalis]	DNA repair and recombination protein RAD54B	PMI_002009	DNA repair and recombination protein RAD54B (RAD54 homolog B)
Locus_2750_Transcript_51/80_Confidence_0.296_Length_5984	2-oxoglutarate dehydrogenase, mitochondrial precursor [Bos taurus] >gi|122143599|sp|Q148N0.1|ODO1_BOVIN RecName: Full=2-oxoglutarate dehydrogenase, mitochondrial; AltName: Full=2-oxoglutarate dehydrogenase complex component E1; Short=OGDC-E1; AltName: Full=Alpha-ketoglutarate dehydrogenase; Flags: Precursor >gi|109939756|gb|AAI18107.1| Oxoglutarate (alpha-ketoglutarate) dehydrogenase (lipoamide) …	2-oxoglutarate dehydrogenase, mitochondrial	PMI_019852	none
Locus_14426_Transcript_1/1_Confidence_0.000_Length_325	GPI ethanolamine phosphate transferase 3 [Crassostrea gigas]	GPI ethanolamine phosphate transferase 3	PMI_017937	NACHT and LRR containing protein
Locus_1_Transcript_108844/484273_Confidence_0.000_Length_2959	geranylgeranyl transferase type-1 subunit beta [Bos taurus] >gi|75057942|sp|Q5EAD5.1|PGTB1_BOVIN RecName: Full=Geranylgeranyl transferase type-1 subunit beta; AltName: Full=Geranylgeranyl transferase type I subunit beta; Short=GGTase-I-beta; AltName: Full=Type I protein geranyl-geranyltransferase subunit beta >gi|59857633|gb|AAX08651.1| protein geranylgeranyltransferase type I, beta subunit [Bos …	Geranylgeranyl transferase type-1 subunit beta	PMI_017936	none
Locus_6473_Transcript_1/4_Confidence_0.278_Length_722	cytochrome c oxidase assembly factor 5 [Xenopus (Silurana) tropicalis] >gi|123892336|sp|Q28CA1.1|COA5_XENTR RecName: Full=Cytochrome c oxidase assembly factor 5 >gi|89268949|emb|CAJ81515.1| novel protein [Xenopus (Silurana) tropicalis]	Cytochrome c oxidase assembly factor 5	PMI_010691	cytochrome c oxidase assembly factor 5 [Homo sapiens (human)]
Locus_5949_Transcript_6/21_Confidence_0.120_Length_2380	Protein unc-50-like protein, partial [Bos grunniens mutus]	Protein unc-50 homolog	PMI_010690	unc-50 homolog - duplicate
Locus_1_Transcript_227438/484273_Confidence_0.000_Length_2963	fatty acid desaturase 2 [Scyliorhinus canicula]	Fatty acid desaturase 2	PMI_023682	Fatty acid desaturase 1
Locus_1391_Transcript_7/38_Confidence_0.248_Length_2364	phosphatidylinositol binding clathrin assembly protein, gene 2 [Xenopus (Silurana) tropicalis] >gi|170284853|gb|AAI61243.1| Unknown (protein for MGC:185615) [Xenopus (Silurana) tropicalis]	Phosphatidylinositol-binding clathrin assembly protein	PMI_012997	phosphatidylinositol binding clathrin assembly protein-like; Picalm protein-like
Locus_1075_Transcript_10/15_Confidence_0.488_Length_2354	SPARC precursor [Danio rerio] >gi|47937971|gb|AAH71436.1| Secreted acidic cysteine rich glycoprotein [Danio rerio]	SPARC	PMI_019248	osteonectin, SPARC
Locus_1_Transcript_411368/484273_Confidence_0.000_Length_2575	phosphatidylinositol 3-kinase, C2 domain containing, alpha polypeptide, isoform CRA_e [Mus musculus]	Phosphatidylinositol 4-phosphate 3-kinase C2 domain-containing subunit alpha	PMI_015723	none
Locus_1_Transcript_60407/484273_Confidence_0.000_Length_5613	NAD(P) transhydrogenase [Strongylocentrotus purpuratus]	NAD(P) transhydrogenase, mitochondrial	PMI_003890	nicotinamide nucleotide transhydrogenase
Locus_17349_Transcript_2/3_Confidence_0.500_Length_1277	unnamed protein product [Homo sapiens]	Transmembrane protein 245	PMI_003888	human chromosome 9 open reading frame 5-like
Locus_1_Transcript_339463/484273_Confidence_0.000_Length_3329	Glutamate receptor 1, partial [Bos grunniens mutus]	Glutamate receptor 1	PMI_008880	AMPA glutamate receptor 1
Locus_1_Transcript_209126/484273_Confidence_0.000_Length_4024	glutamate receptor 1 isoform 4 [Homo sapiens]	Glutamate receptor 1	PMI_008882	AMPA glutamate receptor 3
Locus_6525_Transcript_13/18_Confidence_0.571_Length_2903	probable ATP-dependent RNA helicase DHX36 [Pan troglodytes]	Probable ATP-dependent RNA helicase DHX36	PMI_004050	DEAH (Asp-Glu-Ala-His) box polypeptide 36
Locus_1_Transcript_129488/484273_Confidence_0.000_Length_3983	Lethal(3)malignant brain tumor-like 4 protein [Crassostrea gigas]	Lethal(3)malignant brain tumor-like protein 1	PMI_004047	none
Locus_17208_Transcript_1/2_Confidence_0.333_Length_350	Ribonucleases P/MRP protein subunit POP1 [Crassostrea gigas]	Ribonucleases P/MRP protein subunit POP1	PMI_004048	processing of precursor 1, ribonuclease P/MRP family, (S. cerevisiae)
Locus_1_Transcript_128225/484273_Confidence_0.000_Length_2284	C16orf52 homolog [Caligus rogercresseyi]	Uncharacterized protein C16orf52 homolog	PMI_004049	none
Locus_13969_Transcript_6/15_Confidence_0.903_Length_1793	dual specificity protein phosphatase 14-like protein [Callorhinchus milii]	Dual specificity protein phosphatase 14	PMI_014672	Dual specificity phosphatase 14/18/21, MAP kinase phosphatase 6/LMW-DSP20/LMW-DSP21, MKP-6
Locus_7379_Transcript_8/12_Confidence_0.393_Length_2546	F-box only protein 27 [Rana catesbeiana]	F-box only protein 6	PMI_023286	F-box protein 6
Locus_3888_Transcript_29/37_Confidence_0.388_Length_3248	uncharacterized protein LOC495015 precursor [Xenopus laevis] >gi|54035115|gb|AAH84103.1| LOC495015 protein [Xenopus laevis]	Sialate O-acetylesterase	PMI_019892	sialic acid acetylesterase
Locus_1_Transcript_266053/484273_Confidence_0.000_Length_429	vesicle transport through interaction with t-SNAREs-like protein 1B [Callorhinchus milii]	Vesicle transport through interaction with t-SNAREs homolog 1B	PMI_028979	erythrocyte membrane protein band 4.1 (elliptocytosis 1, RH-linked) [Homo sapiens (human)]
Locus_1_Transcript_291101/484273_Confidence_0.000_Length_2503	Decaprenyl-diphosphate synthase subunit 1, partial [Anas platyrhynchos]	Decaprenyl-diphosphate synthase subunit 1	PMI_022989	trans-prenyltransferase
Locus_1_Transcript_209890/484273_Confidence_0.000_Length_4629	TBC1 domain family member 5 [Crassostrea gigas]	TBC1 domain family member 5	PMI_001762	TBC1 domain family, member 5
Locus_1_Transcript_184851/484273_Confidence_0.000_Length_6504	Endothelin-converting enzyme 1 [Crassostrea gigas]	Endothelin-converting enzyme 1	PMI_001766	endothelin converting enzyme
Locus_1_Transcript_44969/484273_Confidence_0.000_Length_3044	replication factor C subunit 2 [Bos taurus] >gi|122131746|sp|Q05B83.1|RFC2_BOVIN RecName: Full=Replication factor C subunit 2; AltName: Full=Activator 1 subunit 2 >gi|115545402|gb|AAI22636.1| Replication factor C (activator 1) 2, 40kDa [Bos taurus] >gi|296472929|tpg|DAA15044.1| TPA: replication factor C subunit 2 [Bos taurus]	Replication factor C subunit 2	PMI_019260	replication factor C2
Locus_1_Transcript_456271/484273_Confidence_0.000_Length_2477	AGAP003892-PA [Anopheles gambiae str. PEST] >gi|333466405|gb|EAA03890.5| AGAP003892-PA [Anopheles gambiae str. PEST]	Equilibrative nucleoside transporter 3	PMI_025806	Equilibrative nucleoside transporter 1 (Equilibrative nitrobenzylmercaptopurine riboside-sensitive nucleoside transporter) (Equilibrative NBMPR-sensitive nucleoside transporter) (Nucleoside transporter, es-type) (Solute carrier family 29 member 1)
Locus_1_Transcript_227278/484273_Confidence_0.000_Length_555	hypothetical protein CGI_10026737 [Crassostrea gigas]	Uncharacterized protein	PMI_020767	CUB and Sushi multiple domains 1 [Homo sapiens (human)]
Locus_1_Transcript_265514/484273_Confidence_0.000_Length_1513	PREDICTED: uncharacterized protein LOC101235482, partial [Hydra magnipapillata]	Uncharacterized protein	PMI_016760	CUB and Sushi multiple domains 1 [Homo sapiens (human)]
Locus_1_Transcript_254481/484273_Confidence_0.000_Length_1397	Unknown (protein for IMAGE:7821681) [Xenopus (Silurana) tropicalis]	Putative ribosome-binding factor A, mitochondrial	PMI_016759	human chromosome 18 open reading frame 22; ribosome-binding factor A, mitochondrial precursor-like
Locus_1_Transcript_173730/484273_Confidence_0.000_Length_7773	glypican-5 precursor [Strongylocentrotus purpuratus] >gi|223869175|gb|ABK58234.2| glypican-5 [Strongylocentrotus purpuratus]	Glypican-5	PMI_014373	Glypican 3/5 class
Locus_4614_Transcript_11/12_Confidence_0.739_Length_2684	protein DC12 homolog [Dicentrarchus labrax]	UPF0361 protein C3orf37 homolog	PMI_023549	human chromosome 3 open reading frame 37-like
Locus_1_Transcript_356195/484273_Confidence_0.000_Length_2010	Dipeptidyl-peptidase 1 [Pteropus alecto]	Dipeptidyl peptidase 1	PMI_016111	cathepsin C [Homo sapiens (human)]
Locus_1801_Transcript_17/35_Confidence_0.399_Length_7390	inter-alpha-trypsin inhibitor heavy chain H3 [Homo sapiens]	Inter-alpha-trypsin inhibitor heavy chain H3	PMI_004790	none
Locus_3534_Transcript_2/5_Confidence_0.714_Length_1610	unnamed protein product [Homo sapiens]	Proton-coupled folate transporter	PMI_013362	solute carrier family 46, member 3 [Homo sapiens (human)]
Locus_1_Transcript_211583/484273_Confidence_0.000_Length_2746	solute carrier family 46 (folate transporter), member 1 [Xenopus (Silurana) tropicalis] >gi|171847320|gb|AAI61741.1| LOC100145771 protein [Xenopus (Silurana) tropicalis]	Proton-coupled folate transporter	PMI_013363	solute carrier family 46, member 1-like
Locus_3161_Transcript_11/17_Confidence_0.750_Length_5370	pol-like protein [Danio rerio]	Transposon TX1 uncharacterized 149 kDa protein	PMI_000616	sulfotransferase family, cytosolic, 1A, phenol-preferring, member 2 [Homo sapiens (human)]
Locus_867_Transcript_65/66_Confidence_0.614_Length_16118	cytoplasmic dynein 1 heavy chain 1 [Bos taurus] >gi|296475313|tpg|DAA17428.1| TPA: cytoplasmic dynein 1 heavy chain 1-like [Bos taurus]	Cytoplasmic dynein 1 heavy chain 1	PMI_000621	dynein, cytoplasmic 1, heavy chain 1
Locus_9898_Transcript_6/17_Confidence_0.667_Length_3858	E3 ubiquitin-protein ligase MIB1 [Columba livia]	E3 ubiquitin-protein ligase MIB1	PMI_012434	mindbomb
Locus_3548_Transcript_3/6_Confidence_0.500_Length_1743	CDK5 and ABL1 enzyme substrate 1, partial [Bos grunniens mutus]	CDK5 and ABL1 enzyme substrate 1	PMI_012432	Cdk5 and Abl enzyme substrate 1 isoform 2
Locus_1_Transcript_311008/484273_Confidence_0.000_Length_3047	DDB1- and CUL4-associated factor 11 [Myotis brandtii]	DDB1- and CUL4-associated factor 11	PMI_018999	WD repeat domain 23-1
Locus_1_Transcript_459439/484273_Confidence_0.000_Length_955	bolA-like protein 3 [Mus musculus] >gi|81900086|sp|Q8CEI1.1|BOLA3_MOUSE RecName: Full=BolA-like protein 3 >gi|26389531|dbj|BAC25747.1| unnamed protein product [Mus musculus] >gi|74137567|dbj|BAE35819.1| unnamed protein product [Mus musculus] >gi|74203481|dbj|BAE20895.1| unnamed protein product [Mus musculus] >gi|109733093|gb|AAI16950.1| BolA-like 3 (E. coli) [Mus musculus] >gi|109734219|gb|AAI169…	BolA-like protein 3	PMI_019000	bolA-like 3 (E. coli)
Locus_11865_Transcript_1/1_Confidence_0.000_Length_445	WD repeat-containing protein 90 [Xenopus (Silurana) tropicalis] >gi|190431650|sp|A0JP70.1|WDR90_XENTR RecName: Full=WD repeat-containing protein 90 >gi|117558605|gb|AAI27274.1| wdr90 protein [Xenopus (Silurana) tropicalis]	WD repeat-containing protein 90	PMI_004940	WD repeat domain 90
Locus_1_Transcript_454126/484273_Confidence_0.000_Length_2443	RNA polymerase I-specific transcription initiation factor RRN3, partial [Columba livia]	RNA polymerase I-specific transcription initiation factor RRN3	PMI_004941	RRN3 protein; RRN3 RNA polymerase I transcription factor homolog (S. cerevisiae)
Locus_19841_Transcript_3/13_Confidence_0.562_Length_2114	unnamed protein product [Tetraodon nigroviridis]	Protein odd-skipped-related 2	PMI_025999	z121
Locus_1_Transcript_232374/484273_Confidence_0.000_Length_4399	cleavage and polyadenylation specific factor 3, 73kDa [Zonotrichia albicollis]	Cleavage and polyadenylation specificity factor subunit 3	PMI_024121	none
Locus_1_Transcript_208746/484273_Confidence_0.000_Length_6342	intraflagellar transport 140 homolog [Xenopus (Silurana) tropicalis] >gi|160774080|gb|AAI55382.1| ift140 protein [Xenopus (Silurana) tropicalis]	Intraflagellar transport protein 140 homolog	PMI_005397	intraflagellar transport 140 homolog (Chlamydomonas) [Homo sapiens (human)]
Locus_1_Transcript_428911/484273_Confidence_0.000_Length_1616	tetraspanin-17 [Ictalurus punctatus] >gi|308324264|gb|ADO29267.1| tetraspanin-17 [Ictalurus punctatus]	Tetraspanin-5	PMI_005620	none
Locus_1122_Transcript_6/17_Confidence_0.667_Length_3164	Heterogeneous nuclear ribonucleoprotein A/B [Salmo salar]	Heterogeneous nuclear ribonucleoprotein A/B	PMI_005619	none
Locus_20303_Transcript_3/4_Confidence_0.250_Length_784	TPA: zinc finger protein [Ciona intestinalis]	DNA topoisomerase 3-alpha	PMI_005622	none
Locus_3181_Transcript_7/9_Confidence_0.333_Length_1862	sulfatase modifying factor 1 [Hemicentrotus pulcherrimus]	Sulfatase-modifying factor 1	PMI_023112	sulfatase modifying factor 1
Locus_3128_Transcript_3/6_Confidence_0.500_Length_2308	Vacuolar protein 8 [Crassostrea gigas]	Vacuolar protein 8	PMI_022471	vacuolar armadillo repeat protein Vac8 (fungal)
Locus_1_Transcript_181842/484273_Confidence_0.000_Length_1384	Receptor-type tyrosine-protein phosphatase S [Cricetulus griseus]	Receptor-type tyrosine-protein phosphatase S	PMI_026204	Protein-tyrosine phosphatase delta
Locus_1_Transcript_262614/484273_Confidence_0.000_Length_2252	unnamed protein product [Tetraodon nigroviridis]	Eukaryotic translation initiation factor 2 subunit 1	PMI_007568	Translational Initiation Factor 2 subunit 1, alpha subunit, eIF2alpha
Locus_2149_Transcript_9/12_Confidence_0.609_Length_4747	WD repeat-containing protein on Y chromosome [Crassostrea gigas]	WD repeat-containing protein on Y chromosome	PMI_013282	EF-hand calcium binding domain 8
Locus_1_Transcript_435134/484273_Confidence_0.000_Length_2263	radial spoke protein ARM37 [Ciona intestinalis] >gi|237769623|dbj|BAH59280.1| radial spoke protein ARM37 [Ciona intestinalis]	Rhabdoid tumor deletion region protein 1	PMI_024213	rhabdoid tumor deletion region gene 1-like
Locus_2207_Transcript_2/3_Confidence_0.500_Length_2305	Myosin-XVIIIa [Crassostrea gigas]	Unconventional myosin-XVIIIa	PMI_012252	none
Locus_1454_Transcript_7/7_Confidence_0.421_Length_1743	Atlastin-1, partial [Bos grunniens mutus]	Atlastin-2	PMI_021534	Atlastin
Locus_1_Transcript_300366/484273_Confidence_0.000_Length_4023	EF hand family protein [Oxytricha trifallax]	Uncharacterized protein	PMI_017837	none
Locus_1151_Transcript_58/77_Confidence_0.449_Length_6701	fibroblast growth factor receptor precursor [Strongylocentrotus purpuratus] >gi|74835189|sp|Q26614.1|FGFR_STRPU RecName: Full=Fibroblast growth factor receptor; Short=SpFGFR; Flags: Precursor >gi|596009|gb|AAC47258.1| fibroblast growth factor receptor precursor [Strongylocentrotus purpuratus]	Fibroblast growth factor receptor	PMI_008052	none
Locus_6349_Transcript_8/14_Confidence_0.234_Length_1197	PREDICTED: TM2 domain-containing protein 2-like [Strongylocentrotus purpuratus]	TM2 domain-containing protein 2	PMI_008053	TM2 domain containing 2 isoform a
Locus_2669_Transcript_27/44_Confidence_0.241_Length_2003	fibroblast growth factor receptor 2 [Paracentrotus lividus]	Tyrosine kinase receptor Cad96Ca	PMI_022082	tyrosine kinase receptor
Locus_2516_Transcript_75/89_Confidence_0.154_Length_5559	ATP-binding cassette transporter subfamily C member 9a [Strongylocentrotus purpuratus]	ATP-binding cassette sub-family C member 9	PMI_002671	ATP-binding cassette, sub-family C, member 9 isoform SUR2A (Sulfonylurea receptor 2)
Locus_10137_Transcript_10/26_Confidence_0.308_Length_4401	RecName: Full=PHD finger protein 10; AltName: Full=BRG1-associated factor 45a; Short=BAF45a	PHD finger protein 10	PMI_025225	PHD finger protein 10
Locus_1_Transcript_108044/484273_Confidence_0.000_Length_3236	UDP-glucose pyrophosphorylase 2a [Danio rerio]	UTP--glucose-1-phosphate uridylyltransferase	PMI_017315	UTP--glucose-1-phosphate uridylyltransferase 2 (UDP-glucose pyrophosphorylase 2) (UDPGP 2) (UGPase 2)
Locus_1_Transcript_428090/484273_Confidence_0.000_Length_2953	LOC100049756 protein [Xenopus laevis]	Uncharacterized protein	PMI_001780	hypothetical protein-1780
Locus_1_Transcript_344376/484273_Confidence_0.000_Length_2706	protein kinase A regulatory subunit [Asterias amurensis]	cAMP-dependent protein kinase type II regulatory subunit	PMI_001779	protein kinase, cAMP dependent regulatory, type II
Locus_23520_Transcript_2/3_Confidence_0.400_Length_1697	Uncharacterized protein C12orf55 [Crassostrea gigas]	Uncharacterized protein	PMI_001781	human chromosome 12 open reading frame 63-like
Locus_2855_Transcript_8/9_Confidence_0.739_Length_1439	CD82 antigen [Osmerus mordax]	Predicted protein	PMI_025648	none
Locus_14641_Transcript_2/3_Confidence_0.200_Length_1119	Neuroguidin [Crassostrea gigas]	Neuroguidin	PMI_008611	neuroguidin, EIF4E binding protein; neuroguidin isoform 2
Locus_2502_Transcript_18/26_Confidence_0.489_Length_1182	ER membrane protein complex subunit 4 [Salmo salar] >gi|238231675|ref|NP_001154023.1| Transmembrane protein 85 [Oncorhynchus mykiss] >gi|238055366|sp|B5XB24.1|EMC4_SALSA RecName: Full=ER membrane protein complex subunit 4; AltName: Full=Transmembrane protein 85 >gi|209734350|gb|ACI68044.1| Transmembrane protein 85 [Salmo salar] >gi|225703442|gb|ACO07567.1| Transmembrane protein 85 [Oncorhynchus m…	ER membrane protein complex subunit 4	PMI_008610	none
Locus_1_Transcript_101540/484273_Confidence_0.000_Length_1871	ribonuclease P protein subunit p40 [Homo sapiens] >gi|238054370|sp|O75818.3|RPP40_HUMAN RecName: Full=Ribonuclease P protein subunit p40; Short=RNaseP protein p40; AltName: Full=RNase P subunit 1 >gi|119575578|gb|EAW55174.1| ribonuclease P 40kDa subunit, isoform CRA_e [Homo sapiens]	Ribonuclease P protein subunit p40	PMI_008609	ribonuclease P/MRP 40kDa subunit [Homo sapiens (human)]
Locus_5144_Transcript_20/22_Confidence_0.234_Length_2839	Cdc20 [Branchiostoma floridae]	Cell division cycle protein 20 homolog	PMI_013357	Cell division cycle protein 20 homolog
Locus_781_Transcript_31/32_Confidence_0.140_Length_818	ATP synthase subunit delta, mitochondrial precursor [Salmo salar]	ATP synthase subunit delta, mitochondrial	PMI_013358	ATP synthase delta chain, mitochondrial precursor
Locus_1_Transcript_396155/484273_Confidence_0.000_Length_6563	PREDICTED: hypothetical protein [Saccoglossus kowalevskii]	Sacsin	PMI_020859	sacsin
Locus_1_Transcript_201253/484273_Confidence_0.000_Length_2764	PREDICTED: uncharacterized protein LOC764703 [Strongylocentrotus purpuratus]	Putative uncharacterized protein	PMI_015533	none
Locus_8351_Transcript_2/4_Confidence_0.750_Length_1735	v-rel reticuloendotheliosis viral oncogene homolog-like [Saccoglossus kowalevskii] >gi|196475501|gb|ACG76361.1| Rel-like protein [Saccoglossus kowalevskii]	Putative transcription factor p65 homolog	PMI_019969	none
Locus_1_Transcript_187881/484273_Confidence_0.000_Length_1994	arginine/serine rich splicing factor sf4/14 [Schistosoma mansoni] >gi|353231010|emb|CCD77428.1| putative arginine/serine rich splicing factor sf4/14 [Schistosoma mansoni]	SURP and G-patch domain-containing protein 1	PMI_020798	splicing factor 4
Locus_1_Transcript_223881/484273_Confidence_0.000_Length_2843	Uncharacterized protein C5orf37-like protein [Crassostrea gigas]	Centrosomal protein POC5	PMI_029127	chromosome 5 open reading frame 37
Locus_2612_Transcript_10/15_Confidence_0.500_Length_6298	rCG59057, isoform CRA_b [Rattus norvegicus]	Plasma kallikrein	PMI_005637	none
Locus_1_Transcript_26993/484273_Confidence_0.000_Length_2519	WD and tetratricopeptide repeats protein 1, partial [Crassostrea gigas]	WD and tetratricopeptide repeats protein 1	PMI_001471	WD and tetratricopeptide repeats 1-2; KIAA1037 protein-like
Locus_24610_Transcript_2/3_Confidence_0.333_Length_963	Brefeldin A-inhibited guanine nucleotide-exchange protein 3 [Harpegnathos saltator]	Brefeldin A-inhibited guanine nucleotide-exchange protein 3	PMI_001472	brefeldin A-inhibited guanine nucleotide-exchange protein 3
Locus_1815_Transcript_39/43_Confidence_0.404_Length_5923	unnamed protein product [Homo sapiens]	Phosphoglucomutase-1	PMI_021971	none
Locus_1_Transcript_288327/484273_Confidence_0.000_Length_1595	RecName: Full=Reticulon-4-interacting protein 1, mitochondrial; AltName: Full=NOGO-interacting mitochondrial protein; Flags: Precursor	Reticulon-4-interacting protein 1, mitochondrial	PMI_001078	reticulon 4 interacting protein 1-2
Locus_1_Transcript_35355/484273_Confidence_0.000_Length_2907	Thioredoxin domain-containing protein C2F3.12c [Crassostrea gigas]	Thioredoxin domain-containing protein plp1	PMI_001074	none
Locus_1_Transcript_232270/484273_Confidence_0.000_Length_1838	uncharacterized protein LOC294154 [Rattus norvegicus] >gi|85726502|gb|AAI12321.1| Similar to chromosome 6 open reading frame 106 isoform a [Rattus norvegicus]	Uncharacterized protein C6orf106 homolog	PMI_001077	kinesin family member 18A [Homo sapiens]
Locus_3624_Transcript_7/12_Confidence_0.600_Length_2346	JmjC domain-containing protein 7 [Crassostrea gigas]	JmjC domain-containing protein 7	PMI_001076	phospholipase A2, group IVB (cytosolic)
Locus_1_Transcript_310793/484273_Confidence_0.000_Length_2665	Thymidylate synthase [Crassostrea gigas]	Thymidylate synthase	PMI_001083	Thymidylate synthase (TS) (TSase)
Locus_1830_Transcript_39/52_Confidence_0.216_Length_3945	Conserved oligomeric Golgi complex subunit 1, partial [Anas platyrhynchos]	Autophagy-related protein 13	PMI_001085	none
Locus_1_Transcript_337270/484273_Confidence_0.000_Length_1677	ribosomal protein S16 [Xenopus (Silurana) tropicalis] >gi|54261589|gb|AAH84534.1| ribosomal protein S16 [Xenopus (Silurana) tropicalis] >gi|76780311|gb|AAI06274.1| Rps16 protein [Xenopus laevis] >gi|89272448|emb|CAJ83293.1| ribosomal protein S16 [Xenopus (Silurana) tropicalis] >gi|123959702|gb|AAI28924.1| Rps16 protein [Xenopus laevis]	40S ribosomal protein S16	PMI_001082	ribosomal protein S16
Locus_16568_Transcript_1/1_Confidence_0.000_Length_522	unnamed protein product [Macaca fascicularis]	Activating molecule in BECN1-regulated autophagy protein 1	PMI_001084	autophagy/beclin 1 regulator 1
Locus_11762_Transcript_1/1_Confidence_0.000_Length_919	achaete-scute-like protein [Saccoglossus kowalevskii] >gi|197734673|gb|ACH73232.1| achaete-scute-like protein [Saccoglossus kowalevskii]	Achaete-scute homolog 1	PMI_025359	none
Locus_839_Transcript_27/31_Confidence_0.321_Length_15609	protocadherin Fat 4 [Rattus norvegicus]	Protocadherin Fat 4	PMI_024066	none
Locus_19120_Transcript_2/5_Confidence_0.920_Length_1320	nudix hydrolase 3 [Culex quinquefasciatus] >gi|167879221|gb|EDS42604.1| nudix hydrolase 3 [Culex quinquefasciatus]	Nudix hydrolase 3	PMI_022200	nudix-type motif 8
Locus_1_Transcript_154990/484273_Confidence_0.000_Length_2170	unnamed protein product [Tetraodon nigroviridis]	Kelch-like protein 17	PMI_022202	none
Locus_1_Transcript_327282/484273_Confidence_0.000_Length_4263	CpG-binding protein [Pteropus alecto]	CpG-binding protein	PMI_015258	none
Locus_1530_Transcript_10/16_Confidence_0.576_Length_1632	Probable 39S ribosomal protein L24, mitochondrial precursor [Salmo salar] >gi|209731316|gb|ACI66527.1| Probable 39S ribosomal protein L24, mitochondrial precursor [Salmo salar]	Probable 39S ribosomal protein L24, mitochondrial	PMI_025340	mitochondrial ribosomal protein L24
Locus_4019_Transcript_2/7_Confidence_0.833_Length_2411	unnamed protein product [Mus musculus]	DNA-directed RNA polymerase I subunit RPA43	PMI_019621	TWIST neighbor-like
Locus_17017_Transcript_9/12_Confidence_0.400_Length_1829	novel protein containing RNA recognition motifs. (a.k.a. RRM, RBD, or RNP domain) [Xenopus (Silurana) tropicalis]	RNA-binding protein 34	PMI_011242	RNA binding motif protein 34
Locus_1_Transcript_332095/484273_Confidence_0.000_Length_6321	retinoblastoma-binding protein 1-like 1 [Homo sapiens]	AT-rich interactive domain-containing protein 4B	PMI_011243	AT-rich interactive domain 4B; retinoblastoma-binding protein 1-like 1
Locus_1_Transcript_242584/484273_Confidence_0.000_Length_1563	Prenylated Rab acceptor protein 1 [Crassostrea gigas]	Prenylated Rab acceptor protein 1	PMI_024756	Rab acceptor 1 (prenylated); prenylated Rab acceptor 1
Locus_1_Transcript_137420/484273_Confidence_0.000_Length_3658	mitochondrial voltage-dependent anino channel protein 2 [Ctenopharyngodon idella]	Voltage-dependent anion-selective channel protein 2	PMI_025309	Voltage-dependent anion-selective channel protein 2 (VDAC-2) (mVDAC2) (mVDAC6) (Outer mitochondrial membrane protein porin 2)
Locus_1864_Transcript_21/33_Confidence_0.647_Length_7937	Myosin-10 [Crassostrea gigas]	Calponin homology domain-containing protein DDB_G0272472	PMI_002734	hypothetical protein-3094
Locus_14764_Transcript_2/3_Confidence_0.333_Length_3494	Myosin-10 [Crassostrea gigas]	Neurogenic locus notch homolog protein 1	PMI_002736	hypothetical protein-3094
Locus_1_Transcript_62359/484273_Confidence_0.000_Length_4760	Ckap5 protein, partial [Mus musculus]	Cytoskeleton-associated protein 5	PMI_006839	none
Locus_23723_Transcript_2/3_Confidence_0.400_Length_910	putative G-protein coupled receptor 133 [Tupaia chinensis]	Probable G-protein coupled receptor 133	PMI_014323	none
Locus_14940_Transcript_3/3_Confidence_0.000_Length_1293	Tubulin delta chain [Crassostrea gigas]	Tubulin delta chain	PMI_019313	none
Locus_9262_Transcript_1/1_Confidence_0.000_Length_1093	A kinase anchor protein 10, mitochondrial, partial [Anas platyrhynchos]	A-kinase anchor protein 10, mitochondrial	PMI_019314	protein kinase A anchoring protein; A kinase (PRKA) anchoring protein 10
Locus_1_Transcript_235251/484273_Confidence_0.000_Length_4102	misato-like protein 1 [Crassostrea gigas]	Protein misato homolog 1	PMI_016071	misato homolog 1 (Drosophila)
Locus_7206_Transcript_8/12_Confidence_0.474_Length_1127	Elongation factor Tu GTP-binding domain-containing protein 1 [Cricetulus griseus]	Elongation factor Tu GTP-binding domain-containing protein 1	PMI_016072	Elongation Factor Tu Domain Containing protein 1
Locus_3996_Transcript_21/36_Confidence_0.235_Length_5179	Myosin-I heavy chain [Camponotus floridanus]	Myosin-I heavy chain	PMI_009592	Pm-Myosin XII
Locus_1_Transcript_33722/484273_Confidence_0.000_Length_4556	ADAMTS-like protein 5, partial [Chelonia mydas]	ADAMTS-like protein 5	PMI_017395	ADAMTS-like 5 [Homo sapiens (human)]
Locus_1_Transcript_35575/484273_Confidence_0.000_Length_2553	aromatic-L-amino-acid decarboxylase [Danio rerio] >gi|33604122|gb|AAH56292.1| Dopa decarboxylase [Danio rerio] >gi|45786154|gb|AAH68188.1| Ddc protein [Danio rerio]	Aromatic-L-amino-acid decarboxylase	PMI_001519	Aromatic-L-amino-acid decarboxylase (AADC) (DOPA decarboxylase) (DDC)
Locus_3327_Transcript_6/24_Confidence_0.093_Length_8250	GCN1 general control of amino-acid synthesis 1-like 1 (yeast) [Mus musculus]	Translational activator GCN1	PMI_001520	GCN1-like protein 1
Locus_21249_Transcript_2/2_Confidence_0.000_Length_691	unnamed protein product [Homo sapiens]	Protein dispatched homolog 1	PMI_001518	none
Locus_3660_Transcript_2/6_Confidence_0.500_Length_1504	Glycogen debranching enzyme [Crassostrea gigas]	Glycogen debranching enzyme	PMI_002046	Glycogen debranching enzyme (Glycogen debrancher) [Includes: 4-alpha-glucanotransferase (Oligo-1,4-1,4-glucantransferase); Amylo-alpha-1,6-glucosidase (Amylo-1,6-glucosidase) (Dextrin 6-alpha-D-glucosidase)]
Locus_4156_Transcript_9/21_Confidence_0.776_Length_3175	RIKEN cDNA 4732418C07, isoform CRA_b [Mus musculus]	EF-hand calcium-binding domain-containing protein 14	PMI_002042	EF-hand calcium binding domain 14 [Homo sapiens (human)]
Locus_7936_Transcript_1/1_Confidence_0.000_Length_1097	CAP-Gly domain-containing linker protein 3 [Crassostrea gigas]	CAP-Gly domain-containing linker protein 3	PMI_002044	CAP-GLY domain containing linker protein 3 [Homo sapiens (human)]
Locus_2158_Transcript_15/24_Confidence_0.676_Length_3413	amidohydrolase [Rhodococcus erythropolis] >gi|229322881|gb|EEN88655.1| amidohydrolase family protein [Rhodococcus erythropolis SK121]	Putative amidohydrolase YtcJ	PMI_002045	olfactory receptor, family 2, subfamily G, member 2 [Homo sapiens (human)]
Locus_24463_Transcript_1/3_Confidence_0.200_Length_721	PREDICTED: uncharacterized protein LOC756397 [Strongylocentrotus purpuratus]	Dynein heavy chain-like protein PF11_0240	PMI_020052	hypothetical protein-3092
Locus_1_Transcript_365785/484273_Confidence_0.000_Length_1745	transmembrane protein 59-like isoform 1 [Callorhinchus milii]	Transmembrane protein 59	PMI_020053	none
Locus_4699_Transcript_42/42_Confidence_0.006_Length_3032	importin-7 [Mus musculus] >gi|45476977|sp|Q9EPL8.2|IPO7_MOUSE RecName: Full=Importin-7; Short=Imp7; AltName: Full=Ran-binding protein 7; Short=RanBP7 >gi|32330683|gb|AAP79888.1| importin 7 [Mus musculus] >gi|146327248|gb|AAI41511.1| Importin 7 [synthetic construct] >gi|148685027|gb|EDL16974.1| importin 7, isoform CRA_f [Mus musculus]	Importin-7	PMI_014187	importin 7, isoform CRA_d
Locus_1_Transcript_409896/484273_Confidence_0.000_Length_2588	CREB-regulated transcription coactivator 1 [Crassostrea gigas]	CREB-regulated transcription coactivator 1	PMI_026345	mucoepidermoid carcinoma translocated 1-like; CREB regulated transcription coactivator 1-like
Locus_14361_Transcript_1/1_Confidence_0.000_Length_812	myosin 15 [Mus musculus]	Unconventional myosin-XV	PMI_014270	myosin XV
Locus_1_Transcript_445387/484273_Confidence_0.000_Length_3883	LOC100158444 protein [Xenopus laevis]	Nucleolar MIF4G domain-containing protein 1	PMI_013673	nucleolar protein with MIF4G domain 1
Locus_1_Transcript_462792/484273_Confidence_0.000_Length_1503	cycling-dependent kinase 5 [Sphaerechinus granularis] >gi|291621765|emb|CAM07122.1| cycling-dependent kinase 5 [Sphaerechinus granularis]	Cyclin-dependent kinase 5	PMI_013674	Cyclin-dependent protein kinase 2, Cell division protein kinase 2, EC 2.7.1.37
Locus_1_Transcript_194030/484273_Confidence_0.000_Length_4906	DnaJ-like protein subfamily C member 10 [Crassostrea gigas]	DnaJ homolog subfamily C member 10	PMI_007563	DnaJ (Hsp40) homolog, subfamily C, member 10
Locus_1_Transcript_390746/484273_Confidence_0.000_Length_3919	TPA: zinc finger protein [Ciona intestinalis]	Zinc finger CCCH domain-containing protein 15	PMI_007564	none
Locus_3656_Transcript_15/17_Confidence_0.449_Length_2596	FGGY carbohydrate kinase domain-containing protein [Bos taurus] >gi|296489118|tpg|DAA31231.1| TPA: FGGY carbohydrate kinase domain containing [Bos taurus]	FGGY carbohydrate kinase domain-containing protein	PMI_013883	FGGY carbohydrate kinase domain containing; sugar kinase
Locus_4468_Transcript_3/10_Confidence_0.556_Length_1019	heterogeneous nuclear ribonucleoprotein k, putative [Pediculus humanus corporis] >gi|212518032|gb|EEB19834.1| heterogeneous nuclear ribonucleoprotein k, putative [Pediculus humanus corporis]	Heterogeneous nuclear ribonucleoprotein K	PMI_005575	Poly(C) binding protein
Locus_885_Transcript_25/33_Confidence_0.614_Length_3656	alpha-methylacyl-CoA racemase [Ictalurus furcatus]	Alpha-methylacyl-CoA racemase	PMI_005576	Alpha-methylacyl-CoA racemase (2-methylacyl-CoA racemase) (2-arylpropionyl-CoA epimerase)
Locus_1_Transcript_90495/484273_Confidence_0.000_Length_2533	GatC-like protein, partial [Columba livia]	Glutamyl-tRNA(Gln) amidotransferase subunit C, mitochondrial	PMI_004166	none
Locus_1_Transcript_277818/484273_Confidence_0.000_Length_1544	mitochondrial peptidyl-tRNA hydrolase 2 [Ictalurus furcatus]	Peptidyl-tRNA hydrolase 2, mitochondrial	PMI_004171	none
Locus_2862_Transcript_3/4_Confidence_0.962_Length_1693	mitochondrial ubiquitin ligase activator of NFKB 1 [Bos taurus] >gi|296490084|tpg|DAA32197.1| TPA: mitochondrial ubiquitin ligase activator of NFKB 1-like [Bos taurus]	Mitochondrial ubiquitin ligase activator of NFKB 1	PMI_004168	mitochondrial ubiquitin ligase activator of NFKB 1; E3 ubiquitin-protein ligase MUL1; mitochondrial-anchored protein ligase
Locus_10487_Transcript_9/11_Confidence_0.474_Length_2522	Anaphase promoting complex subunit 7 [Homo sapiens]	Anaphase-promoting complex subunit 7	PMI_004170	none
Locus_1_Transcript_30743/484273_Confidence_0.000_Length_5427	N-alpha-acetyltransferase 25, NatB auxiliary subunit [Gallus gallus]	N-alpha-acetyltransferase 25, NatB auxiliary subunit	PMI_004172	human chromosome 12 open reading frame 30-like; mitochondrial distribution and morphology 20-like
Locus_5671_Transcript_6/7_Confidence_0.200_Length_2286	mRNA cap guanine-N7 methyltransferase, partial [Macaca fascicularis]	mRNA cap guanine-N7 methyltransferase	PMI_017660	RNA (guanine-7-) methyltransferase; mRNA cap guanine-N7 methyltransferase
Locus_1_Transcript_290774/484273_Confidence_0.000_Length_1475	heterogeneous nuclear ribonucleoprotein L, partial [Aplysia californica]	Heterogeneous nuclear ribonucleoprotein L	PMI_021015	heterogeneous nuclear ribonucleoprotein L isoform a
Locus_1_Transcript_471817/484273_Confidence_0.000_Length_2511	Ets4 transcription factor [Strongylocentrotus purpuratus] >gi|4406284|gb|AAD19942.1| Ets4 transcription factor [Strongylocentrotus purpuratus]	SAM pointed domain-containing Ets transcription factor	PMI_025658	PDEF
Locus_27952_Transcript_4/6_Confidence_0.400_Length_1561	unnamed protein product [Mus musculus]	1-phosphatidylinositol 4,5-bisphosphate phosphodiesterase eta-2	PMI_015044	PLCn
Locus_1_Transcript_28107/484273_Confidence_0.000_Length_2010	chitobiosyldiphosphodolichol beta-mannosyltransferase [Danio rerio] >gi|33416875|gb|AAH55554.1| Asparagine-linked glycosylation 1 homolog (yeast, beta-1,4-mannosyltransferase) [Danio rerio]	Chitobiosyldiphosphodolichol beta-mannosyltransferase	PMI_022126	none
Locus_17782_Transcript_3/4_Confidence_0.500_Length_633	mCG127042 [Mus musculus]	Exportin-4	PMI_016782	exportin 4
Locus_1_Transcript_158015/484273_Confidence_0.000_Length_2879	transmembrane protein 135 [Danio rerio] >gi|141795910|gb|AAI34993.1| Zgc:162425 protein [Danio rerio]	Transmembrane protein 135	PMI_016781	transmembrane protein 135
Locus_9190_Transcript_1/3_Confidence_0.333_Length_1577	adult brain protein 239-like protein [Branchiostoma belcheri]	Metallophosphoesterase domain-containing protein 1	PMI_021410	metallophosphoesterase domain containing 1
Locus_1_Transcript_94845/484273_Confidence_0.000_Length_4251	FAD-dependent oxidoreductase domain containing 2 [Homo sapiens] >gi|47678419|emb|CAG30330.1| dJ1119A7.3 [Homo sapiens] >gi|109451224|emb|CAK54473.1| dJ1119A7.C22.3 [synthetic construct] >gi|109451802|emb|CAK54772.1| dJ1119A7.C22.3 [synthetic construct] >gi|261857576|dbj|BAI45310.1| FAD-dependent oxidoreductase domain containing 2 [synthetic construct]	FAD-dependent oxidoreductase domain-containing protein 2	PMI_019084	FAD-dependent oxidoreductase domain containing 2
Locus_1_Transcript_412033/484273_Confidence_0.000_Length_3023	Peptide-N(4)-(N-acetyl-beta-glucosaminyl)asparagine amidase [Crassostrea gigas]	Peptide-N(4)-(N-acetyl-beta-glucosaminyl)asparagine amidase	PMI_012564	none
Locus_1_Transcript_311895/484273_Confidence_0.000_Length_1987	PREDICTED: uncharacterized protein LOC100892695 [Strongylocentrotus purpuratus]	Uncharacterized protein	PMI_015752	plakophilin 4 [Homo sapiens (human)]
Locus_1_Transcript_474938/484273_Confidence_0.000_Length_2774	Surfeit locus protein 4 [Crassostrea gigas]	Surfeit locus protein 4	PMI_026830	surfeit 4
Locus_1_Transcript_275417/484273_Confidence_0.000_Length_3227	Glucosidase 2 subunit beta [Crassostrea gigas]	Glucosidase 2 subunit beta	PMI_022911	protein kinase C substrate 80K-H
Locus_1_Transcript_128378/484273_Confidence_0.000_Length_1049	Peroxisomal membrane protein 2 [Crassostrea gigas]	Peroxisomal membrane protein 2	PMI_020402	none
Locus_1_Transcript_291122/484273_Confidence_0.000_Length_3967	Coiled-coil domain-containing protein 74A [Crassostrea gigas]	Coiled-coil domain-containing protein 74B	PMI_020401	hypothetical protein-2392; coiled-coil domain containing 74B-like
Locus_1_Transcript_335183/484273_Confidence_0.000_Length_1622	phosphoinositide dependent kinase-1 [Patiria pectinifera]	3-phosphoinositide-dependent protein kinase 1	PMI_017066	3-phosphoinositide dependent protein kinase 1
Locus_5811_Transcript_1/1_Confidence_0.750_Length_1551	Chain A, X-Ray Crystal Structure Of Human Kctd5 Protein Crystallized In High- Salt Buffer >gi|223673964|pdb|3DRX|B Chain B, X-Ray Crystal Structure Of Human Kctd5 Protein Crystallized In High- Salt Buffer >gi|223673965|pdb|3DRX|C Chain C, X-Ray Crystal Structure Of Human Kctd5 Protein Crystallized In High- Salt Buffer >gi|223673966|pdb|3DRX|D Chain D, X-Ray Crystal Structure Of Human Kctd5 Protei…	BTB/POZ domain-containing protein KCTD5	PMI_017067	Potassium channel tetramerisation domain containing protein 5
Locus_1757_Transcript_19/32_Confidence_0.317_Length_8436	G patch domain-containing protein 8 [Tupaia chinensis]	G patch domain-containing protein 8	PMI_027576	G patch domain containing 8 [Homo sapiens (human)]
Locus_1_Transcript_98106/484273_Confidence_0.000_Length_3332	palmitoyltransferase ZDHHC17 [Danio rerio]	Palmitoyltransferase ZDHHC17	PMI_017278	Huntingtin interacting protein C - part I
Locus_34695_Transcript_2/3_Confidence_0.400_Length_1609	dopamine transporter-like protein [Saccoglossus kowalevskii] >gi|268054035|gb|ACY92504.1| dopamine transporter-like protein [Saccoglossus kowalevskii]	Sodium-dependent noradrenaline transporter	PMI_017291	none
Locus_1_Transcript_191684/484273_Confidence_0.000_Length_1673	ecdysis triggering hormone receptor subtype A [Aedes aegypti]	Beta-4C adrenergic receptor	PMI_017292	tachykinin receptor 2-like-1
Locus_1_Transcript_328518/484273_Confidence_0.000_Length_3482	protein zer-1 homolog [Danio rerio] >gi|45501276|gb|AAH67371.1| Zgc:77346 [Danio rerio]	Protein zer-1 homolog	PMI_022159	zer-1 homolog (C. elegans)
Locus_10256_Transcript_24/32_Confidence_0.306_Length_7101	nuclear pore complex protein Nup205 [Homo sapiens] >gi|119604261|gb|EAW83855.1| nucleoporin 205kDa, isoform CRA_a [Homo sapiens] >gi|148921589|gb|AAI46785.1| Nucleoporin 205kDa [Homo sapiens] >gi|187950395|gb|AAI36625.1| Nucleoporin 205kDa [Homo sapiens]	Nuclear pore complex protein Nup205	PMI_016982	nucleoporin 205kDa and membrane progestin receptor gamma
Locus_1_Transcript_347660/484273_Confidence_0.000_Length_1080	39S ribosomal protein L30, mitochondrial precursor [Esox lucius]	39S ribosomal protein L30, mitochondrial	PMI_025281	none
Locus_1_Transcript_400056/484273_Confidence_0.000_Length_1771	PREDICTED: beta-1 adrenergic receptor-like [Strongylocentrotus purpuratus]	Galanin receptor type 1	PMI_025280	neuropeptide FF receptor 2-like-4
Locus_24072_Transcript_1/3_Confidence_0.333_Length_878	unnamed protein product [Homo sapiens]	DNA helicase INO80	PMI_022816	none
Locus_1_Transcript_77346/484273_Confidence_0.000_Length_924	RecName: Full=Echinoidin	Echinoidin	PMI_018580	Multiple CLECT, PAN_AP, CLECT
Locus_1_Transcript_114506/484273_Confidence_0.000_Length_5020	Caskin-1 [Crassostrea gigas]	Cyclin-dependent kinase 4 inhibitor D	PMI_002575	none
Locus_3143_Transcript_8/8_Confidence_0.324_Length_2342	DNA polymerase delta subunit 2 [Crassostrea gigas]	DNA polymerase delta subunit 2	PMI_002580	Polymerase (DNA directed), delta 2, regulatory subunit
Locus_2867_Transcript_18/26_Confidence_0.603_Length_1756	coiled-coil domain-containing protein, putative [Ixodes scapularis] >gi|215502313|gb|EEC11807.1| coiled-coil domain-containing protein, putative [Ixodes scapularis]	Coiled-coil domain-containing protein 137	PMI_002576	none
Locus_5832_Transcript_1/1_Confidence_0.000_Length_1949	unnamed protein product [Tetraodon nigroviridis]	Transmembrane protein 104	PMI_002577	transmembrane protein 104
Locus_2687_Transcript_10/14_Confidence_0.324_Length_2354	IQ domain-containing protein K [Crassostrea gigas]	IQ domain-containing protein K	PMI_002578	IQ motif containing K
Locus_13714_Transcript_6/18_Confidence_0.486_Length_1282	Conserved edge expressed protein [Dicentrarchus labrax]	Golgi to ER traffic protein 4 homolog	PMI_002581	human chromosome 7 open reading frame 20
Locus_2722_Transcript_4/26_Confidence_0.315_Length_2886	RecName: Full=Telomere length regulation protein TEL2 homolog	Telomere length regulation protein TEL2 homolog	PMI_002574	TEL2, telomere maintenance 2, homolog (S. cerevisiae)
Locus_1_Transcript_81301/484273_Confidence_0.000_Length_2140	ST8 alpha-N-acetyl-neuraminide alpha-2,8-sialyltransferase 8 [Strongylocentrotus purpuratus] >gi|133925889|gb|ABO43697.1| ST8 alpha-N-acetyl-neuraminide alpha-2,8-sialyltransferase 8 [Strongylocentrotus purpuratus]	Alpha-2,8-sialyltransferase 8B	PMI_023918	CMP-N-acetylneuraminate-poly-alpha-2,8-sialyl transferase (Alpha-2,8-sialyltransferase 8D) (ST8Sia IV) (Polysialyltransferase-1)
Locus_1_Transcript_211060/484273_Confidence_0.000_Length_720			PMI_022475	none
Locus_1_Transcript_85320/484273_Confidence_0.000_Length_1974	Platelet-activating factor acetylhydrolase IB subunit gamma [Myotis davidii] >gi|521036942|gb|EPQ18720.1| Platelet-activating factor acetylhydrolase IB subunit gamma [Myotis brandtii]	Platelet-activating factor acetylhydrolase IB subunit gamma	PMI_022474	platelet-activating factor acetylhydrolase 1-like
Locus_12446_Transcript_13/19_Confidence_0.576_Length_3836	ankyrin repeat-containing protein [Ixodes scapularis] >gi|215508665|gb|EEC18119.1| ankyrin repeat-containing protein [Ixodes scapularis]	Ankyrin-1	PMI_014434	ankyrin2,3/unc44-like-103
Locus_1_Transcript_28970/484273_Confidence_0.000_Length_5198	EGF-like domain-containing protein [Polysphondylium pallidum PN500]	Latent-transforming growth factor beta-binding protein 2	PMI_009048	fibrillin 3-2
Locus_1_Transcript_19061/484273_Confidence_0.000_Length_969			PMI_009046	potassium channel tetramerization-domain containing 1-2
Locus_1_Transcript_32778/484273_Confidence_0.000_Length_4210	hydroxysteroid dehydrogenase 2 [Branchiostoma floridae] >gi|229293619|gb|EEN64278.1| hydroxysteroid dehydrogenase 2 [Branchiostoma floridae]	Estradiol 17-beta-dehydrogenase 2	PMI_017802	Estradiol 17-beta-dehydrogenase 2 (17-beta-HSD 2) (17-beta-hydroxysteroid dehydrogenase 2)
Locus_17252_Transcript_1/1_Confidence_0.000_Length_1049	BTB/POZ domain-containing protein 7 [Harpegnathos saltator]	BTB/POZ domain-containing protein 7	PMI_020098	BTB (POZ) domain containing 7
Locus_10624_Transcript_5/9_Confidence_0.143_Length_1833	arylsulfatase [Hemicentrotus pulcherrimus]	Arylsulfatase	PMI_020097	Arylsulfatase precursor (AS) (Aryl-sulfate sulphohydrolase) (ARS)
Locus_2070_Transcript_12/12_Confidence_0.194_Length_4097	Putative ATP-dependent RNA helicase DDX10 [Heterocephalus glaber]	Probable ATP-dependent RNA helicase DDX10	PMI_024717	DEAD (Asp-Glu-Ala-Asp) box polypeptide 10
Locus_13514_Transcript_4/7_Confidence_0.643_Length_2109	PREDICTED: hypothetical protein LOC100632922 [Amphimedon queenslandica]	Uncharacterized protein	PMI_012472	hypothetical protein-1045
Locus_1_Transcript_132757/484273_Confidence_0.000_Length_3160	MKL1 protein [Homo sapiens]	MKL/myocardin-like protein 1	PMI_026979	hypothetical protein-5; polycystic kidney disease 1-like
Locus_1_Transcript_458091/484273_Confidence_0.000_Length_2423	dystrobrevin alpha isoform 12 [Homo sapiens] >gi|119621724|gb|EAX01319.1| dystrobrevin, alpha, isoform CRA_a [Homo sapiens] >gi|208967775|dbj|BAG72533.1| dystrobrevin, alpha [synthetic construct]	Dystrobrevin beta	PMI_008922	none
Locus_5514_Transcript_10/10_Confidence_0.000_Length_2617	lysyl oxidase-like 2 precursor [Strongylocentrotus purpuratus] >gi|82470000|gb|ABB77242.1| lysyl oxidase-like 2 [Strongylocentrotus purpuratus]	Lysyl oxidase homolog 2	PMI_023506	lysyl oxidase 2 like
Locus_4245_Transcript_6/11_Confidence_0.800_Length_3674	RecName: Full=MMS19 nucleotide excision repair protein homolog; AltName: Full=MMS19-like protein	MMS19 nucleotide excision repair protein homolog	PMI_019464	MET18 homolog
Locus_1_Transcript_181453/484273_Confidence_0.000_Length_4365	carnitine deficiency-associated gene expressed in ventricle 1 [Rattus norvegicus]	Intraflagellar transport protein 81 homolog	PMI_002951	none
Locus_1_Transcript_103996/484273_Confidence_0.000_Length_3303	Conserved oligomeric Golgi complex subunit 3, partial [Macaca fascicularis]	Conserved oligomeric Golgi complex subunit 3	PMI_002953	component of golgi transport complex 3
Locus_1_Transcript_455274/484273_Confidence_0.000_Length_1820	Epithelial-stromal interaction protein 1 [Crassostrea gigas]	Epithelial-stromal interaction protein 1	PMI_002950	epithelial stromal interaction 1 (breast) [Homo sapiens (human)]
Locus_1_Transcript_295837/484273_Confidence_0.000_Length_2129	presenilins-associated rhomboid-like protein, mitochondrial [Macaca mulatta] >gi|90083314|dbj|BAE90739.1| unnamed protein product [Macaca fascicularis]	Presenilins-associated rhomboid-like protein, mitochondrial	PMI_002952	none
Locus_1084_Transcript_13/16_Confidence_0.562_Length_2317	Mid1-interacting protein 1 [Crassostrea gigas]	Mid1-interacting protein 1-like	PMI_002949	none
Locus_1832_Transcript_29/31_Confidence_0.395_Length_3476	unnamed protein product [Mus musculus]	Rab-like protein 6	PMI_007173	human chromosome 9 open reading frame 86-like; Rab-like GTP-binding protein 1-like
Locus_1_Transcript_178527/484273_Confidence_0.000_Length_1504	glutamate-cysteine ligase, modifier subunit [Xenopus (Silurana) tropicalis] >gi|89272035|emb|CAJ83227.1| glutamate-cysteine ligase, modifier subunit [Xenopus (Silurana) tropicalis]	Glutamate--cysteine ligase regulatory subunit	PMI_007174	Glutamate--cysteine ligase regulatory subunit (Gamma-glutamylcysteine synthetase) (Gamma-ECS) (GCS light chain) (Glutamate--cysteine ligase modifier subunit)
Locus_543_Transcript_3/5_Confidence_0.556_Length_2139	amidohydrolase domain containing 2 [Xenopus (Silurana) tropicalis] >gi|169641888|gb|AAI60548.1| LOC100145339 protein [Xenopus (Silurana) tropicalis]	Putative N-acetylglucosamine-6-phosphate deacetylase	PMI_012838	none
Locus_8280_Transcript_6/7_Confidence_0.286_Length_4576	Dynein beta chain, flagellar outer arm [Crassostrea gigas]	Dynein beta chain, flagellar outer arm	PMI_007311	dynein, axonemal, heavy chain 9
Locus_15053_Transcript_2/3_Confidence_0.400_Length_1936	Neurogenic locus Notch protein [Camponotus floridanus]	Fibropellin-1	PMI_016818	notch 4 [Homo sapiens (human)]
Locus_424_Transcript_15/17_Confidence_0.718_Length_2778	S-formylglutathione hydrolase [Crassostrea gigas]	S-formylglutathione hydrolase	PMI_016820	esterase D/ formylglutathione hydrolase
Locus_6577_Transcript_1/1_Confidence_0.000_Length_2472	intraflagellar transport protein 80 homolog [Bos taurus] >gi|148744058|gb|AAI42311.1| IFT80 protein [Bos taurus]	Intraflagellar transport protein 80 homolog	PMI_009338	Intraflagellar transport 80 homolog (WD-repeat protein 56) [Homo sapiens]; FAP167, IFT80, Intraflagellar Transport protein 80 [Chlamydomonas reinhardtii]
Locus_1_Transcript_292268/484273_Confidence_0.000_Length_2370	PREDICTED: putative uncharacterized protein CXorf58-like [Strongylocentrotus purpuratus]	Putative uncharacterized protein CXorf58	PMI_009337	human chromosome X open reading frame 58
Locus_1_Transcript_276579/484273_Confidence_0.000_Length_701	Amnionless protein, partial [Anas platyrhynchos]	Protein amnionless	PMI_028264	chromosome 19 open reading frame 47-like
Locus_1_Transcript_148849/484273_Confidence_0.000_Length_1027	negative elongation factor complex member A [Xenopus laevis] >gi|51703953|gb|AAH81231.1| MGC85474 protein [Xenopus laevis]	Negative elongation factor A	PMI_019454	negative elongation factor complex member A [Homo sapiens (human)]
Locus_1_Transcript_197644/484273_Confidence_0.000_Length_4475	Chain B, Structure Of The Ran-Gppnhp-Ranbd1 Complex >gi|5107685|pdb|1RRP|D Chain D, Structure Of The Ran-Gppnhp-Ranbd1 Complex	E3 SUMO-protein ligase RanBP2	PMI_002539	RAN binding protein 2 like
Locus_1_Transcript_108619/484273_Confidence_0.000_Length_4651	tyrosine-protein phosphatase 10D precursor, putative [Pediculus humanus corporis] >gi|212516772|gb|EEB18746.1| tyrosine-protein phosphatase 10D precursor, putative [Pediculus humanus corporis]	Tyrosine-protein phosphatase 10D	PMI_002534	PTPRB, Protein tyrosine phosphatase, receptor type,B
Locus_8932_Transcript_3/7_Confidence_0.237_Length_4478	hCG1994636, isoform CRA_b [Homo sapiens] >gi|119574261|gb|EAW53876.1| hCG1994636, isoform CRA_b [Homo sapiens]	E3 SUMO-protein ligase RanBP2	PMI_002538	RAN binding protein 2 [Homo sapiens (human)]
Locus_6444_Transcript_1/1_Confidence_0.000_Length_600	PREDICTED: uncharacterized protein LOC100891518 [Strongylocentrotus purpuratus]	Uncharacterized protein	PMI_017892	pol polyprotein like-131
Locus_10631_Transcript_2/3_Confidence_0.333_Length_1052	matrix metalloproteinase 13 [Danio rerio]	Interstitial collagenase	PMI_021962	matrix metalloproteinase 16, membrane type-matrix metalloproteinase 3
Locus_1_Transcript_453023/484273_Confidence_0.000_Length_2647	CLOCK [Thermobia domestica]	Circadian locomoter output cycles protein kaput	PMI_017529	none
Locus_23263_Transcript_2/3_Confidence_0.333_Length_511	adenylate cyclase type 9 [Gallus gallus] >gi|21362490|sp|Q9DGG6.1|ADCY9_CHICK RecName: Full=Adenylate cyclase type 9; AltName: Full=ATP pyrophosphate-lyase 9; AltName: Full=Adenylate cyclase type IX; AltName: Full=Adenylyl cyclase 9 >gi|9864394|emb|CAC04147.1| adenylyl cyclase type IX [Gallus gallus]	Adenylate cyclase type 9	PMI_029004	Adenylate cyclase type IX (ATP pyrophosphate-lyase 9) (Adenylyl cyclase 9)
Locus_1506_Transcript_13/110_Confidence_0.086_Length_4124	Hhip-like protein [Saccoglossus kowalevskii] >gi|268054123|gb|ACY92548.1| Hhip-like protein [Saccoglossus kowalevskii]	HHIP-like protein 2	PMI_003733	hedgehog interacting protein, hip
Locus_1_Transcript_434816/484273_Confidence_0.000_Length_3090	plasma glutamate carboxypeptidase precursor [Gallus gallus]	Carboxypeptidase Q	PMI_003730	N-acetylated alpha-linked acidic dipeptidase 2
Locus_1_Transcript_128229/484273_Confidence_0.000_Length_5265	C16orf52 homolog [Caligus rogercresseyi]	Uncharacterized protein C16orf52 homolog	PMI_003725	none
Locus_9324_Transcript_1/2_Confidence_0.750_Length_962	neutrophil cytosol factor 2 [Salmo salar] >gi|220172375|gb|ACL79890.1| NADPH oxidase cytosolic protein [Salmo salar]	Neutrophil cytosol factor 2	PMI_003729	NIMA-related kinase 9 [Homo sapiens (human)]
Locus_1_Transcript_47851/484273_Confidence_0.000_Length_1631	Protein CARP-like protein [Acromyrmex echinatior]	Protein FAM188A	PMI_014636	none
Locus_1_Transcript_408001/484273_Confidence_0.000_Length_1929	PREDICTED: uncharacterized protein LOC582782 [Strongylocentrotus purpuratus]	Uncharacterized protein L446	PMI_014637	hypothetical protein-1794; patatin (bacterial)-like
Locus_1_Transcript_95424/484273_Confidence_0.000_Length_7793	Usherin, partial [Anas platyrhynchos]	Usherin	PMI_013040	none
Locus_4564_Transcript_4/5_Confidence_0.286_Length_2264	zinc finger, CCHC domain containing 8 [Xenopus (Silurana) tropicalis] >gi|195540002|gb|AAI68078.1| Unknown (protein for MGC:185906) [Xenopus (Silurana) tropicalis]	Zinc finger CCHC domain-containing protein 8	PMI_011003	zinc finger, CCHC domain containing 8
Locus_1_Transcript_367574/484273_Confidence_0.000_Length_1691	proteoglycan core protein, partial [Homo sapiens]	Aggrecan core protein	PMI_011002	none
Locus_1_Transcript_311243/484273_Confidence_0.000_Length_3946	DnaJ (Hsp40) homolog, subfamily A, member 1 [synthetic construct] >gi|61371402|gb|AAX43661.1| DnaJ-like subfamily A member 1 [synthetic construct]	DnaJ homolog subfamily A member 1	PMI_006956	DNAJ
Locus_1_Transcript_267519/484273_Confidence_0.000_Length_6329	Structural maintenance of chromosomes protein 5 [Macaca fascicularis]	Structural maintenance of chromosomes protein 5	PMI_016081	structural maintenance of chromosomes 5; SMC5 protein
Locus_3622_Transcript_9/18_Confidence_0.564_Length_4081	egg bindin receptor 1 precursor [Strongylocentrotus purpuratus] >gi|37790784|gb|AAR03494.1| egg bindin receptor 1 precursor [Strongylocentrotus purpuratus]	Hyalin	PMI_011969	none
Locus_1_Transcript_40894/484273_Confidence_0.000_Length_1853	Gametocyte-specific factor 1 [Crassostrea gigas]	Gametocyte-specific factor 1	PMI_011971	gametocyte specific factor 1; family with sequence similarity 112, member B
Locus_647_Transcript_21/31_Confidence_0.102_Length_1291	Myosin-VIIa [Crassostrea gigas]	Unconventional myosin-VIIa	PMI_008577	none
Locus_1_Transcript_184730/484273_Confidence_0.000_Length_814	unnamed protein product [Tetraodon nigroviridis]	Proline-rich transmembrane protein 1	PMI_024525	proline-rich transmembrane protein 1 [Homo sapiens (human)]
Locus_6065_Transcript_30/51_Confidence_0.127_Length_3957	unnamed protein product [Homo sapiens]	Breast cancer metastasis-suppressor 1-like protein	PMI_006170	WD repeat domain 81; alpha-2-plasmin inhibitor
Locus_658_Transcript_22/24_Confidence_0.250_Length_5228	Serine palmitoyltransferase 2, partial [Columba livia]	Serine palmitoyltransferase 2	PMI_006167	Serine palmitoyltransferase 2 (Long chain base biosynthesis protein 2) (LCB 2) (Serine-palmitoyl-CoA transferase 2) (SPT 2)
Locus_20102_Transcript_2/2_Confidence_0.000_Length_683	Uncharacterized protein KIAA0329/KIAA0297, partial [Anas platyrhynchos]	Tectonin beta-propeller repeat-containing protein 2	PMI_006169	KIAA0329 protein
Locus_1_Transcript_351766/484273_Confidence_0.000_Length_2314	flavin containing monooxygenase 1 [Danio rerio]	Dimethylaniline monooxygenase [N-oxide-forming] 3	PMI_021974	Dimethylaniline monooxygenase [N-oxide-forming] 3 (Hepatic flavin-containing monooxygenase 3) (FMO 3) (Dimethylaniline oxidase 3)
Locus_6700_Transcript_15/19_Confidence_0.611_Length_2252	3-hydroxyisobutyryl-CoA hydrolase, mitochondrial [Xenopus laevis] >gi|212276820|sp|A2VDC2.1|HIBCH_XENLA RecName: Full=3-hydroxyisobutyryl-CoA hydrolase, mitochondrial; AltName: Full=3-hydroxyisobutyryl-coenzyme A hydrolase; Short=HIB-CoA hydrolase; Short=HIBYL-CoA-H; Flags: Precursor >gi|125858166|gb|AAI29744.1| LOC100037216 protein [Xenopus laevis]	3-hydroxyisobutyryl-CoA hydrolase, mitochondrial	PMI_015598	3-hydroxyisobutyryl-Coenzyme A hydrolase
Locus_1_Transcript_200475/484273_Confidence_0.000_Length_2810	Chain A, Crystal Structure Of Raidd Dd	Death domain-containing protein CRADD	PMI_029431	CASP2 and RIPK1 domain containing adaptor with
Locus_1_Transcript_383395/484273_Confidence_0.000_Length_1900	BTB/POZ domain-containing protein kctd15 [Danio rerio] >gi|82200029|sp|Q6DC02.1|KCD15_DANRE RecName: Full=BTB/POZ domain-containing protein kctd15 >gi|50417878|gb|AAH78294.1| Zgc:100865 [Danio rerio]	BTB/POZ domain-containing protein kctd15	PMI_021906	potassium channel tetramerisation domain containing 15; BTB/POZ domain-containing protein KCTD15
Locus_1_Transcript_21251/484273_Confidence_0.000_Length_3951	matrix metalloproteinase 14 precursor [Strongylocentrotus purpuratus] >gi|62005778|gb|AAX59992.1| matrix metalloproteinase 14 [Strongylocentrotus purpuratus]	Matrix metalloproteinase-19	PMI_006919	matrix metalloproteinase 24, membrane type matrix metalloproteinase
Locus_1_Transcript_12254/484273_Confidence_0.000_Length_3879	complement component C3 [Apostichopus japonicus]	Complement C3	PMI_006920	none
Locus_1_Transcript_155696/484273_Confidence_0.000_Length_1173	acyl-CoA N-acyltransferase [Dichomitus squalens LYAD-421 SS1]	Uncharacterized N-acetyltransferase C9.02c	PMI_001830	aralkylamine N-acetyltransferase [Homo sapiens (human)]
Locus_1_Transcript_12310/484273_Confidence_0.000_Length_3029	transmembrane protein 214 [Danio rerio]	Transmembrane protein 214-A	PMI_001833	transmembrane protein 214
Locus_2002_Transcript_4/7_Confidence_0.500_Length_3188	protein phosphatase 2, regulatory subunit B [Patiria pectinifera]	Serine/threonine-protein phosphatase 2A 55 kDa regulatory subunit B delta isoform	PMI_003033	alpha isoform of regulatory subunit B55, protein phosphatase 2
Locus_639_Transcript_23/54_Confidence_0.203_Length_2152	guanine nucleotide binding protein (G protein), gamma 7 [Xenopus (Silurana) tropicalis] >gi|89273841|emb|CAJ81829.1| guanine nucleotide binding protein (G protein), gamma 7 [Xenopus (Silurana) tropicalis] >gi|197245632|gb|AAI68546.1| guanine nucleotide binding protein (G protein), gamma 7 [Xenopus (Silurana) tropicalis]	Guanine nucleotide-binding protein G(I)/G(S)/G(O) subunit gamma-7	PMI_003032	G gamma 3, gng
Locus_23008_Transcript_1/1_Confidence_0.000_Length_964	Huntingtin [Strongylocentrotus purpuratus]	Huntingtin	PMI_011945	IT15
Locus_23206_Transcript_1/1_Confidence_0.000_Length_2318	Huntingtin [Strongylocentrotus purpuratus]	Huntingtin	PMI_011944	IT15
Locus_1805_Transcript_4/5_Confidence_0.783_Length_1080	Peroxisomal membrane protein 4 [Myotis brandtii]	Peroxisomal membrane protein 4	PMI_027144	peroxisomal membrane protein 4; PXMP4 protein
Locus_1_Transcript_353804/484273_Confidence_0.000_Length_2974	peptidase S8 and S53 subtilisin kexin sedolisin [Meiothermus silvanus DSM 9946] >gi|502923274|ref|WP_013158250.1| peptidase S8 [Meiothermus silvanus] >gi|296850678|gb|ADH63693.1| peptidase S8 and S53 subtilisin kexin sedolisin [Meiothermus silvanus DSM 9946]	Extracellular serine proteinase	PMI_022414	serine proteinase (bacterial)-2
Locus_11809_Transcript_2/3_Confidence_0.333_Length_2226	protein-O-xylosyltransferase [Drosophila ananassae]	Xylosyltransferase oxt	PMI_006228	hypothetical protein-2537
Locus_1_Transcript_339379/484273_Confidence_0.000_Length_5322	ADAM precursor [Strongylocentrotus purpuratus] >gi|13774088|gb|AAK38151.1| ADAM precursor [Strongylocentrotus purpuratus]	Disintegrin and metalloproteinase domain-containing protein 12	PMI_006229	SpADAM
Locus_9380_Transcript_4/9_Confidence_0.385_Length_1434	Argininosuccinate lyase [Callorhinchus milii]	Argininosuccinate lyase	PMI_020116	Argininosuccinate lyase
Locus_2474_Transcript_5/5_Confidence_0.647_Length_1062	nascent polypeptide-associated complex subunit alpha [Salmo salar]	Nascent polypeptide-associated complex subunit alpha	PMI_006999	Nascent polypeptide-associated complex alpha subunit (Alpha-NAC)
Locus_1_Transcript_429660/484273_Confidence_0.000_Length_2868	GK11735 [Drosophila willistoni] >gi|194165921|gb|EDW80822.1| GK11735 [Drosophila willistoni]	Organic cation transporter protein	PMI_007001	Organic cation transporter 3 (Solute carrier family 22 member 3)
Locus_11665_Transcript_1/1_Confidence_0.000_Length_339	PREDICTED: uncharacterized protein LOC100890908 [Strongylocentrotus purpuratus]	Uncharacterized protein	PMI_007004	pol polyprotein like-147
Locus_1459_Transcript_143/148_Confidence_0.149_Length_7362	spermatogenesis associated, serine-rich 2 protein [Xenopus borealis]	Spermatogenesis-associated serine-rich protein 2	PMI_018124	pitrilysin
Locus_36091_Transcript_1/1_Confidence_0.000_Length_258			PMI_027276	cysteine-serine-rich nuclear protein 2; TGF-beta induced apoptosis protein 12; family with sequence similarity 130, member A1
Locus_1_Transcript_391482/484273_Confidence_0.000_Length_6662	Dymeclin, partial [Chelonia mydas]	Dymeclin	PMI_002061	dymeclin
Locus_14435_Transcript_2/4_Confidence_0.800_Length_704	Chain A, Crystal Structure Of The Conserved Core Of Protein Arginine Methyltransferase Prmt3	Protein arginine N-methyltransferase 3	PMI_002058	none
Locus_1_Transcript_255991/484273_Confidence_0.000_Length_2707	transcription initiation factor IIA subunit 2 [Oncorhynchus mykiss] >gi|20140636|sp|Q90YG6.1|T2AG_ONCMY RecName: Full=Transcription initiation factor IIA subunit 2; AltName: Full=General transcription factor IIA subunit 2; AltName: Full=Transcription initiation factor IIA gamma chain; Short=TFIIA-gamma >gi|14716990|emb|CAC44187.1| putative TFIIA gamma chain [Oncorhynchus mykiss] >gi|209730768|gb|…	Transcription initiation factor IIA subunit 2	PMI_002063	general transcription factor IIA, 2, 12kDa [Homo sapiens (human)]
Locus_1_Transcript_256000/484273_Confidence_0.000_Length_2368			PMI_002064	excision repair cross-complementing rodent repair deficiency, complementation group 6-like [Homo sapiens (human)]
Locus_1_Transcript_428835/484273_Confidence_0.000_Length_3887	Smad6 [Paracentrotus lividus]	Mothers against decapentaplegic homolog 6	PMI_002062	none
Locus_937_Transcript_8/16_Confidence_0.548_Length_3243	unnamed protein product [Tetraodon nigroviridis]	Putative methyltransferase NSUN5	PMI_010799	NOL1/NOP2/Sun domain family member 5; putative methyltrasferase NSUN5
Locus_1_Transcript_466798/484273_Confidence_0.000_Length_1616	DNA fragmentation factor subunit beta [Danio rerio] >gi|9802392|gb|AAF99706.1|AF286179_1 caspase-activated DNase [Danio rerio] >gi|17483970|gb|AAL40264.1|AF426316_1 caspase-activated DNase [Danio rerio] >gi|68085834|gb|AAH92678.2| DNA fragmentation factor, beta polypeptide (caspase-activated DNase) [Danio rerio] >gi|182889256|gb|AAI64850.1| Dffb protein [Danio rerio]	DNA fragmentation factor subunit beta	PMI_010800	DNA fragmentation factor, 40kDa, beta polypeptide (caspase-activated DNase) [Homo sapiens (human)]
Locus_1_Transcript_479616/484273_Confidence_0.000_Length_2876	TBC1 domain family member 15 [Crassostrea gigas]	TBC1 domain family member 15	PMI_008128	none
Locus_1_Transcript_227515/484273_Confidence_0.000_Length_3188	Sodium/myo-inositol cotransporter [Chelonia mydas]	Sodium/myo-inositol cotransporter 2	PMI_008129	Sodium/myo-inositol cotransporter (Na(+)/myo-inositol cotransporter)
Locus_7139_Transcript_4/19_Confidence_0.641_Length_3386	aarF domain containing kinase 5 [Danio rerio]	Uncharacterized aarF domain-containing protein kinase 5	PMI_021270	none
Locus_17187_Transcript_4/5_Confidence_0.062_Length_1049	IPO13 protein, partial [Homo sapiens]	Importin-13	PMI_020457	none
Locus_11979_Transcript_7/9_Confidence_0.364_Length_3262	GI24474 [Drosophila mojavensis] >gi|193915969|gb|EDW14836.1| GI24474 [Drosophila mojavensis]	Putative DNA helicase Ino80	PMI_004536	none
Locus_9765_Transcript_1/1_Confidence_0.000_Length_496	GABA-B receptor R2 subunit [Rana catesbeiana]	Gamma-aminobutyric acid type B receptor subunit 2	PMI_012942	Gamma-aminobutyric acid type B receptor, subunit 2 precursor (GABA-B receptor 2) (GABA-B-R2) (Gb2) (GABABR2) (G-protein coupled receptor 51) (GPR 51) (HG20)
Locus_1_Transcript_316151/484273_Confidence_0.000_Length_5119	FERM domain-containing protein 1, partial [Anas platyrhynchos]	FERM domain-containing protein 6	PMI_027530	FERM domain containing 6-like
Locus_1_Transcript_314784/484273_Confidence_0.000_Length_4932	Elongation factor Tu GTP binding domain containing 2 [Homo sapiens] >gi|123995851|gb|ABM85527.1| elongation factor Tu GTP binding domain containing 2 [synthetic construct] >gi|157928946|gb|ABW03758.1| elongation factor Tu GTP binding domain containing 2 [synthetic construct]	116 kDa U5 small nuclear ribonucleoprotein component	PMI_009537	U5 snRNP-specific protein, 116 kD
Locus_3543_Transcript_5/15_Confidence_0.304_Length_4892	DEP domain-containing protein 5 [Harpegnathos saltator]	DEP domain-containing protein 5	PMI_012868	DEP domain containing 5-2
Locus_1_Transcript_259604/484273_Confidence_0.000_Length_3430	serine protease, putative [Ixodes scapularis] >gi|215493246|gb|EEC02887.1| serine protease, putative [Ixodes scapularis]	Coagulation factor VII	PMI_017227	low density lipoprotein-related protein 1-like-2
Locus_1_Transcript_254767/484273_Confidence_0.000_Length_1220	PKG [Aplysia californica] >gi|37964177|gb|AAR06171.1| PKG [Aplysia californica]	cGMP-dependent protein kinase 1	PMI_018498	protein kinase cGMP dependent type 1 alpha isoform
Locus_1_Transcript_159345/484273_Confidence_0.000_Length_4631	BTB/POZ domain-containing protein 17 [Crassostrea gigas]	BTB/POZ domain-containing protein 17	PMI_029051	Kelch-like 2-2, Mayven; actin binding protein MAYVEN
Locus_1_Transcript_338176/484273_Confidence_0.000_Length_1766	WD repeat-containing protein 70 [Xenopus (Silurana) tropicalis] >gi|123914795|sp|Q0VA16.1|WDR70_XENTR RecName: Full=WD repeat-containing protein 70 >gi|111307811|gb|AAI21304.1| WD domain containing protein like, GAstrulation Defective GAD-1 (69.0 kD) (gad-1) [Xenopus (Silurana) tropicalis]	WD repeat-containing protein 70	PMI_017889	WD repeat domain 70
Locus_2870_Transcript_1/1_Confidence_0.000_Length_2820	uncharacterized protein LOC641487 [Danio rerio] >gi|81294178|gb|AAI08022.1| Zgc:123060 [Danio rerio]	THAP domain-containing protein 10	PMI_016969	hypothetical protein-1501
Locus_6773_Transcript_6/9_Confidence_0.818_Length_2764	uncharacterized protein LOC564476 [Danio rerio] >gi|190339350|gb|AAI62565.1| Zgc:193801 [Danio rerio]	Uncharacterized protein	PMI_009825	tRNA methyltransferase 1 homolog (S. cerevisiae)-like [Homo sapiens (human)]
Locus_4999_Transcript_14/14_Confidence_0.000_Length_504	Ars2-pending protein [Mus musculus]	Serrate RNA effector molecule homolog	PMI_017121	arsenate resistance protein ARS2
Locus_1_Transcript_404707/484273_Confidence_0.000_Length_2016	Cysteine-rich PDZ-binding protein [Dicentrarchus labrax]	Cysteine-rich PDZ-binding protein	PMI_026839	cysteine-rich PDZ-binding protein; postsynaptic protein CRIPT
Locus_1_Transcript_123044/484273_Confidence_0.000_Length_5946	Ribonuclease H2, subunit A [Danio rerio]	Ribonuclease H2 subunit A	PMI_013145	Rho GTPase activating protein 19 [Homo sapiens (human)]
Locus_44352_Transcript_1/1_Confidence_0.000_Length_486	Sad1 unc-84 domain protein 1 [Homo sapiens]	SUN domain-containing protein 1	PMI_019379	DNA recombination factor
Locus_2145_Transcript_26/27_Confidence_0.625_Length_4462	long-chain-fatty-acid--CoA ligase 1 [Callithrix jacchus] >gi|10957124|gb|AAG10398.2|AF190741_1 long-chain fatty acid CoA ligase [Callithrix jacchus]	Long-chain-fatty-acid--CoA ligase 1	PMI_017846	Long-chain-fatty-acid--CoA ligase 1 (Long-chain acyl-CoA synthetase 1) (LACS 1) (Palmitoyl-CoA ligase 1) (Long-chain fatty acid CoA ligase 2) (Long-chain acyl-CoA synthetase 2) (LACS 2) (Acyl-CoA synthetase 1) (ACS1) (Palmitoyl-CoA ligase 2)
Locus_26072_Transcript_1/3_Confidence_0.333_Length_884	Mannosidase, beta A, lysosomal [Danio rerio]	Beta-mannosidase	PMI_027556	mannosidase, beta A, lysosomal
Locus_1_Transcript_27218/484273_Confidence_0.000_Length_1645	plasma kallikrein precursor [Mus musculus] >gi|341940876|sp|P26262.2|KLKB1_MOUSE RecName: Full=Plasma kallikrein; AltName: Full=Fletcher factor; AltName: Full=Kininogenin; AltName: Full=Plasma prekallikrein; Contains: RecName: Full=Plasma kallikrein heavy chain; Contains: RecName: Full=Plasma kallikrein light chain; Flags: Precursor >gi|20072342|gb|AAH26555.1| Kallikrein B, plasma 1 [Mus musculus]	Plasma kallikrein	PMI_023527	none
Locus_1_Transcript_27234/484273_Confidence_0.000_Length_3952	complement component 2/factor B variant 2 [Tachypleus tridentatus]	Complement C2	PMI_023528	SpBf-3
Locus_1_Transcript_283385/484273_Confidence_0.000_Length_2809	carbonic anhydrase [Patella vulgata]	Carbonic anhydrase 4	PMI_020764	none
Locus_8457_Transcript_3/24_Confidence_0.077_Length_1364	UPF0516 protein C12orf72-like protein [Crassostrea gigas]	Methyltransferase-like protein 20	PMI_020763	none
Locus_1_Transcript_229649/484273_Confidence_0.000_Length_2281	CXorf39 protein, partial [Homo sapiens]	Protein FAM199X	PMI_018350	family with sequence similarity 199, X-linked [Homo sapiens (human)]
Locus_1_Transcript_452214/484273_Confidence_0.000_Length_3653	hedgehog precursor [Strongylocentrotus purpuratus] >gi|51236714|gb|AAT99014.1| hedgehog-like protein [Strongylocentrotus purpuratus]	Indian hedgehog protein	PMI_014121	Hh; Hedgehog
Locus_1_Transcript_108448/484273_Confidence_0.000_Length_1853	ribosomal protein S27-like [Taeniopygia guttata] >gi|197127612|gb|ACH44110.1| putative ribosomal protein S27-like variant 1 [Taeniopygia guttata]	40S ribosomal protein S27-like	PMI_014122	ribosomal protein S27
Locus_1_Transcript_420061/484273_Confidence_0.000_Length_4711	Ubiquitin carboxyl-terminal hydrolase 7 [Crassostrea gigas]	Ubiquitin carboxyl-terminal hydrolase 7	PMI_011199	ubiquitin specific protease 7
Locus_1_Transcript_111147/484273_Confidence_0.000_Length_6261	tetratricopeptide repeat protein 21B [Danio rerio]	Tetratricopeptide repeat protein 21B	PMI_012177	tetratricopeptide repeat domain 21B-2; intraflagellar transport protein 139 (Chlamydomonas reinhardtii)-like; flagellar associated protein (Chlamydomonas reinhardtii)-like
Locus_536_Transcript_33/59_Confidence_0.647_Length_7746	acetyl-CoA carboxylase [Gallus gallus] >gi|116669|sp|P11029.1|ACAC_CHICK RecName: Full=Acetyl-CoA carboxylase; Short=ACC; Includes: RecName: Full=Biotin carboxylase >gi|211568|gb|AAA48701.1| acetyl-CoA carboxylase [Gallus gallus]	Acetyl-CoA carboxylase	PMI_007791	Acetyl-CoA carboxylase (ACC) [Includes: Biotin carboxylase ] (acetyl-Coenzyme A carboxylase alpha)
Locus_1_Transcript_109366/484273_Confidence_0.000_Length_2277	Putative methylmalonate-semialdehyde dehydrogenase [acylating], mitochondrial [Crassostrea gigas]	Probable methylmalonate-semialdehyde dehydrogenase [acylating], mitochondrial	PMI_005213	Methylmalonate-semialdehyde dehydrogenase [acylating],mitochondrial precursor (MMSDH) (Malonate-semialdehyde dehydrogenase [acylating])
Locus_6540_Transcript_5/5_Confidence_0.038_Length_1154	GL25544 [Drosophila persimilis] >gi|194115357|gb|EDW37400.1| GL25544 [Drosophila persimilis]	Protein rolling stone	PMI_018541	none
Locus_1_Transcript_151404/484273_Confidence_0.000_Length_1607	Uncharacterized protein FLJ39785, partial [Anas platyrhynchos]	CST complex subunit TEN1	PMI_023853	none
Locus_1_Transcript_339473/484273_Confidence_0.000_Length_2116	protein lunapark-B [Salmo salar] >gi|209149261|gb|ACI32976.1| lunapark-B [Salmo salar]	Protein lunapark-B	PMI_009783	Molybdenum cofactor sulfurase
Locus_1_Transcript_185949/484273_Confidence_0.000_Length_1353	Chain A, Nmr Solution Structure Of Mesoderm Development (Mesd) - Closed Conformation >gi|256599487|pdb|2RQM|A Chain A, Nmr Solution Structure Of Mesoderm Development (Mesd) - Open Conformation	LDLR chaperone MESD	PMI_009782	Boca/Mesd
Locus_1_Transcript_173170/484273_Confidence_0.000_Length_1035	Cystatin-B [Tupaia chinensis]	Leukocyte cysteine proteinase inhibitor 1	PMI_013120	none
Locus_32840_Transcript_2/3_Confidence_0.333_Length_745	unnamed protein product [Blastocystis hominis]	Putative uncharacterized protein	PMI_013118	hypothetical protein-1841; endonuclease/exonuclease/phosphatase-like
Locus_1_Transcript_327904/484273_Confidence_0.000_Length_2835	unnamed protein product [Mus musculus]	CTD small phosphatase-like protein 2-B	PMI_024877	CTD (carboxy-terminal domain, RNA polymerase II, polypeptide
Locus_1856_Transcript_12/12_Confidence_0.442_Length_2764	uncharacterized protein LOC100183762 [Ciona intestinalis]	Uncharacterized protein	PMI_009976	hypothetical protein-917
Locus_3282_Transcript_11/16_Confidence_0.576_Length_2234	NAD-dependent deacetylase sirtuin-5 [Ictalurus punctatus] >gi|308323037|gb|ADO28656.1| nad-dependent deacetylase sirtuin-5 [Ictalurus punctatus]	NAD-dependent protein deacylase sirtuin-5, mitochondrial	PMI_009977	NAD-dependent deacetylase sirtuin-5 (SIR2-like protein 5)
Locus_463_Transcript_12/16_Confidence_0.672_Length_3656	microtubule-associated protein 9 [Danio rerio]	Microtubule-associated protein 9	PMI_009978	hypothetical protein-448
Locus_1_Transcript_228438/484273_Confidence_0.000_Length_2437	si:dkey-29d8.3 [Danio rerio]	Uncharacterized protein	PMI_022701	hypothetical protein-1256
Locus_1_Transcript_367652/484273_Confidence_0.000_Length_983	ribulose-5-phosphate-3-epimerase [Xenopus laevis] >gi|52078454|gb|AAH82474.1| LOC494647 protein [Xenopus laevis]	Ribulose-phosphate 3-epimerase	PMI_021697	ribulose-5-phosphate-3-epimerase
Locus_715_Transcript_48/69_Confidence_0.530_Length_18005	Microtubule-actin cross-linking factor 1, partial [Bos grunniens mutus]	Microtubule-actin cross-linking factor 1, isoforms 1/2/3/5	PMI_004318	microtubule-actin crosslinking factor 1
Locus_1_Transcript_22941/484273_Confidence_0.000_Length_3958	AMP deaminase 2 [Mus musculus] >gi|81881767|sp|Q9DBT5.1|AMPD2_MOUSE RecName: Full=AMP deaminase 2; AltName: Full=AMP deaminase isoform L >gi|12836179|dbj|BAB23540.1| unnamed protein product [Mus musculus] >gi|29145073|gb|AAH49119.1| Adenosine monophosphate deaminase 2 (isoform L) [Mus musculus] >gi|74199650|dbj|BAE41495.1| unnamed protein product [Mus musculus]	AMP deaminase 2	PMI_008421	AMP deaminase 2 (AMP deaminase)
Locus_1_Transcript_243792/484273_Confidence_0.000_Length_5215	kielin/chordin-like protein precursor [Xenopus laevis] >gi|82174758|sp|Q9IBG7.1|KCP_XENLA RecName: Full=Kielin/chordin-like protein; AltName: Full=Cysteine-rich motor neuron 2 protein; Short=CRIM-2; AltName: Full=Kielin; Flags: Precursor >gi|7768636|dbj|BAA95483.1| Kielin [Xenopus laevis]	Kielin/chordin-like protein	PMI_010008	none
Locus_5585_Transcript_5/7_Confidence_0.412_Length_2393	lactation elevated protein 1 [Bos taurus] >gi|296484164|tpg|DAA26279.1| TPA: lactation elevated 1 [Bos taurus]	Lactation elevated protein 1	PMI_005034	lactation elevated 1 [Homo sapiens (human)]
Locus_1705_Transcript_10/11_Confidence_0.250_Length_2313	28S ribosomal protein S31 [Chelonia mydas]	28S ribosomal protein S31, mitochondrial	PMI_005036	mitochondrial ribosomal protein S31-like
Locus_1_Transcript_414042/484273_Confidence_0.000_Length_2942	tailless [Saccoglossus kowalevskii] >gi|32307797|gb|AAP79295.1| tailless [Saccoglossus kowalevskii]	Nuclear receptor subfamily 2 group E member 1	PMI_005035	NR2E1
Locus_12731_Transcript_3/4_Confidence_0.500_Length_2400	tRNA (uracil-5-)-methyltransferase like protein [Myotis brandtii]	tRNA (uracil(54)-C(5))-methyltransferase homolog	PMI_005038	tRNA methyltransferase 2 homolog B (S. cerevisiae) [Homo sapiens (human)]
Locus_16718_Transcript_1/2_Confidence_0.750_Length_406	TPA_exp: putative tyrosine recombinase [Lytechinus variegatus]	Uncharacterized protein	PMI_029157	none
Locus_4291_Transcript_6/11_Confidence_0.701_Length_3234	tumor necrosis factor receptor-associated factor 2 [Branchiostoma belcheri]	TNF receptor-associated factor 3	PMI_018622	LAP1; CAP-1; CRAF1
Locus_1_Transcript_202066/484273_Confidence_0.000_Length_4127	PREDICTED: hypothetical protein [Saccoglossus kowalevskii]	Peptidyl-prolyl cis-trans isomerase G	PMI_018463	hypothetical protein-2461
Locus_2741_Transcript_3/7_Confidence_0.278_Length_3283	TPA: exocyst complex component 6 [Bos taurus]	Exocyst complex component 6B	PMI_020610	exocyst complex component 6, Sec15
Locus_4273_Transcript_12/12_Confidence_0.633_Length_3977	alpha-1,6-mannosylglycoprotein 6-beta-N-acetylglucosaminyltransferase A [Danio rerio] >gi|108742113|gb|AAI17665.1| Zgc:136939 [Danio rerio]	Alpha-1,6-mannosylglycoprotein 6-beta-N-acetylglucosaminyltransferase A	PMI_021626	none
Locus_1_Transcript_260792/484273_Confidence_0.000_Length_1890	structural maintenance of chromosomes 3 [Xenopus laevis] >gi|27263154|emb|CAD59446.1| structural maintenance of chromosomes protein 3 [Xenopus laevis]	Structural maintenance of chromosomes protein 3	PMI_008821	chondroitin sulfate proteoglycan 6, CSPG6, structural maintenantce of chromosomes 3, SMC3
Locus_1_Transcript_335671/484273_Confidence_0.000_Length_3955	Carnitine O-palmitoyltransferase 1, liver isoform [Crassostrea gigas]	Carnitine O-palmitoyltransferase 1, liver isoform	PMI_017057	Carnitine O-palmitoyltransferase I, mitochondrial liver isoform (CPT I) (CPTI-L) (Carnitine palmitoyltransferase 1A)
Locus_1_Transcript_15606/484273_Confidence_0.000_Length_1705	unnamed protein product [Mus musculus]	Polyadenylate-binding protein 2	PMI_020634	poly(A) binding protein nuclear 1
Locus_1_Transcript_431099/484273_Confidence_0.000_Length_1426	Trafficking protein particle complex subunit 2-like protein [Crassostrea gigas]	Trafficking protein particle complex subunit 2-like protein	PMI_020635	trafficking protein particle complex 2-like
Locus_1_Transcript_71608/484273_Confidence_0.000_Length_5530	WASH complex subunit 7, partial [Bos grunniens mutus]	WASH complex subunit 7	PMI_002673	KIAA1033 protein-like
Locus_3530_Transcript_6/23_Confidence_0.593_Length_3407	Ankyrin repeat domain-containing protein 16, partial [Macaca mulatta]	Ankyrin repeat domain-containing protein 16	PMI_002672	ankyrin repeat domain 16
Locus_15168_Transcript_1/3_Confidence_0.333_Length_1345			PMI_011998	nuclear protein, ataxia-telangiectasia locus [Homo sapiens (human)]
Locus_1_Transcript_370545/484273_Confidence_0.000_Length_4774	kinesin heavy chain [Culex quinquefasciatus] >gi|167881268|gb|EDS44651.1| kinesin heavy chain [Culex quinquefasciatus]	Kinesin-like protein KIF12	PMI_018470	kinesin family member 12
Locus_10484_Transcript_7/12_Confidence_0.256_Length_4037	unnamed protein product [Homo sapiens]	F-box/WD repeat-containing protein 7	PMI_012711	archipeligo, Fbxw7, Cdc4
Locus_1_Transcript_113608/484273_Confidence_0.000_Length_1819	pancreatic lipase-related protein [Mizuhopecten yessoensis]	Pancreatic lipase-related protein 2	PMI_004288	none
Locus_1957_Transcript_23/23_Confidence_0.012_Length_2938	kinesin light chain isoform 3 [Strongylocentrotus purpuratus] >gi|547800|sp|Q05090.1|KLC_STRPU RecName: Full=Kinesin light chain; Short=KLC >gi|161530|gb|AAA03059.1| kinesin light chain isoform 3 [Strongylocentrotus purpuratus]	Kinesin light chain	PMI_004285	Kinesin Light Chain
Locus_1912_Transcript_5/22_Confidence_0.629_Length_3071	inositol polyphosphate multikinase [Mus musculus] >gi|50400945|sp|Q7TT16.1|IPMK_MOUSE RecName: Full=Inositol polyphosphate multikinase; AltName: Full=Inositol 1,3,4,6-tetrakisphosphate 5-kinase >gi|30851604|gb|AAH52463.1| Inositol polyphosphate multikinase [Mus musculus]	Inositol polyphosphate multikinase	PMI_014808	Inositol polyphosphate multikinase (Inositol 1,3,4,6-tetrakisphosphate 5-kinase)
Locus_5547_Transcript_7/9_Confidence_0.421_Length_2128	DEAD (Asp-Glu-Ala-Asp) box polypeptide 21 [Salmo salar]	Nucleolar RNA helicase 2	PMI_014809	DEAD (Asp-Glu-Ala-Asp) box polypeptide 50; nucleolar protein GU2; ATP-dependent RNA helicase DDX50
Locus_9028_Transcript_6/8_Confidence_0.130_Length_2782	Threonine synthase-like 1 [Crassostrea gigas]	Threonine synthase-like 1	PMI_025338	threonine synthase-like 2 (S. cerevisiae)
Locus_3316_Transcript_15/15_Confidence_0.216_Length_4865	uncharacterized protein C20orf194 [Homo sapiens] >gi|74746271|sp|Q5TEA3.1|CT194_HUMAN RecName: Full=Uncharacterized protein C20orf194	Uncharacterized protein C20orf194	PMI_003423	human chromosome 20 open reading frame 194
Locus_538_Transcript_16/34_Confidence_0.333_Length_1204	No_sig_nr_hit	ATP synthase subunit e, mitochondrial	PMI_003425	none
Locus_1_Transcript_37894/484273_Confidence_0.000_Length_7364	condensin-2 complex subunit D3 [Homo sapiens] >gi|82654946|sp|P42695.2|CNDD3_HUMAN RecName: Full=Condensin-2 complex subunit D3; AltName: Full=Non-SMC condensin II complex subunit D3; Short=hCAP-D3 >gi|68534207|gb|AAH98398.1| Non-SMC condensin II complex, subunit D3 [Homo sapiens] >gi|119588228|gb|EAW67824.1| KIAA0056 protein, isoform CRA_d [Homo sapiens]	Condensin-2 complex subunit D3	PMI_004901	non-SMC condensin II complex, subunit D3
Locus_10330_Transcript_11/12_Confidence_0.797_Length_2672	GJ22107 [Drosophila virilis] >gi|194145140|gb|EDW61536.1| GJ22107 [Drosophila virilis]	Retinol dehydrogenase 14	PMI_014192	retinol dehydrogenase
Locus_1_Transcript_128897/484273_Confidence_0.000_Length_909	Bcl-2-associated X protein [Mytilus galloprovincialis]	Apoptosis regulator BAX	PMI_009245	Bcl-2-associated X protein
Locus_10218_Transcript_6/8_Confidence_0.455_Length_2517	F-box/LRR-repeat protein 20 [Crassostrea gigas]	S-phase kinase-associated protein 2	PMI_022068	F-box and leucine-rich repeat protein 20
Locus_1_Transcript_422066/484273_Confidence_0.000_Length_2293	Lysosomal protein NCU-G1 [Acromyrmex echinatior]	Lysosomal protein NCU-G1-B	PMI_017481	human chromosome 1 open reading frame 85-like; kidney predominant protein NCU-G1-like
Locus_1_Transcript_452095/484273_Confidence_0.000_Length_1369	glutaredoxin, putative [Perkinsus marinus ATCC 50983] >gi|294908508|ref|XP_002777759.1| glutaredoxin, putative [Perkinsus marinus ATCC 50983] >gi|239885159|gb|EER09299.1| glutaredoxin, putative [Perkinsus marinus ATCC 50983] >gi|239885685|gb|EER09554.1| glutaredoxin, putative [Perkinsus marinus ATCC 50983]	Glutaredoxin-C2	PMI_017480	glutaredoxin (thioltransferase)
Locus_1_Transcript_204223/484273_Confidence_0.000_Length_855	rab6 [Aedes aegypti] >gi|108878120|gb|EAT42345.1| AAEL006091-PB [Aedes aegypti]	Ras-related protein Rab-6A	PMI_025409	RAS-Related Protein RAB-6
Locus_1_Transcript_51839/484273_Confidence_0.000_Length_5588	CLIP-associating protein 1 [Cricetulus griseus]	CLIP-associating protein 1	PMI_007107	cytoplasmic linker associated protein 1 [Homo sapiens (human)]
Locus_1_Transcript_423718/484273_Confidence_0.000_Length_1839	NADH dehydrogenase (ubiquinone) 1 beta subcomplex, 8, 19kDa [Xenopus (Silurana) tropicalis]	NADH dehydrogenase [ubiquinone] 1 beta subcomplex subunit 8, mitochondrial	PMI_024770	NADH-ubiquinone oxidoreductase ASHI subunit, mitochondrial precursor (Complex I-ASHI) (CI-ASHI)
Locus_1_Transcript_85884/484273_Confidence_0.000_Length_2071	quinone oxidoreductase-like protein 1 [Sus scrofa] >gi|148009067|gb|ABQ52685.1| crystallin zeta-like 1 [Sus scrofa]	Quinone oxidoreductase-like protein 1	PMI_000369	Quinone oxidoreductase-like 1 (QOH-1) (Zeta-crystallin homolog) (4P11)
Locus_23892_Transcript_3/5_Confidence_0.400_Length_991	Similar to intersectin 1 (SH3 domain protein), partial [Homo sapiens]	Intersectin-1	PMI_000368	EH and SH3 domain containing protein 1
Locus_5005_Transcript_3/5_Confidence_0.400_Length_1071	Serine/threonine-protein phosphatase with EF-hands 2 [Chelonia mydas]	Serine/threonine-protein phosphatase with EF-hands 2	PMI_028265	none
Locus_2765_Transcript_1/1_Confidence_0.000_Length_896	tetraspanin-7-like protein [Callorhinchus milii]	Tetraspanin-7	PMI_001979	none
Locus_6984_Transcript_22/37_Confidence_0.604_Length_2333	GL25064 [Drosophila persimilis] >gi|194118118|gb|EDW40161.1| GL25064 [Drosophila persimilis]	Uncharacterized protein	PMI_001980	hypothetical protein-1624
Locus_1_Transcript_290934/484273_Confidence_0.000_Length_2536	Putative glycerol kinase 5, partial [Heterocephalus glaber]	Putative glycerol kinase 5	PMI_001989	glycerol kinase 5 (putative)
Locus_1_Transcript_480897/484273_Confidence_0.000_Length_2784	cysteine-rich venom protein [Culex quinquefasciatus] >gi|167871800|gb|EDS35183.1| cysteine-rich venom protein [Culex quinquefasciatus]	Golgi-associated plant pathogenesis-related protein 1	PMI_001821	GLI pathogenesis-related 2-like; human chromosome 9 open reading frame 19-like
Locus_3045_Transcript_75/86_Confidence_0.533_Length_8736	WD repeat-containing protein 52 [Chelonia mydas]	WD repeat-containing protein 52	PMI_001816	hypothetical protein-2298
Locus_1_Transcript_335220/484273_Confidence_0.000_Length_1747	Protein salvador-like 1 [Cricetulus griseus]	Protein salvador homolog 1	PMI_014877	WW45 protein
Locus_1_Transcript_430908/484273_Confidence_0.000_Length_802	radial spokehead [Strongylocentrotus purpuratus] >gi|2905895|gb|AAC38955.1| radial spokehead [Strongylocentrotus purpuratus]	Radial spoke head protein 4 homolog A	PMI_014876	Radial spokehead-like 3
Locus_1_Transcript_336007/484273_Confidence_0.000_Length_5323	Coiled-coil domain-containing protein 42-like protein [Crassostrea gigas]	Coiled-coil domain-containing protein 42 like-2	PMI_014878	hypothetical protein-2714
Locus_1_Transcript_54576/484273_Confidence_0.000_Length_1544	No_sig_nr_hit	Uncharacterized protein	PMI_020384	none
Locus_1_Transcript_340189/484273_Confidence_0.000_Length_1079	Unknown (protein for IMAGE:8888795) [Xenopus (Silurana) tropicalis]	Suppressor of cytokine signaling 6	PMI_001655	none
Locus_1_Transcript_197320/484273_Confidence_0.000_Length_1748	guanosine monophosphate reductase 2 [Xenopus (Silurana) tropicalis] >gi|60649468|gb|AAH90559.1| gmpr2 protein [Xenopus (Silurana) tropicalis]	GMP reductase 1	PMI_001657	GMP reductase 1 (Guanosine 5'-monophosphate oxidoreductase 1) (Guanosine monophosphate reductase 1)
Locus_1_Transcript_415941/484273_Confidence_0.000_Length_1085	Btf3l4 protein [Callorhinchus milii]	Transcription factor BTF3 homolog 4	PMI_001659	transcription factor BTF3-like
Locus_37302_Transcript_1/3_Confidence_1.000_Length_529	Tie-like receptor tyrosine kinase precursor [Strongylocentrotus purpuratus] >gi|301015188|gb|ADK47389.1| Tie-like receptor tyrosine kinase [Strongylocentrotus purpuratus]	Tyrosine-protein kinase receptor Tie-2	PMI_001663	none
Locus_1_Transcript_30125/484273_Confidence_0.000_Length_3713	Histone acetyltransferase MYST4 [Crassostrea gigas]	Histone acetyltransferase KAT6B	PMI_001661	sterile alpha motif domain containing 1-like
Locus_1_Transcript_317493/484273_Confidence_0.000_Length_1685	Phosphatidylinositol-glycan biosynthesis class W protein [Columba livia]	Phosphatidylinositol-glycan biosynthesis class W protein	PMI_001660	phosphatidylinositol glycan, class W
Locus_9050_Transcript_6/8_Confidence_0.286_Length_2903	Tie-like receptor tyrosine kinase precursor [Strongylocentrotus purpuratus] >gi|301015188|gb|ADK47389.1| Tie-like receptor tyrosine kinase [Strongylocentrotus purpuratus]	Tyrosine-protein kinase receptor Tie-2	PMI_001664	none
Locus_16391_Transcript_1/1_Confidence_0.000_Length_687	TNF receptor-associated factor 1 [Cervus elaphus]	TNF receptor-associated factor 1	PMI_007895	none
Locus_2295_Transcript_9/9_Confidence_0.000_Length_2740	Sodium/potassium/calcium exchanger 2 [Pteropus alecto]	Sodium/potassium/calcium exchanger 2	PMI_020265	solute carrier family 24 (sodium/potassium/calcium exchanger)
Locus_1_Transcript_447011/484273_Confidence_0.000_Length_1889	unnamed protein product [Tetraodon nigroviridis]	von Willebrand factor A domain-containing protein 9	PMI_020264	none
Locus_1_Transcript_448690/484273_Confidence_0.000_Length_4915	kinesin heavy chain [Strongylocentrotus purpuratus] >gi|547774|sp|P35978.1|KINH_STRPU RecName: Full=Kinesin heavy chain >gi|10270|emb|CAA40175.1| /kinesin heavy chain [Strongylocentrotus purpuratus]	Kinesin heavy chain	PMI_010942	none
Locus_14402_Transcript_2/3_Confidence_0.333_Length_1452	Protein dpy-19 like protein 3 [Columba livia]	Probable C-mannosyltransferase DPY19L3	PMI_016209	none
Locus_8634_Transcript_2/3_Confidence_0.333_Length_1412	Protein dpy-19 like protein 3 [Myotis brandtii]	Probable C-mannosyltransferase DPY19L3	PMI_016208	none
Locus_14290_Transcript_12/23_Confidence_0.172_Length_489	coiled-coil domain containing 174 [Danio rerio] >gi|60649631|gb|AAH90454.1| Zgc:113409 [Danio rerio]	Coiled-coil domain-containing protein 174	PMI_016210	human chromosome 3 open reading frame 19-1
Locus_11268_Transcript_1/1_Confidence_0.000_Length_1451	Pax-6 [Paracentrotus lividus]	Paired box protein Pax-6	PMI_025956	Oculorhombin
Locus_1_Transcript_278498/484273_Confidence_0.000_Length_917	cAMP-regulated phosphoprotein 19 [Patiria pectinifera]	cAMP-regulated phosphoprotein 19	PMI_017748	endosulfine alpha
Locus_1_Transcript_187993/484273_Confidence_0.000_Length_2717	General transcription factor 3C polypeptide 1, partial [Anas platyrhynchos]	General transcription factor 3C polypeptide 1	PMI_021745	general transcription factor 3C polypeptide 1 (transcription factor III-alpha subunit)(TF3C-alpha)(TFIIIC 220kDa subunit)(TFIIIC 220)(TFIIIC box B-binding subunit) isoform 1
Locus_1_Transcript_425413/484273_Confidence_0.000_Length_1850	exosome complex component CSL4 [Bos taurus] >gi|59858307|gb|AAX08988.1| exosomal core protein CSL4 [Bos taurus] >gi|126717389|gb|AAI33441.1| Exosome component 1 [Bos taurus] >gi|296472668|tpg|DAA14783.1| TPA: exosomal core protein CSL4 [Bos taurus] >gi|440901550|gb|ELR52467.1| 3'-5' exoribonuclease CSL4-like protein [Bos grunniens mutus]	Exosome complex component CSL4	PMI_025308	exosome component 1; exosomal core protein CSL4
Locus_1_Transcript_68767/484273_Confidence_0.000_Length_2365	alpha-tubulin N-acetyltransferase [Xenopus (Silurana) tropicalis] >gi|313471288|sp|B2RZF9.1|ATAT_XENTR RecName: Full=Alpha-tubulin N-acetyltransferase; Short=Alpha-TAT; Short=TAT; AltName: Full=Acetyltransferase mec-17 homolog >gi|187469422|gb|AAI67141.1| c6orf134 protein [Xenopus (Silurana) tropicalis]	Alpha-tubulin N-acetyltransferase	PMI_013856	human chromosome 6 open reading frame 134
Locus_1_Transcript_251719/484273_Confidence_0.000_Length_4896	unnamed protein product [Tetraodon nigroviridis]	Discoidin domain-containing receptor 2	PMI_013857	Discoidin domain receptor member 1
Locus_1_Transcript_112400/484273_Confidence_0.000_Length_3007	KIFC1-like kinesin [Octopus tankahkeei]	Carboxy-terminal kinesin 2	PMI_016557	Kinesin family member C1 [Homo sapiens]
Locus_13227_Transcript_12/13_Confidence_0.200_Length_1566	Tyrosine-protein phosphatase non-receptor type 6 [Harpegnathos saltator]	Tyrosine-protein phosphatase non-receptor type 5	PMI_020567	Receptor-type tyrosine-protein phosphatase R, Protein-tyrosine-phosphatase SL, PTP-SL, PTPRR, PCPTP, PTPBR7, PC12-PTP1
Locus_597_Transcript_8/16_Confidence_0.667_Length_2081	N-alpha-acetyltransferase 40 [Danio rerio] >gi|82229995|sp|Q568K5.1|NAA40_DANRE RecName: Full=N-alpha-acetyltransferase 40; AltName: Full=N-acetyltransferase 11; AltName: Full=NatD catalytic subunit >gi|62203338|gb|AAH92819.1| N-acetyltransferase 11 [Danio rerio]	N-alpha-acetyltransferase 40	PMI_004911	N-acetyltransferase 11
Locus_1_Transcript_163318/484273_Confidence_0.000_Length_3748	Numb [Lytechinus variegatus]	Numb-like protein	PMI_004912	none
Locus_5602_Transcript_36/41_Confidence_0.400_Length_4409	unnamed protein product [Homo sapiens]	Ectoderm-neural cortex protein 2	PMI_004915	kelch repeat and BTB (POZ) domain containing 8
Locus_1_Transcript_339016/484273_Confidence_0.000_Length_2895	Kaptin [Pteropus alecto]	Kaptin	PMI_021669	kaptin (actin-binding protein)
Locus_2081_Transcript_7/10_Confidence_0.667_Length_3951	unnamed protein product [Tetraodon nigroviridis]	Vitamin D3 receptor B	PMI_021670	none
Locus_1_Transcript_44244/484273_Confidence_0.000_Length_4413	coiled-coil domain-containing protein 146 [Equus caballus]	Coiled-coil domain-containing protein 146	PMI_021300	none
Locus_1_Transcript_462300/484273_Confidence_0.000_Length_2224	HAUS augmin-like complex subunit 8 [Crassostrea gigas]	HAUS augmin-like complex subunit 8	PMI_010751	ATP-binding cassette, sub-family A (ABC1), member 7 [Homo sapiens (human)]
Locus_1_Transcript_256064/484273_Confidence_0.000_Length_2717	28S ribosomal protein S23, mitochondrial [Danio rerio] >gi|50417261|gb|AAH77090.1| Mitochondrial ribosomal protein S23 [Danio rerio]	28S ribosomal protein S23, mitochondrial	PMI_023337	mitochondrial ribosomal protein S23
Locus_647_Transcript_31/31_Confidence_0.331_Length_9108	myosin VIIA [Danio rerio]	Myosin-VIIa	PMI_007734	none
Locus_1_Transcript_409467/484273_Confidence_0.000_Length_2904	coiled-coil domain containing 151-like [Saccoglossus kowalevskii]	Coiled-coil domain-containing protein 151	PMI_011479	coiled-coil domain containing 151
Locus_1_Transcript_265828/484273_Confidence_0.000_Length_6406	calmodulin-binding carboxy-terminal kinesin [Strongylocentrotus purpuratus] >gi|6166459|gb|AAF04841.1|AF191095_1 kinesin-C [Strongylocentrotus purpuratus]	Kinesin-like calmodulin-binding protein homolog	PMI_000557	kinesin family member 3A [Homo sapiens]
Locus_2512_Transcript_15/15_Confidence_0.440_Length_1403	post-GPI attachment to proteins factor, putative [Ixodes scapularis] >gi|215502900|gb|EEC12394.1| post-GPI attachment to proteins factor, putative [Ixodes scapularis]	Post-GPI attachment to proteins factor 3	PMI_000554	Per1-like domain containing 1
Locus_2049_Transcript_22/27_Confidence_0.347_Length_2352	Uncharacterized protein C2orf77 [Crassostrea gigas]	Coiled-coil domain-containing protein 173	PMI_000556	human chromosome 2 open reading frame 77-like
Locus_1_Transcript_278056/484273_Confidence_0.000_Length_3607	D-3-phosphoglycerate dehydrogenase [Homo sapiens] >gi|21264510|sp|O43175.4|SERA_HUMAN RecName: Full=D-3-phosphoglycerate dehydrogenase; Short=3-PGDH >gi|12653075|gb|AAH00303.1| Phosphoglycerate dehydrogenase [Homo sapiens] >gi|12655003|gb|AAH01349.1| Phosphoglycerate dehydrogenase [Homo sapiens] >gi|15030035|gb|AAH11262.1| Phosphoglycerate dehydrogenase [Homo sapiens] >gi|48145707|emb|CAG33076.1|…	D-3-phosphoglycerate dehydrogenase	PMI_000552	phosphoglycerate dehydrogenase
Locus_1_Transcript_265633/484273_Confidence_0.000_Length_2773	unnamed protein product [Tetraodon nigroviridis]	Late secretory pathway protein AVL9 homolog	PMI_000553	AVL9 homolog (S. cerevisiase)-like
Locus_3021_Transcript_18/19_Confidence_0.500_Length_2628	uncharacterized protein LOC100002237 [Danio rerio] >gi|148724931|emb|CAN88413.1| novel protein [Danio rerio]	Tubulin polyglutamylase TTLL11	PMI_000878	tubulin tyrosine ligase-like family, member 11
Locus_21097_Transcript_1/2_Confidence_0.333_Length_1183	unnamed protein product [Mus musculus]	E3 ubiquitin-protein ligase UBR4	PMI_000883	ubiquitin protein ligase E3 component n-recognin 4-1
Locus_8071_Transcript_1/1_Confidence_0.000_Length_1679	E3 ubiquitin-protein ligase UBR4 [Chelonia mydas]	E3 ubiquitin-protein ligase UBR4	PMI_000884	ubiquitin protein ligase E3 component n-recognin 4-4
Locus_1_Transcript_218252/484273_Confidence_0.000_Length_2220	AP-3 complex subunit mu-1 [Rattus norvegicus] >gi|47718028|gb|AAH70925.1| Adaptor-related protein complex 3, mu 1 subunit [Rattus norvegicus] >gi|149031253|gb|EDL86260.1| adaptor-related protein complex 3, mu 1 subunit, isoform CRA_b [Rattus norvegicus]	AP-3 complex subunit mu-1	PMI_000882	adaptor-related protein complex 3, mu 1 subunit-1
Locus_1_Transcript_350605/484273_Confidence_0.000_Length_1074	Barrier-to-autointegration factor [Caligus clemensi]	Barrier-to-autointegration factor	PMI_029020	barrier to autointegration factor 1
Locus_1_Transcript_14992/484273_Confidence_0.000_Length_5398	mediator of RNA polymerase II transcription subunit 8 [Xenopus (Silurana) tropicalis] >gi|123884345|sp|Q08BU1.1|MED8_XENTR RecName: Full=Mediator of RNA polymerase II transcription subunit 8; AltName: Full=Mediator complex subunit 8 >gi|115529013|gb|AAI24563.1| mediator of RNA polymerase II transcription, subunit 8 homolog (yeast) [Xenopus (Silurana) tropicalis]	Mediator of RNA polymerase II transcription subunit 8	PMI_003877	mediator complex subunit 8 [Homo sapiens (human)]
Locus_7648_Transcript_2/3_Confidence_0.250_Length_671	KIAA1274 [Danio rerio] >gi|141795817|gb|AAI39565.1| Zgc:162303 protein [Danio rerio]	Paladin	PMI_003879	paladin-like
Locus_1_Transcript_132258/484273_Confidence_0.000_Length_2365	KIAA1274 [Danio rerio] >gi|141795817|gb|AAI39565.1| Zgc:162303 protein [Danio rerio]	Paladin	PMI_003880	paladin (Danio rerio)-1; KIAA1274 protein
Locus_1_Transcript_50000/484273_Confidence_0.000_Length_6263	DNA-binding protein RFX6, partial [Columba livia]	DNA-binding protein RFX6	PMI_007141	none
Locus_5923_Transcript_2/4_Confidence_0.750_Length_1016	U11/U12 small nuclear ribonucleoprotein 35 kDa protein [Gallus gallus]	U11/U12 small nuclear ribonucleoprotein 35 kDa protein	PMI_007142	U11/U12 snRNP 35K isoform a
Locus_13156_Transcript_5/5_Confidence_0.000_Length_915	RWD domain-containing protein 3 isoform 2 [Mus musculus] >gi|74141006|dbj|BAE22084.1| unnamed protein product [Mus musculus] >gi|148680399|gb|EDL12346.1| mCG4676, isoform CRA_a [Mus musculus] >gi|148680400|gb|EDL12347.1| mCG4676, isoform CRA_a [Mus musculus]	RWD domain-containing protein 3	PMI_016147	RWD domain containing 3 [Homo sapiens (human)]
Locus_1_Transcript_14638/484273_Confidence_0.000_Length_2129	alpha-tubulin [Urechis caupo]	Tubulin alpha-1D chain	PMI_000200	tubulin, alpha 3c [Homo sapiens (human)]
Locus_3455_Transcript_17/21_Confidence_0.381_Length_2885	B lymphoma Mo-MLV insertion region 1 [Oryctolagus cuniculus]	Polycomb complex protein BMI-1	PMI_000199	Bmi1 polycomb ring finger oncogene-like
Locus_1_Transcript_136470/484273_Confidence_0.000_Length_3170	Allene oxide synthase-lipoxygenase protein [Crassostrea gigas]	Arachidonate 5-lipoxygenase	PMI_000201	Arachidonate 5-lipoxygenase (5-lipoxygenase) (5-LO)
Locus_1_Transcript_459765/484273_Confidence_0.000_Length_3986	zinc finger protein [Mus musculus]	Polycomb complex protein BMI-1	PMI_000198	Bmi1 polycomb ring finger oncogene-like
Locus_1_Transcript_154710/484273_Confidence_0.000_Length_1955	unnamed protein product [Tetraodon nigroviridis]	Uncharacterized protein	PMI_000206	versican [Homo sapiens (human)]
PMI_000210-RB	Locus_1_Transcript_277483/484273_Confidence_0.000_Length_2793
Locus_2506_Transcript_28/43_Confidence_0.590_Length_4923	far upstream element-binding protein 1 [Danio rerio] >gi|40555849|gb|AAH64649.1| Far upstream element (FUSE) binding protein 1 [Danio rerio]	Far upstream element-binding protein 1	PMI_017422	Far upstream element (FUSE) binding protein 1
Locus_1_Transcript_271905/484273_Confidence_0.000_Length_3008	NADPH-dependent FMN and FAD containing oxidoreductase-like protein [Branchiostoma floridae]	NADPH-dependent diflavin oxidoreductase 1	PMI_019085	NADPH dependent diflavin oxidoreductase 1 (NADPH-dependent FMN and FAD containing oxidoreductase)
Locus_1_Transcript_132291/484273_Confidence_0.000_Length_2391	GJ24663 [Drosophila virilis] >gi|194152927|gb|EDW68361.1| GJ24663 [Drosophila virilis]	ADIPOR-like receptor CG5315	PMI_025136	adiponectin receptor 2
Locus_1_Transcript_232351/484273_Confidence_0.000_Length_1053	Cleavage and polyadenylation specificity factor subunit 3 [Camponotus floridanus]	Cleavage and polyadenylation specificity factor 73	PMI_022892	none
Locus_8690_Transcript_3/4_Confidence_0.556_Length_1593	N-acyl-phosphatidylethanolamine-hydrolyzing phospholipase D, partial [Chelonia mydas]	N-acyl-phosphatidylethanolamine-hydrolyzing phospholipase D	PMI_011482	N-acyl-phosphatidylethanolamine phospholipase D
Locus_2319_Transcript_21/22_Confidence_0.391_Length_3003			PMI_011485	meprin A, beta [Homo sapiens (human)]
Locus_26687_Transcript_1/1_Confidence_0.000_Length_1050	Chromodomain-helicase-DNA-binding protein 2, partial [Chelonia mydas]	Chromodomain-helicase-DNA-binding protein 1	PMI_010810	Chromodomain-helicase-DNA-binding protein 1 (ATP-dependent helicase CHD1)
Locus_1_Transcript_12081/484273_Confidence_0.000_Length_1866	amphiCASP-3/7 [Branchiostoma floridae]	Caspase-7	PMI_002288	none
Locus_3514_Transcript_21/22_Confidence_0.290_Length_2308	aryl sulfotransferase [Saccoglossus kowalevskii] >gi|268053971|gb|ACY92472.1| aryl sulfotransferase [Saccoglossus kowalevskii]	Estrogen sulfotransferase	PMI_002290	none
Locus_5684_Transcript_3/8_Confidence_0.786_Length_2755	Putative sodium-coupled neutral amino acid transporter 10 [Crassostrea gigas]	Putative sodium-coupled neutral amino acid transporter 10	PMI_002289	solute carrier family 38, member 10 [Homo sapiens (human)]
Locus_4697_Transcript_8/12_Confidence_0.389_Length_2858	Metallophosphoesterase 1 [Harpegnathos saltator]	Uncharacterized protein C630.12	PMI_002293	metallophosphoesterase 1-like
Locus_1_Transcript_236731/484273_Confidence_0.000_Length_2482	Ribosome biogenesis protein BMS1-like protein, partial [Bos grunniens mutus]	Ribosome biogenesis protein BMS1 homolog	PMI_007217	BMS1-Like-like1, ribosome assembly protein
Locus_4983_Transcript_1/1_Confidence_0.000_Length_1557	tRNA pseudouridine synthase 3, partial [Anas platyrhynchos]	tRNA pseudouridine(38/39) synthase	PMI_007219	pseudouridylate synthase 3
Locus_1_Transcript_374624/484273_Confidence_0.000_Length_2262	mannose-6-phosphate receptor (cation dependent) precursor [Xenopus laevis] >gi|80476271|gb|AAI08472.1| M6pr protein [Xenopus laevis]	Cation-dependent mannose-6-phosphate receptor	PMI_007218	mannose-6-phosphate receptor (cation dependent)
Locus_1040_Transcript_1/5_Confidence_0.552_Length_1459	PREDICTED: uncharacterized protein LOC580068 [Strongylocentrotus purpuratus]	Uncharacterized protein	PMI_019214	hypothetical protein-2348
Locus_8281_Transcript_11/14_Confidence_0.211_Length_3110	als2 protein [Xenopus (Silurana) tropicalis]	Alsin	PMI_022265	Alsin 2, amyotrophic lateral sclerosis 2
Locus_1118_Transcript_18/28_Confidence_0.513_Length_4448	Dynamin-like 120 kDa protein, mitochondrial, partial [Columba livia]	Dynamin-like 120 kDa protein, mitochondrial	PMI_017345	OPA1 Like, Optic Atrophy 1 Like, MGM1 Like
Locus_6081_Transcript_1/25_Confidence_0.064_Length_826	hypothetical protein BRAFLDRAFT_119727 [Branchiostoma floridae] >gi|229292924|gb|EEN63586.1| hypothetical protein BRAFLDRAFT_119727 [Branchiostoma floridae]	Putative uncharacterized protein	PMI_018377	none
Locus_1_Transcript_294267/484273_Confidence_0.000_Length_2272	Glutamate 5-kinase [Medicago truncatula] >gi|355515280|gb|AES96903.1| Glutamate 5-kinase [Medicago truncatula]	Uncharacterized protein MJ0044	PMI_002089	aspartate/glutamate/uridylate kinase family protein (A. thaliana)
Locus_1748_Transcript_6/9_Confidence_0.214_Length_947	MAD2B-like protein [Saccoglossus kowalevskii] >gi|268054159|gb|ACY92566.1| MAD2B-like protein [Saccoglossus kowalevskii]	Mitotic spindle assembly checkpoint protein MAD2B	PMI_002090	Mitotic spindle assembly checkpoint protein MAD2B (MAD2-like 2)
Locus_3907_Transcript_17/17_Confidence_0.119_Length_3827	Phosphatidylinositol-4,5-bisphosphate 3-kinase catalytic subunit delta isoform [Acromyrmex echinatior]	Phosphatidylinositol 4,5-bisphosphate 3-kinase catalytic subunit beta isoform	PMI_002087	phosphatidylinositol-4, 5 bisphosphate 3-kinase, PI3-kinase p110 subunit beta, PtdIns-3-kinase p110
Locus_13053_Transcript_1/4_Confidence_0.846_Length_693			PMI_002093	F-box protein 42
Locus_3696_Transcript_6/15_Confidence_0.581_Length_3549	D-2-hydroxyglutarate dehydrogenase, partial [Chelonia mydas]	D-2-hydroxyglutarate dehydrogenase, mitochondrial	PMI_002091	D-2-hydroxyglutarate dehydrogenase
Locus_1_Transcript_92379/484273_Confidence_0.000_Length_1460	BTB/POZ domain-containing adapter for CUL3-mediated RhoA degradation protein 3 [Chelonia mydas]	BTB/POZ domain-containing adapter for CUL3-mediated RhoA degradation protein 3	PMI_011511	potassium channel tetramerization domain containing 10
Locus_1_Transcript_451464/484273_Confidence_0.000_Length_2182	Zgc:171724 [Danio rerio] >gi|213625861|gb|AAI71488.1| Zgc:171724 [Danio rerio]	Kinesin-like protein KIF22	PMI_011509	kinesin family member 22 [Homo sapiens]
Locus_6953_Transcript_10/10_Confidence_0.044_Length_1680	Putative protein C4orf14 like protein [Chelonia mydas]	Nitric oxide-associated protein 1	PMI_012320	human chromosome 4 open reading frame 14-like
Locus_1_Transcript_99951/484273_Confidence_0.000_Length_1429	Tetraspanin-33 [Myotis davidii]	Tetraspanin-33	PMI_012318	none
Locus_7278_Transcript_5/19_Confidence_0.153_Length_1599	nicotinamide mononucleotide adenylyltransferase 1 [Rattus norvegicus] >gi|117558796|gb|AAI27447.1| Nicotinamide nucleotide adenylyltransferase 1 [Rattus norvegicus]	Nicotinamide mononucleotide adenylyltransferase 1	PMI_012319	Nicotinamide mononucleotide adenylyltransferase 3 (NMN adenylyltransferase 3)
Locus_1310_Transcript_26/35_Confidence_0.613_Length_4841	large neutral amino acids transporter small subunit 4 [Danio rerio] >gi|56270264|gb|AAH86842.1| Zgc:103664 [Danio rerio]	Large neutral amino acids transporter small subunit 4	PMI_013267	SLC43A2 protein
Locus_1_Transcript_209849/484273_Confidence_0.000_Length_2831	lectin, galactoside-binding, soluble, 3 binding protein, isoform CRA_c [Homo sapiens]	Galectin-3-binding protein	PMI_004523	none
Locus_7352_Transcript_17/20_Confidence_0.385_Length_2814	Zinc finger B-box domain containing protein 1 [Crassostrea gigas]	Zinc finger B-box domain-containing protein 1	PMI_017328	hypothetical protein-961; zinc finger, B-box domain containing
Locus_1_Transcript_347864/484273_Confidence_0.000_Length_3635	Inner centromere protein [Crassostrea gigas]	Inner centromere protein	PMI_003019	inner centromere protein-like
Locus_1521_Transcript_49/52_Confidence_0.596_Length_3278	putative deoxyribose-phosphate aldolase [Bos taurus] >gi|122140411|sp|Q3T0V9.1|DEOC_BOVIN RecName: Full=Putative deoxyribose-phosphate aldolase; Short=DERA; AltName: Full=2-deoxy-D-ribose 5-phosphate aldolase; AltName: Full=Phosphodeoxyriboaldolase; Short=Deoxyriboaldolase >gi|74267616|gb|AAI02243.1| 2-deoxyribose-5-phosphate aldolase homolog (C. elegans) [Bos taurus] >gi|296487272|tpg|DAA29385.1…	Putative deoxyribose-phosphate aldolase	PMI_003016	Putative deoxyribose-phosphate aldolase (Phosphodeoxyriboaldolase) (Deoxyriboaldolase) (DERA)
Locus_1_Transcript_457841/484273_Confidence_0.000_Length_4446	coatomer protein complex, subunit beta 1 [Xenopus (Silurana) tropicalis] >gi|197246715|gb|AAI68594.1| Unknown (protein for MGC:185592) [Xenopus (Silurana) tropicalis]	Coatomer subunit beta	PMI_003017	coatomer protein complex, subunit beta 1; beta-cop
Locus_1_Transcript_24198/484273_Confidence_0.000_Length_1778	Ras-like protein 2 [Camponotus floridanus]	Ras-related protein R-Ras2	PMI_003020	related RAS viral (r-ras) oncogene homolog 2 [Homo sapiens (human)]
Locus_1_Transcript_227054/484273_Confidence_0.000_Length_1243	Keratinocyte-associated protein 2 [Crassostrea gigas]	Keratinocyte-associated protein 2	PMI_013560	none
Locus_10784_Transcript_2/9_Confidence_0.364_Length_2977	serine/threonine-protein kinase ULK3 [Xenopus laevis] >gi|82225833|sp|Q4V7Q6.1|ULK3_XENLA RecName: Full=Serine/threonine-protein kinase ULK3; AltName: Full=Unc-51-like kinase 3 >gi|66911565|gb|AAH97772.1| Ulk3 protein [Xenopus laevis]	Serine/threonine-protein kinase ULK3	PMI_013557	unc-51 like kinase 3
Locus_1610_Transcript_15/16_Confidence_0.429_Length_6010	5-azacytidine-induced protein 1 [Chelonia mydas]	5-azacytidine-induced protein 1	PMI_018049	hypothetical protein-664; pre-acrosome localization protein-like; 5-azacytidine induced 1-like
Locus_1_Transcript_359002/484273_Confidence_0.000_Length_3839	XPO5 protein, partial [Homo sapiens]	Exportin-5	PMI_003155	none
Locus_604_Transcript_3/4_Confidence_0.333_Length_1799	Mbip protein [Rattus norvegicus]	MAP3K12-binding inhibitory protein 1	PMI_003162	MAP3K12 binding inhibitory protein 1
Locus_48046_Transcript_2/4_Confidence_0.822_Length_1548	PREDICTED: uncharacterized protein LOC100888221 [Strongylocentrotus purpuratus]	Uncharacterized protein	PMI_018883	zinc and ring finger 3
Locus_1_Transcript_13908/484273_Confidence_0.000_Length_1648	Transmembrane protein 17 [Crassostrea gigas]	Transmembrane protein 17	PMI_018882	none
Locus_36366_Transcript_2/4_Confidence_0.200_Length_1228	leucine rich domain-containing protein, putative [Ixodes scapularis] >gi|215504131|gb|EEC13625.1| leucine rich domain-containing protein, putative [Ixodes scapularis]	p53-induced protein with a death domain	PMI_012885	ADP-ribosylglycohydrolase-1
Locus_1_Transcript_172785/484273_Confidence_0.000_Length_2991	TraB domain-containing protein, putative [Ixodes scapularis] >gi|215507443|gb|EEC16935.1| TraB domain-containing protein, putative [Ixodes scapularis]	TraB domain-containing protein	PMI_012884	TraB domain containing
Locus_1_Transcript_365204/484273_Confidence_0.000_Length_3083	Zinc transporter 6 [Salmo salar] >gi|209149747|gb|ACI32989.1| Zinc transporter 6 [Salmo salar]	Zinc transporter 6-A	PMI_011909	solute carrier family 30 (zinc transporter), member 6
Locus_1_Transcript_30721/484273_Confidence_0.000_Length_1963	Adipocyte plasma membrane-associated protein [Crassostrea gigas]	Adipocyte plasma membrane-associated protein	PMI_011910	chromosome 20 open reading frame 3
Locus_3543_Transcript_14/15_Confidence_0.087_Length_966	KIAA0645 protein; match to PID:d1032581 (PID:g3327104) [Homo sapiens]	DEP domain-containing protein 5	PMI_017834	DEP domain containing 5-4
Locus_19038_Transcript_2/3_Confidence_0.333_Length_1107	KIAA0645 protein; match to PID:d1032581 (PID:g3327104) [Homo sapiens]	DEP domain-containing protein 5	PMI_017835	dispatched homolog 1 (Drosophila)
Locus_1_Transcript_77364/484273_Confidence_0.000_Length_2429	39S ribosomal protein L16, mitochondrial precursor [Callorhinchus milii] >gi|392882384|gb|AFM90024.1| 39S ribosomal protein L16, mitochondrial precursor [Callorhinchus milii]	39S ribosomal protein L16, mitochondrial	PMI_017833	mitochondrial ribosomal protein L16
Locus_1_Transcript_421004/484273_Confidence_0.000_Length_6549	TPR repeat-containing protein C10orf93 [Crassostrea gigas]	Tetratricopeptide repeat protein 40	PMI_001614	human chromosome 10 open reading frame 93
Locus_3110_Transcript_3/3_Confidence_0.571_Length_1675	RecName: Full=PI-PLC X domain-containing protein 3 >gi|26336961|dbj|BAC32164.1| unnamed protein product [Mus musculus]	PI-PLC X domain-containing protein 3	PMI_016229	phosphatidylinositol-specific phospholipase C, X domain containing 3
Locus_1_Transcript_451295/484273_Confidence_0.000_Length_2100	heat shock protein 14-like protein [Callorhinchus milii]	Heat shock 70 kDa protein 14	PMI_016227	HSC70
Locus_1_Transcript_451284/484273_Confidence_0.000_Length_757	heat shock protein 14-like protein [Callorhinchus milii]	Heat shock 70 kDa protein 14	PMI_016228	HSC70
Locus_3003_Transcript_8/20_Confidence_0.152_Length_2451	Calcium-dependent protein kinase 5 [Crassostrea gigas]	Dystonin	PMI_026011	none
Locus_20205_Transcript_3/3_Confidence_0.250_Length_2155	Scm-like with four MBT domains protein 2 [Myotis brandtii]	Scm-like with four MBT domains protein 2	PMI_016636	Scm-like with four mbt domains 2
Locus_7777_Transcript_4/22_Confidence_0.568_Length_1521	transmembrane protein 216 [Rattus norvegicus] >gi|313471805|sp|B6ID01.2|TM216_RAT RecName: Full=Transmembrane protein 216	Transmembrane protein 216	PMI_027970	transmembrane protein 216-like [Danio rerio (zebrafish)]
Locus_10400_Transcript_1/1_Confidence_0.000_Length_643	Baculoviral IAP repeat-containing protein 6 [Crassostrea gigas]	Baculoviral IAP repeat-containing protein 6	PMI_004255	Baculoviral IAP repeat-containing 6, ubiquitin ligase
Locus_8336_Transcript_1/2_Confidence_0.333_Length_1372	Baculoviral IAP repeat-containing protein 6, partial [Columba livia]	Baculoviral IAP repeat-containing protein 6	PMI_004254	Baculoviral IAP repeat-containing 6, ubiquitin ligase
Locus_1_Transcript_317204/484273_Confidence_0.000_Length_3177	WD repeat-containing protein 24 [Xenopus laevis] >gi|82241516|sp|Q7ZX22.1|WDR24_XENLA RecName: Full=WD repeat-containing protein 24 >gi|28279446|gb|AAH46252.1| Mgc47001-prov protein [Xenopus laevis]	WD repeat-containing protein 24	PMI_008537	WD repeat domain 24
Locus_1_Transcript_205102/484273_Confidence_0.000_Length_5982	CDC2L5 protein kinase [Sphaerechinus granularis]	Cyclin-dependent kinase 13	PMI_008536	none
PMI_008536-RB	Locus_8005_Transcript_1/1_Confidence_0.000_Length_866
Locus_1_Transcript_209527/484273_Confidence_0.000_Length_2686	TLD domain-containing protein KIAA1609-like protein, partial [Anas platyrhynchos]	TLD domain-containing protein 1	PMI_024236	hypothetical protein LOC57707
Locus_1_Transcript_352529/484273_Confidence_0.000_Length_2087	hydroxysteroid (17-beta) dehydrogenase 13 [Xenopus (Silurana) tropicalis] >gi|56611166|gb|AAH87812.1| hydroxysteroid (17-beta) dehydrogenase 13 [Xenopus (Silurana) tropicalis]	17-beta-hydroxysteroid dehydrogenase 13	PMI_026795	Retinol dehydrogenase 10
Locus_1_Transcript_185064/484273_Confidence_0.000_Length_2477	PREDICTED: probable ATP-dependent RNA helicase DHX35-like [Strongylocentrotus purpuratus]	Probable ATP-dependent RNA helicase DHX35	PMI_011398	DEAH (Asp-Glu-Ala-His) box polypeptide 35
Locus_1_Transcript_96140/484273_Confidence_0.000_Length_3581	zinc finger Ran-binding domain-containing protein 2 [Danio rerio] >gi|30962835|gb|AAH52752.1| Zinc finger, RAN-binding domain containing 2 [Danio rerio]	Zinc finger Ran-binding domain-containing protein 2	PMI_025773	zinc finger protein
Locus_18818_Transcript_3/4_Confidence_0.400_Length_1036	cytochrome P450 2U1 [Danio rerio]	Cytochrome P450 2U1	PMI_022470	Cytochrome P450 Family 2 related, partial
Locus_1_Transcript_301516/484273_Confidence_0.000_Length_5398	mKIAA0139 protein [Mus musculus]	Eukaryotic translation initiation factor 3 subunit A	PMI_011775	none
Locus_6564_Transcript_11/12_Confidence_0.682_Length_1737	Protein FAM45A [Bos grunniens mutus]	Protein FAM45A	PMI_011774	family with sequence similarity 45, member A
Locus_4866_Transcript_1/1_Confidence_0.000_Length_1894	unnamed protein product [Tetraodon nigroviridis]	Molybdenum cofactor sulfurase	PMI_011504	Molybdenum cofactor sulfurase
Locus_23914_Transcript_1/1_Confidence_0.000_Length_388	Origin recognition complex subunit 2 [Crassostrea gigas]	Origin recognition complex subunit 2	PMI_011503	ORC2, Origin recognition complex subunit 2
Locus_903_Transcript_31/38_Confidence_0.430_Length_3765	unnamed protein product [Tetraodon nigroviridis]	G protein-activated inward rectifier potassium channel 4	PMI_018321	potassium inwardly-rectifying channel kir2.2, subfamily J, member 12
Locus_1_Transcript_254319/484273_Confidence_0.000_Length_2321	Chain A, Inward Rectifier Potassium Channel Kir2.2 I223l Mutant In Complex With Pip2 >gi|344189823|pdb|3SPJ|A Chain A, Apo Inward Rectifier Potassium Channel Kir2.2 I223l Mutant	ATP-sensitive inward rectifier potassium channel 12	PMI_018319	Inward rectifier potassium channel 4 (Potassium channel, inwardly rectifying subfamily J member 4) (Inward rectifier K(+) channel Kir2.3) (Hippocampal inward rectifier) (HIR) (HRK1) (HIRK2)
Locus_9859_Transcript_4/6_Confidence_0.429_Length_1622	hypothetical protein BRAFLDRAFT_68026 [Branchiostoma floridae] >gi|229292525|gb|EEN63189.1| hypothetical protein BRAFLDRAFT_68026 [Branchiostoma floridae]	Putative uncharacterized protein	PMI_018322	none
Locus_1_Transcript_256083/484273_Confidence_0.000_Length_3828	CUE domain-containing protein 1 [Bos taurus] >gi|148745060|gb|AAI42532.1| CUEDC1 protein [Bos taurus]	CUE domain-containing protein 1	PMI_023329	CUE domain containing 1
Locus_1041_Transcript_8/17_Confidence_0.641_Length_2147	enkurin, TRPC channel interacting protein [Saccoglossus kowalevskii] >gi|197734693|gb|ACH73242.1| enkurin-like protein [Saccoglossus kowalevskii]	Enkurin	PMI_012416	none
Locus_1_Transcript_172793/484273_Confidence_0.000_Length_1713	PREDICTED: alpha-1A adrenergic receptor-like [Strongylocentrotus purpuratus]	G-protein coupled receptor moody	PMI_012413	none
Locus_1_Transcript_422180/484273_Confidence_0.000_Length_1614	Wu:fc47e12 protein [Danio rerio]	Uncharacterized protein C594.04c	PMI_012415	none
Locus_5526_Transcript_8/12_Confidence_0.746_Length_2182	Mitochondrial 28S ribosomal protein S30 [Oncorhynchus mykiss]	28S ribosomal protein S30, mitochondrial	PMI_021667	mitochondrial ribosomal protein S30
Locus_1793_Transcript_23/25_Confidence_0.661_Length_12860	PREDICTED: protein dachsous-like [Strongylocentrotus purpuratus]	Protein dachsous	PMI_013205	Adherine
Locus_4924_Transcript_2/7_Confidence_0.667_Length_1431	Tetraspanin-4 [Myotis davidii]	Tetraspanin-4	PMI_019019	none
Locus_6455_Transcript_13/14_Confidence_0.404_Length_2094	FGFR1 oncogene partner 2 like protein, partial [Columba livia]	FGFR1 oncogene partner 2 homolog	PMI_019017	FGFR1 oncogene partner 2-like
Locus_1_Transcript_14313/484273_Confidence_0.000_Length_1445	Transmembrane protein 179 [Columba livia]	Transmembrane protein 179	PMI_019018	transmembrane protein 179B [Homo sapiens (human)]
Locus_477_Transcript_1/14_Confidence_0.219_Length_2115	prostaglandin E synthase 2-like protein [Callorhinchus milii]	Prostaglandin E synthase 2	PMI_006329	prostaglandin E synthase 2
Locus_1_Transcript_150336/484273_Confidence_0.000_Length_4908	coiled-coil and C2 domain-containing protein 2A isoform a [Homo sapiens] >gi|229462975|sp|Q9P2K1.3|C2D2A_HUMAN RecName: Full=Coiled-coil and C2 domain-containing protein 2A >gi|186965957|gb|ACC96081.1| coiled-coil and C2 domain-containing 2A [Homo sapiens]	Coiled-coil and C2 domain-containing protein 2A	PMI_011261	coiled-coil and C2 domain containing 2A
Locus_4828_Transcript_16/19_Confidence_0.583_Length_2554	CTP synthase 1-A [Xenopus laevis] >gi|82180448|sp|Q5XHA8.1|PYG1A_XENLA RecName: Full=CTP synthase 1-A; AltName: Full=CTP synthetase 1-A; AltName: Full=UTP--ammonia ligase 1-A >gi|54037935|gb|AAH84164.1| Ctps-a protein [Xenopus laevis]	CTP synthase 1-A	PMI_011588	CTP synthase (UTP--ammonia ligase) (CTP synthetase)
Locus_4971_Transcript_40/48_Confidence_0.446_Length_5226	histone deacetylase 8 [Danio rerio] >gi|82240175|sp|Q7SXM0.1|HDAC8_DANRE RecName: Full=Histone deacetylase 8; Short=HD8 >gi|33416863|gb|AAH55541.1| Histone deacetylase 8 [Danio rerio]	Histone deacetylase 8	PMI_011587	histone deacetylase 8
Locus_2334_Transcript_10/50_Confidence_0.072_Length_982	reverse transcriptase-like protein [Takifugu rubripes]	Uncharacterized protein	PMI_028260	none
Locus_185_Transcript_41/49_Confidence_0.469_Length_5675	integrin alpha-9 precursor [Bos taurus]	Integrin alpha-9	PMI_027344	none
Locus_622_Transcript_27/31_Confidence_0.662_Length_5983	RecName: Full=Casein kinase II subunit alpha; Short=CK II >gi|14275775|emb|CAA44238.2| alpha subunit of casein kinase II [Xenopus laevis]	Casein kinase II subunit alpha	PMI_013753	casein kinase II alpha subunit
Locus_1139_Transcript_6/8_Confidence_0.364_Length_853	LOC733369 protein [Xenopus laevis]	Coiled-coil domain-containing protein 113	PMI_013752	coiled-coil domain containing 113
Locus_1_Transcript_70413/484273_Confidence_0.000_Length_3765	CG34355, isoform B [Drosophila melanogaster] >gi|220903187|gb|AAF56197.4| CG34355, isoform B [Drosophila melanogaster]	Protein Skeletor, isoforms B/C	PMI_011175	knickkopf (Drosophila)-like
Locus_2602_Transcript_11/13_Confidence_0.103_Length_746	actin-related protein 6 [Branchiostoma belcheri tsingtauense]	Actin-related protein 6	PMI_025380	none
Locus_35546_Transcript_1/1_Confidence_0.000_Length_246	unnamed protein product [Oikopleura dioica]	Nidogen-1	PMI_010506	hypothetical protein-3105
Locus_2098_Transcript_4/5_Confidence_0.200_Length_1243	Nephrocystin-3 [Crassostrea gigas]	Nephrocystin-3	PMI_008826	Nephrocystin-3
Locus_16213_Transcript_1/1_Confidence_0.000_Length_795	Nephrocystin-3 [Crassostrea gigas]	Nephrocystin-3	PMI_008825	Nephrocystin-3
Locus_7168_Transcript_7/9_Confidence_0.615_Length_2838	Sodium/calcium exchanger 3 [Crassostrea gigas]	Sodium/calcium exchanger 3	PMI_026106	solute carrier family 8 (sodium/calcium exchanger), member 2
Locus_7219_Transcript_27/28_Confidence_0.033_Length_1539	SPRY domain-containing SOCS box protein 3 [Crassostrea gigas]	SPRY domain-containing SOCS box protein 3	PMI_028308	none
Locus_1_Transcript_458805/484273_Confidence_0.000_Length_1509	Ubr4 protein [Mus musculus]	E3 ubiquitin-protein ligase UBR4	PMI_014584	ubiquitin protein ligase E3 component n-region 4 (retinoblastoma-associated factor 600)
Locus_1_Transcript_187146/484273_Confidence_0.000_Length_3404	ephrin, partial [Patiria miniata]	Ephrin-B2	PMI_027883	none
Locus_1_Transcript_163808/484273_Confidence_0.000_Length_2077	hydroxysteroid dehydrogenase-like protein 2 [Xenopus (Silurana) tropicalis] >gi|82181462|sp|Q66KC4.1|HSDL2_XENTR RecName: Full=Hydroxysteroid dehydrogenase-like protein 2 >gi|51513243|gb|AAH80462.1| MGC89719 protein [Xenopus (Silurana) tropicalis]	Hydroxysteroid dehydrogenase-like protein 2	PMI_019031	hydroxysteroid dehydrogenase-like protein
Locus_1_Transcript_174443/484273_Confidence_0.000_Length_1616	CG3579-PA [Brugia malayi] >gi|158591692|gb|EDP30296.1| CG3579-PA, putative [Brugia malayi]	Putative uncharacterized protein	PMI_019032	tryptophan hydroxylase 2 [Homo sapiens (human)]
Locus_1_Transcript_81116/484273_Confidence_0.000_Length_2409	PREDICTED: G protein-coupled receptor kinase interacting ArfGAP 2-like [Saccoglossus kowalevskii]	Uncharacterized protein	PMI_019816	hypothetical protein-1205
Locus_4425_Transcript_7/10_Confidence_0.286_Length_1106	solute carrier family 2 (facilitated glucose transporter), member 13, isoform CRA_b [Rattus norvegicus]	Proton myo-inositol cotransporter	PMI_019815	Proton myo-inositol cotransporter (H(+)-myo-inositol cotransporter) (Hmit)
Locus_1_Transcript_238179/484273_Confidence_0.000_Length_2445	UPF0414 transmembrane protein C20orf30-like protein [Callorhinchus milii]	Transmembrane protein 230	PMI_028788	none
Locus_5941_Transcript_7/13_Confidence_0.633_Length_3149	cholinesterase precursor [Gallus gallus] >gi|13940252|emb|CAC37792.1| butyrylcholinesterase [Gallus gallus]	Acetylcholinesterase	PMI_001913	acetylcholinesterase
Locus_1_Transcript_167972/484273_Confidence_0.000_Length_6293	UDP-glucose:glycoprotein glucosyltransferase 1 precursor [Danio rerio] >gi|116487549|gb|AAI25833.1| Zgc:152896 [Danio rerio]	UDP-glucose:glycoprotein glucosyltransferase 1	PMI_001918	UDP-glucose:glycoprotein glucosyltransferase 1 precursor (UDP-glucose ceramide glucosyltransferase-like 1) (UDP--Glc:glycoprotein glucosyltransferase)
Locus_19179_Transcript_1/2_Confidence_0.333_Length_603	UV radiation resistance associated [Xenopus laevis] >gi|83405814|gb|AAI10773.1| MGC131135 protein [Xenopus laevis]	UV radiation resistance-associated gene protein	PMI_001916	UV radiation resistance associated gene
Locus_9428_Transcript_12/13_Confidence_0.200_Length_1436	WD repeat domain-containing protein 83 [Chelonia mydas]	WD repeat domain-containing protein 83	PMI_001917	mitogen activated protein kinase organizer 1
Locus_2810_Transcript_11/11_Confidence_0.427_Length_2602	wingless-type MMTV integration site family, member 11 precursor [Saccoglossus kowalevskii] >gi|268054401|gb|ACY92687.1| Wnt11 [Saccoglossus kowalevskii]	Protein Wnt-11b-2	PMI_001914	none
Locus_1_Transcript_58550/484273_Confidence_0.000_Length_2896	cytochrome P450 [Oryzias melastigma]	Cytochrome P450 1A1	PMI_007318	Cytochrome P450 Family 1, CYP1F6, CYP2 clan
Locus_15161_Transcript_4/9_Confidence_0.800_Length_2123	exocyst complex component 8 [Danio rerio] >gi|134026308|gb|AAI34949.1| Zgc:162287 protein [Danio rerio]	Exocyst complex component 8	PMI_013260	exocyst complex component 8, Exo84, Sec84
Locus_1_Transcript_154979/484273_Confidence_0.000_Length_2535	unnamed protein product [Tetraodon nigroviridis]	Kelch-like protein 17	PMI_013259	none
Locus_1_Transcript_244336/484273_Confidence_0.000_Length_8860	sarco/endoplasmic reticulum calcium transporting ATPase [Strongylocentrotus purpuratus] >gi|78771403|gb|ABB51168.1| sarco/endoplasmic reticulum calcium transporting ATPase [Strongylocentrotus purpuratus]	Calcium-transporting ATPase sarcoplasmic/endoplasmic reticulum type	PMI_014911	sarcoplasmic/endoplasmic reticulum calcium ATPase 1
Locus_1_Transcript_216654/484273_Confidence_0.000_Length_1459	cold shock protein domain protein [Coptotermes formosanus]	Cold shock domain-containing protein C2	PMI_020579	none
Locus_1_Transcript_105322/484273_Confidence_0.000_Length_2336	Phosphomannomutase 2 [Osmerus mordax]	Phosphomannomutase 2	PMI_020580	Phosphomannomutase 2 (PMM 2)
Locus_15826_Transcript_3/5_Confidence_0.600_Length_1148	Sushi, von Willebrand factor type A, EGF and pentraxin domain-containing protein 1 [Myotis davidii]	Sushi, von Willebrand factor type A, EGF and pentraxin domain-containing protein 1	PMI_001245	none
Locus_1_Transcript_20383/484273_Confidence_0.000_Length_1320	Fibropellin-1 [Crassostrea gigas]	CUB and sushi domain-containing protein 3	PMI_001249	matrilin 2-like
Locus_4687_Transcript_5/6_Confidence_0.391_Length_1319	Chain A, 4ank: A Designed Ankyrin Repeat Protein With Four Identical Consensus Repeats	Ankyrin repeat domain-containing protein 65	PMI_001243	ankyrin2,3/unc44-like-25
Locus_1_Transcript_20385/484273_Confidence_0.000_Length_5363	EGF-like domain-containing protein [Polysphondylium pallidum PN500]	Fibrillin-1	PMI_001247	matrilin 2-like
Locus_16969_Transcript_4/5_Confidence_0.143_Length_946	neurogenic locus notch, putative [Ixodes scapularis] >gi|215504089|gb|EEC13583.1| neurogenic locus notch, putative [Ixodes scapularis]	Sushi, von Willebrand factor type A, EGF and pentraxin domain-containing protein 1	PMI_001246	none
Locus_2891_Transcript_26/34_Confidence_0.070_Length_2465	kielin130 protein [Saccoglossus kowalevskii]	Kielin/chordin-like protein	PMI_001244	none
Locus_1458_Transcript_15/20_Confidence_0.625_Length_3782	unnamed protein product [Homo sapiens]	Reversion-inducing cysteine-rich protein with Kazal motifs	PMI_016539	none
Locus_11883_Transcript_3/6_Confidence_0.500_Length_1621	Fas-associating death domain-containing protein [Paracentrotus lividus]	Protein FADD	PMI_024098	hypothetical protein-1113; tight junction protein 1 (zona occludens 1)-like
Locus_2611_Transcript_5/25_Confidence_0.273_Length_2050	potassium channel subfamily K member 1 [Danio rerio] >gi|148745196|gb|AAI42937.1| Zgc:165664 protein [Danio rerio]	Potassium channel subfamily K member 1	PMI_028377	potassium channel, subfamily K, member 1 [Homo sapiens (human)]
Locus_1865_Transcript_19/21_Confidence_0.578_Length_5432	Putative eukaryotic translation initiation factor 3 subunit, partial [Anas platyrhynchos]	Clustered mitochondria protein homolog	PMI_016637	KIAA0664 protein-like
Locus_1_Transcript_192354/484273_Confidence_0.000_Length_3888	Mediator of DNA damage checkpoint protein 1 [Crassostrea gigas]	Mediator of DNA damage checkpoint protein 1	PMI_020715	hypothetical protein-165; mediator of DNA damage checkpoint 1-like; KIAA0170-like
Locus_4367_Transcript_17/20_Confidence_0.333_Length_1766	GPI mannosyltransferase 1 [Dicentrarchus labrax]	GPI mannosyltransferase 1	PMI_001118	phosphatidylinositol glycan anchor biosynthesis, class M [Homo sapiens (human)]
Locus_15471_Transcript_2/5_Confidence_0.857_Length_2340	Phosphorylated CTD-interacting factor 1 [Crassostrea gigas]	Phosphorylated CTD-interacting factor 1	PMI_001122	PDX1 C-terminal inhibiting factor 1; phosphorylated CTD interacting factor 1
Locus_8770_Transcript_19/26_Confidence_0.130_Length_1258	ring canal kelch protein [Loa loa] >gi|307765099|gb|EFO24333.1| ring canal kelch protein [Loa loa]	Kelch-like protein diablo	PMI_001123	none
Locus_1_Transcript_278773/484273_Confidence_0.000_Length_2995	Transcription factor 25 [Crassostrea gigas]	Transcription factor 25	PMI_001120	transcription factor 25; nuclear localization protein 1 (NULP1)
Locus_1_Transcript_456037/484273_Confidence_0.000_Length_2315	protein naked cuticle homolog 1 [Danio rerio] >gi|123910489|sp|Q2TJA6.1|NKD1_DANRE RecName: Full=Protein naked cuticle homolog 1; Short=Naked-1 >gi|61807182|gb|AAX55756.1| naked 1 [Danio rerio] >gi|190338380|gb|AAI63386.1| Naked cuticle homolog 1 (Drosophila) [Danio rerio] >gi|190339830|gb|AAI63392.1| Naked cuticle homolog 1 (Drosophila) [Danio rerio]	Protein naked cuticle homolog 1	PMI_001119	Naked Cuticle-2
Locus_5527_Transcript_1/1_Confidence_0.000_Length_1329	uncharacterized protein LOC100127309 [Xenopus laevis] >gi|161611741|gb|AAI55922.1| LOC100127309 protein [Xenopus laevis] >gi|213623220|gb|AAI69448.1| Hypothetical protein LOC100127309 [Xenopus laevis] >gi|213626450|gb|AAI69450.1| Hypothetical protein LOC100127309 [Xenopus laevis]	F-box only protein 11	PMI_001121	none
Locus_1_Transcript_110311/484273_Confidence_0.000_Length_3751	PREDICTED: NADPH oxidase 5-like isoform 2 [Strongylocentrotus purpuratus] >gi|390352930|ref|XP_003728001.1| PREDICTED: NADPH oxidase 5-like isoform 1 [Strongylocentrotus purpuratus]	NADPH oxidase 5	PMI_018465	NADPH oxidase 5
Locus_45_Transcript_15/17_Confidence_0.681_Length_2921	casein kinase 1, alpha 1 [Saccoglossus kowalevskii] >gi|197734685|gb|ACH73238.1| casein kinase 1 protein catalytic subunit [Saccoglossus kowalevskii]	Casein kinase I isoform alpha	PMI_011725	CKI alpha, casein kinase I alpha
Locus_3159_Transcript_8/14_Confidence_0.645_Length_2137			PMI_011727	malic enzyme 3, NADP(+)-dependent, mitochondrial [Homo sapiens (human)]
Locus_1_Transcript_159597/484273_Confidence_0.000_Length_1380	charged multivesicular body protein 4c [Epinephelus bruneus]	Charged multivesicular body protein 4b	PMI_027644	Charged multivesicular body protein 4b, Chromatin-modifying protein 4b
Locus_11768_Transcript_1/1_Confidence_0.000_Length_953	cyclic-nucleotide-gated cation channel [Culex quinquefasciatus] >gi|167871677|gb|EDS35060.1| cyclic-nucleotide-gated cation channel [Culex quinquefasciatus]	Cyclic nucleotide-gated olfactory channel	PMI_023574	Cyclic-nucleotide-gated cation channel alpha 3 (CNG channel alpha 3) (CNG-3) (CNG3) (Cyclic nucleotide gated channel alpha 3) (Cone photoreceptor cGMP-gated channel alpha subunit)
Locus_1_Transcript_193660/484273_Confidence_0.000_Length_5324	intron-binding protein aquarius [Danio rerio] >gi|169642060|gb|AAI60661.1| Zgc:63611 protein [Danio rerio]	Intron-binding protein aquarius	PMI_002028	aquarius homolog (mouse)
Locus_1_Transcript_385147/484273_Confidence_0.000_Length_8914	tetratricopeptide repeat protein 28 [Homo sapiens] >gi|218512146|sp|Q96AY4.4|TTC28_HUMAN RecName: Full=Tetratricopeptide repeat protein 28; Short=TPR repeat protein 28; AltName: Full=TPR repeat-containing big gene cloned at Keio >gi|422001538|dbj|BAM66822.1| TPR-containing big gene cloned at Keio [Homo sapiens]	Tetratricopeptide repeat protein 28	PMI_019435	tetratricopeptide repeat domain 28
Locus_5097_Transcript_9/16_Confidence_0.483_Length_1382	Dynactin subunit 6 [Anoplopoma fimbria]	Dynactin subunit 6	PMI_024363	dynactin 6
Locus_1_Transcript_212687/484273_Confidence_0.000_Length_3728	RNA polymerase-associated protein CTR9 homolog [Bos taurus]	RNA polymerase-associated protein CTR9 homolog	PMI_015223	SH2 domain binding protein 1
Locus_1_Transcript_164948/484273_Confidence_0.000_Length_3600	PREDICTED: protein CIP2A homolog [Strongylocentrotus purpuratus]	Protein CIP2A	PMI_021180	KIAA1524 protein-like; p90 autoantigen-like
Locus_19662_Transcript_1/1_Confidence_0.000_Length_518	unnamed protein product [Macaca fascicularis]	Aspartate--tRNA ligase, mitochondrial	PMI_016833	aspartyl-tRNA synthetase 2 (mitochondrial)
Locus_1_Transcript_76416/484273_Confidence_0.000_Length_5399	Neurexin-4 [Harpegnathos saltator]	Neurexin-4	PMI_016425	none
Locus_1_Transcript_117611/484273_Confidence_0.000_Length_857			PMI_010409	trans-golgi network protein 2 [Homo sapiens (human)]
Locus_9547_Transcript_3/3_Confidence_0.143_Length_1515	unnamed protein product [Oikopleura dioica]	Solute carrier family 35 member D3	PMI_010410	solute carrier family 35, member D3 [Homo sapiens (human)]
Locus_2449_Transcript_3/5_Confidence_0.583_Length_2137	Kruppel-like factor 7 [Strongylocentrotus purpuratus] >gi|305678682|gb|ADM64321.1| Klf7 [Strongylocentrotus purpuratus]	Krueppel-like factor 6	PMI_028118	z86
Locus_1_Transcript_307666/484273_Confidence_0.000_Length_6310	KIAA0528 protein [Homo sapiens]	C2 domain-containing protein 5	PMI_016542	KIAA0528 protein-like
Locus_16853_Transcript_1/1_Confidence_0.000_Length_669	calcium-dependent cysteine protease, putative [Ixodes scapularis] >gi|215494153|gb|EEC03794.1| calcium-dependent cysteine protease, putative [Ixodes scapularis]	Calpain-15	PMI_021047	small optic lobes homolog (Drosophila)-2
Locus_28058_Transcript_1/1_Confidence_0.000_Length_454	ribonuclease III, nuclear [Rattus norvegicus]	Ribonuclease 3	PMI_015171	TatD DNase domain containing 2-like
Locus_1746_Transcript_1/3_Confidence_0.800_Length_1645	putative ribonuclease III [Homo sapiens]	Ribonuclease 3	PMI_015172	TatD DNase domain containing 2-like
Locus_4292_Transcript_2/3_Confidence_0.900_Length_635	PREDICTED: uncharacterized protein LOC100890454, partial [Strongylocentrotus purpuratus]	Uncharacterized protein	PMI_006625	pol polyprotein like-119
Locus_35154_Transcript_1/2_Confidence_0.333_Length_264	PREDICTED: uncharacterized protein LOC100890908 [Strongylocentrotus purpuratus]	Uncharacterized protein	PMI_006624	pol polyprotein like-212
Locus_10768_Transcript_10/14_Confidence_0.654_Length_5657	PREDICTED: uncharacterized protein LOC588437 [Strongylocentrotus purpuratus]	Retrotransposable element Tf2 155 kDa protein type 1	PMI_006629	KRAB-A domain containing 2 [Homo sapiens (human)]
Locus_1_Transcript_325212/484273_Confidence_0.000_Length_1728	LisH domain-containing protein C16orf63 like protein [Columba livia]	LisH domain-containing protein FOPNL	PMI_003626	hypothetical protein-633; human chromosome 16 open reading frame 63-like
Locus_1_Transcript_299343/484273_Confidence_0.000_Length_894	Succinate dehydrogenase subunit 5, mitochondrial [Crassostrea gigas]	Succinate dehydrogenase assembly factor 2, mitochondrial	PMI_003628	hypothetical protein LOC54949
Locus_1_Transcript_15519/484273_Confidence_0.000_Length_2601	Dehydrogenase/reductase SDR family member 12 [Crassostrea gigas]	Dehydrogenase/reductase SDR family member 12	PMI_003629	Retinol dehydrogenase 11 (Retinal reductase 1) (RalR1) (Prostate short-chain dehydrogenase/reductase 1) (Androgen-regulated short-chain dehydrogenase/reductase 1) (HCV core-binding protein HCBP12)
Locus_1_Transcript_360880/484273_Confidence_0.000_Length_4292	Solute carrier family 25 member 38, partial [Columba livia]	Solute carrier family 25 member 38	PMI_003627	solute carrier family 25, member 38
Locus_7331_Transcript_5/9_Confidence_0.556_Length_2765	GM13764 [Drosophila sechellia] >gi|194128786|gb|EDW50829.1| GM13764 [Drosophila sechellia]	Myb-like protein X	PMI_003630	hypothetical protein-2690
Locus_1_Transcript_86233/484273_Confidence_0.000_Length_2881	peroxisomal N(1)-acetyl-spermine/spermidine oxidase, putative [Ixodes scapularis] >gi|215495753|gb|EEC05394.1| peroxisomal N(1)-acetyl-spermine/spermidine oxidase, putative, partial [Ixodes scapularis]	Peroxisomal N(1)-acetyl-spermine/spermidine oxidase	PMI_003631	Peroxisomal N1-acetyl-spermine/spermidine oxidase (Polyamine oxidase)
Locus_1_Transcript_259708/484273_Confidence_0.000_Length_1962	rCG44066 [Rattus norvegicus]	LYR motif-containing protein 4	PMI_000309	LYR motif containing 4
Locus_5449_Transcript_2/9_Confidence_0.667_Length_1240	CG12341 [Drosophila melanogaster] >gi|194884171|ref|XP_001976169.1| GG22718 [Drosophila erecta] >gi|195333231|ref|XP_002033295.1| GM20493 [Drosophila sechellia] >gi|195483633|ref|XP_002090367.1| GE13074 [Drosophila yakuba] >gi|195582272|ref|XP_002080952.1| GD25956 [Drosophila simulans] >gi|21430818|gb|AAM51087.1| SD17342p [Drosophila melanogaster] >gi|21627513|gb|AAF58751.2| CG12341 [Drosophila m…	Transmembrane protein 170A	PMI_000310	transmembrane protein 170
Locus_1_Transcript_179712/484273_Confidence_0.000_Length_4502	transmembrane protein 189 [Ornithorhynchus anatinus]	Transmembrane protein 189	PMI_000308	transmembrane protein 189
Locus_12304_Transcript_2/3_Confidence_0.333_Length_773	nerve growth factor receptor TRKA, putative [Ixodes scapularis] >gi|215493393|gb|EEC03034.1| nerve growth factor receptor TRKA, putative [Ixodes scapularis]	Tyrosine-protein kinase receptor UFO	PMI_000311	insulin receptor substrate 1
Locus_27704_Transcript_1/1_Confidence_0.000_Length_274	PREDICTED: uncharacterized protein LOC591965 [Strongylocentrotus purpuratus] >gi|238005554|tpg|DAA06500.1| TPA_inf: venus kinase receptor [Strongylocentrotus purpuratus]	Uncharacterized protein	PMI_000312	gamma-aminobutyric acid (GABA) B receptor, 1
Locus_1_Transcript_261844/484273_Confidence_0.000_Length_3004	UDP glucuronosyltransferase 2 family precursor [Bos taurus] >gi|113911941|gb|AAI22748.1| UDP glucuronosyltransferase 2 family [Bos taurus]	UDP-glucuronosyltransferase 2C1	PMI_000315	UDP glucuronosyltransferase 2 family, polypeptide B17-like
Locus_1_Transcript_178493/484273_Confidence_0.000_Length_3989	Integrator complex subunit 8 [Crassostrea gigas]	Integrator complex subunit 8	PMI_000319	integrator complex subunit 8-2
Locus_1370_Transcript_7/12_Confidence_0.745_Length_2400	ribulose-5-phosphate 4-epimerase-like protein [Branchiostoma belcheri tsingtauense]	Adducin-related protein C1289.14	PMI_000316	none
Locus_1233_Transcript_2/7_Confidence_0.500_Length_3842	Rho GTPase-activating protein 18 [Chelonia mydas]	Rho GTPase-activating protein 18	PMI_020418	Rho GTPase activating protein 18, ARHGAP18, MacGAP
Locus_1_Transcript_190386/484273_Confidence_0.000_Length_1563	Uncharacterized protein C17orf98 [Crassostrea gigas]	Uncharacterized protein C17orf98	PMI_014665	chromosome 17 open reading frame 98 [Homo sapiens (human)]
Locus_1_Transcript_278523/484273_Confidence_0.000_Length_2266	distal-less homeobox 1 [Saccoglossus kowalevskii] >gi|32307807|gb|AAP79300.1| distalless [Saccoglossus kowalevskii]	Homeobox protein DLX-6	PMI_014666	none
Locus_1_Transcript_444429/484273_Confidence_0.000_Length_1324	Complement C1q tumor necrosis factor-related protein 5 precursor [Osmerus mordax]	Complement C1q tumor necrosis factor-related protein 2	PMI_015316	none
Locus_4113_Transcript_5/8_Confidence_0.333_Length_3610	Neurobeachin-like protein 1, partial [Anas platyrhynchos]	Neurobeachin-like protein 1	PMI_011014	neurobeachin like 1-1
Locus_9124_Transcript_9/14_Confidence_0.075_Length_2852	PREDICTED: uncharacterized protein LOC580152 [Strongylocentrotus purpuratus]	Uncharacterized protein K02A2.6	PMI_017137	pol polyprotein like-131
Locus_1887_Transcript_8/11_Confidence_0.656_Length_3091	PREDICTED: uncharacterized protein LOC100889911 [Strongylocentrotus purpuratus]	Probable RNA-directed DNA polymerase from transposon BS	PMI_019784	endonuclease-reverse transcriptase-like-42
Locus_3570_Transcript_48/58_Confidence_0.463_Length_4962	Hmmr protein [Danio rerio]	Hyaluronan mediated motility receptor	PMI_023364	none
Locus_1_Transcript_389245/484273_Confidence_0.000_Length_901	dUTP pyrophosphatase; deoxyuridine 5'-triphosphate nucleotidohydrolase [Schistosoma mansoni] >gi|353228706|emb|CCD74877.1| deoxyuridine 5'-triphosphate nucleotidohydrolase [Schistosoma mansoni]	Deoxyuridine 5'-triphosphate nucleotidohydrolase, mitochondrial	PMI_026885	none
Locus_1_Transcript_386991/484273_Confidence_0.000_Length_4153	Condensin complex subunit 2 [Crassostrea gigas]	Condensin complex subunit 2	PMI_014429	non-SMC condensin I complex, subunit H; barren homolog 1 (Drosophila)
Locus_3365_Transcript_32/33_Confidence_0.523_Length_6132	unnamed protein product [Oikopleura dioica]	Fibropellin-1	PMI_014804	notch-like-92
Locus_5140_Transcript_9/12_Confidence_0.795_Length_4278	inositol hexakisphosphate and diphosphoinositol-pentakisphosphate kinase 2 isoform 2 [Homo sapiens] >gi|19352987|gb|AAH24591.1| Histidine acid phosphatase domain containing 1 [Homo sapiens]	Inositol hexakisphosphate and diphosphoinositol-pentakisphosphate kinase 2	PMI_020035	none
Locus_4863_Transcript_7/11_Confidence_0.452_Length_2879	coiled-coil domain-containing protein 150 [Homo sapiens] >gi|182705170|sp|Q8NCX0.2|CC150_HUMAN RecName: Full=Coiled-coil domain-containing protein 150	Coiled-coil domain-containing protein 150	PMI_003125	coiled-coil domain containing 150
Locus_1_Transcript_179151/484273_Confidence_0.000_Length_5687	5'-3' exoribonuclease 1 [Danio rerio]	5'-3' exoribonuclease 1	PMI_003126	WD repeat domain 20 [Homo sapiens (human)]
Locus_1_Transcript_429718/484273_Confidence_0.000_Length_3524	muscarinic receptor 4 subtype [Oreochromis niloticus]	Muscarinic acetylcholine receptor M5	PMI_010207	muscarinic acetylcholine receptor M5
Locus_1_Transcript_410748/484273_Confidence_0.000_Length_1644	RNA 3'-terminal phosphate cyclase-like protein [Salmo salar] >gi|209734618|gb|ACI68178.1| RNA 3-terminal phosphate cyclase-like protein [Salmo salar]	RNA 3'-terminal phosphate cyclase-like protein	PMI_010206	RNA terminal phosphate cyclase-like 1
Locus_7440_Transcript_1/1_Confidence_0.000_Length_2020	importin subunit alpha-7 [Saccoglossus kowalevskii]	Importin subunit alpha-7	PMI_011032	karyopherin
Locus_5026_Transcript_1/3_Confidence_0.846_Length_2760	Zinc finger with UFM1-specific peptidase domain protein [Crassostrea gigas]	Zinc finger with UFM1-specific peptidase domain protein	PMI_011034	zinc finger with UFM1-specific peptidase domain; human chromosome 6 open reading frame 113-like
Locus_4619_Transcript_2/3_Confidence_0.333_Length_958	alkylated DNA repair protein alkB homolog 8 [Xenopus (Silurana) tropicalis]	Alkylated DNA repair protein alkB homolog 8	PMI_008079	alkB, alkylation repair homolog 8 (E. coli)
Locus_5196_Transcript_1/1_Confidence_0.000_Length_1255	ankyrin repeat and BTB/POZ domain-containing protein 2 [Rattus norvegicus] >gi|149022775|gb|EDL79669.1| ankyrin repeat and BTB (POZ) domain containing 2, isoform CRA_a [Rattus norvegicus]	Ankyrin repeat and BTB/POZ domain-containing protein BTBD11-A	PMI_028050	ankyrin repeat and BTB (POZ) domain containing 2
Locus_4169_Transcript_1/1_Confidence_0.000_Length_1308	adenylyl cyclase [Homo sapiens]	Adenylate cyclase type 2	PMI_017786	Adenylate cyclase type II (ATP pyrophosphate-lyase 2) (Adenylyl cyclase 2)
Locus_5007_Transcript_13/16_Confidence_0.191_Length_4202	Thrombospondin type-1 domain-containing protein 7A [Chelonia mydas]	Thrombospondin type-1 domain-containing protein 7B	PMI_004702	RIKEN cDNA D130067I03 like gene
Locus_1_Transcript_481565/484273_Confidence_0.000_Length_4476	Zinc finger, C2H2-type domain-containing protein [Schistosoma japonicum]	Uncharacterized protein	PMI_028847	none
Locus_1_Transcript_315772/484273_Confidence_0.000_Length_3811	MEGF8 [Rattus norvegicus]	Multiple epidermal growth factor-like domains protein 8	PMI_026604	multiple EGF-like domain 8
Locus_15106_Transcript_1/1_Confidence_0.000_Length_468	Protein henna [Crassostrea gigas]	Coiled-coil domain-containing protein 14	PMI_014153	coiled-coil domain containing 14 [Homo sapiens (human)]
Locus_1_Transcript_398091/484273_Confidence_0.000_Length_2389	Catenin beta [Crassostrea gigas]	Prohibitin-1, mitochondrial	PMI_014151	ER lipid raft associated 1 [Homo sapiens (human)]
Locus_1_Transcript_302983/484273_Confidence_0.000_Length_2340	Dual oxidase maturation factor 1 [Crassostrea gigas]	Dual oxidase maturation factor 1	PMI_002179	dual oxidase maturation factor 1
Locus_501_Transcript_30/37_Confidence_0.639_Length_7335	dual oxidase 1 precursor [Strongylocentrotus purpuratus]	Dual oxidase 1	PMI_002177	Pm-urchin dual oxidase
Locus_501_Transcript_21/37_Confidence_0.150_Length_1251	dual oxidase 1 [Lytechinus variegatus]	Dual oxidase	PMI_002178	Pm-urchin dual oxidase
Locus_7126_Transcript_10/29_Confidence_0.412_Length_3326	tubulin, gamma complex associated protein 3 [Xenopus (Silurana) tropicalis] >gi|170284566|gb|AAI61134.1| tubgcp3 protein [Xenopus (Silurana) tropicalis]	Gamma-tubulin complex component 3 homolog	PMI_018087	spindle pole body protein - part II
Locus_1_Transcript_47747/484273_Confidence_0.000_Length_4864	Sperm surface protein Sp17 [Crassostrea gigas]	Sperm surface protein Sp17	PMI_017034	sperm autoantigenic protein 17
Locus_14302_Transcript_2/3_Confidence_0.500_Length_909	DNA-binding protein SMUBP-2 [Crassostrea gigas]	DNA-binding protein SMUBP-2	PMI_004993	immunoglobulin mu binding protein 2; IGHMBP2 protein
Locus_2707_Transcript_14/28_Confidence_0.373_Length_1718	U1 small nuclear ribonucleoprotein C [Culex quinquefasciatus] >gi|167865897|gb|EDS29280.1| U1 small nuclear ribonucleoprotein C [Culex quinquefasciatus]	U1 small nuclear ribonucleoprotein C	PMI_004995	small nuclear ribonucleoprotein polypeptide C
Locus_1_Transcript_425315/484273_Confidence_0.000_Length_4544	epithelial cell transforming sequence 2 oncogene-like [Mus musculus]	Epithelial cell-transforming sequence 2 oncogene-like	PMI_009386	none
Locus_1092_Transcript_2/8_Confidence_0.643_Length_886	Chain A, Solution Nmr Structure Of The Dwnn Domain From Human Rbbp6	E3 ubiquitin-protein ligase RBBP6	PMI_027734	retinoblastoma-binding protein 6-like
Locus_1_Transcript_332400/484273_Confidence_0.000_Length_3025	U1 small nuclear ribonucleoprotein 70 kDa, putative [Pediculus humanus corporis] >gi|212505785|gb|EEB10165.1| U1 small nuclear ribonucleoprotein 70 kDa, putative [Pediculus humanus corporis]	U1 small nuclear ribonucleoprotein 70 kDa	PMI_005949	RPU1, U1AP1
Locus_9535_Transcript_3/5_Confidence_0.286_Length_1666	KIAA1109 [Xenopus laevis] >gi|49258092|gb|AAH74497.1| MGC84822 protein [Xenopus laevis]	Uncharacterized protein KIAA1109	PMI_005950	none
Locus_4432_Transcript_13/16_Confidence_0.687_Length_1750	KIAA1370 protein, partial [Homo sapiens]	Protein FAM214A	PMI_012876	none
Locus_8326_Transcript_1/4_Confidence_0.400_Length_1172	Nsun2 protein [Mus musculus]	tRNA (cytosine(34)-C(5))-methyltransferase	PMI_022296	NOL1/NOP2/Sun domain family member 2
Locus_1111_Transcript_15/22_Confidence_0.663_Length_3892	heat shock protein gp96 precursor [Strongylocentrotus purpuratus] >gi|27803586|gb|AAO21341.1| heat shock protein gp96 [Strongylocentrotus purpuratus]	Endoplasmin	PMI_025427	Hatpase
Locus_5347_Transcript_6/11_Confidence_0.635_Length_1681	PREDICTED: uncharacterized protein LOC100890370 [Strongylocentrotus purpuratus]	Uncharacterized protein	PMI_013505	none
Locus_1_Transcript_268448/484273_Confidence_0.000_Length_2447	wdr18-prov protein, partial [Xenopus (Silurana) tropicalis]	WD repeat-containing protein 18	PMI_013504	WD repeat domain 18
Locus_1_Transcript_98807/484273_Confidence_0.000_Length_2400	putative NADH dehydrogenase ubiquinone 1 alpha subcomplex 10 variant 2 [Taeniopygia guttata] >gi|197128637|gb|ACH45135.1| putative NADH dehydrogenase ubiquinone 1 alpha subcomplex 10 variant 2 [Taeniopygia guttata]	NADH dehydrogenase [ubiquinone] 1 alpha subcomplex subunit 10, mitochondrial	PMI_007223	NADH-ubiquinone oxidoreductase 42 kDa subunit, mitochondrialprecursor (Complex I-42KD) (CI-42KD
Locus_1_Transcript_99445/484273_Confidence_0.000_Length_3151	cAMP response element modulator tau alpha gamma [Mus musculus]	cAMP-responsive element modulator	PMI_007222	cAMP responsive element binding protein 1
Locus_11728_Transcript_9/11_Confidence_0.353_Length_3011	Sorting nexin-13, partial [Chelonia mydas]	Sorting nexin-13	PMI_007224	none
Locus_8556_Transcript_8/12_Confidence_0.231_Length_2290	G-2 and S-phase expressed 1 [Xenopus laevis] >gi|62471554|gb|AAH93540.1| MGC114722 protein [Xenopus laevis]	G2 and S phase-expressed protein 1	PMI_008859	hypothetical protein-309
Locus_9102_Transcript_3/3_Confidence_0.286_Length_1617	Cat eye syndrome critical region protein 6-like protein [Crassostrea gigas]	Uncharacterized protein	PMI_008858	hypothetical protein-1458
Locus_5951_Transcript_2/3_Confidence_0.500_Length_2103	apoptosis-inducing factor 3-like protein [Pomacea canaliculata]	Apoptosis-inducing factor 3	PMI_018522	apoptosis-inducing factor, mitochondrion-associated, 3
Locus_1_Transcript_305123/484273_Confidence_0.000_Length_3671	Golgi pH regulator [Salmo salar] >gi|298351695|sp|B5X1G3.1|GPHR_SALSA RecName: Full=Golgi pH regulator; AltName: Full=Protein gpr89 >gi|209153108|gb|ACI33144.1| GPR89A [Salmo salar]	Golgi pH regulator	PMI_004075	none
Locus_21958_Transcript_4/4_Confidence_0.000_Length_1176	Protein turtle like protein B, partial [Columba livia]	Protein turtle homolog B	PMI_004076	none
Locus_1_Transcript_365497/484273_Confidence_0.000_Length_1902	activating signal cointegrator 1 complex subunit 2 [Danio rerio] >gi|32766378|gb|AAH54929.1| Activating signal cointegrator 1 complex subunit 2 [Danio rerio]	Activating signal cointegrator 1 complex subunit 2	PMI_004077	none
Locus_1_Transcript_27949/484273_Confidence_0.000_Length_4376	adenylyl cyclase-associated protein variant [Homo sapiens]	Adenylyl cyclase-associated protein 1	PMI_004203	adenylyl cyclase-associated protein
Locus_1097_Transcript_3/9_Confidence_0.571_Length_1380	elongator complex protein 6 [Xenopus laevis] >gi|123885671|sp|Q0IHA2.1|ELP6_XENLA RecName: Full=Elongator complex protein 6; AltName: Full=Protein TMEM103 >gi|114107881|gb|AAI23244.1| MGC154495 protein [Xenopus laevis]	Elongator complex protein 6	PMI_004201	none
PMI_004202-RB	Locus_8236_Transcript_1/1_Confidence_0.000_Length_514
Locus_7382_Transcript_1/2_Confidence_0.333_Length_1806	acyl-CoA dehydrogenase family member 10 [Bos taurus] >gi|296478575|tpg|DAA20690.1| TPA: acyl-Coenzyme A dehydrogenase family, member 10 [Bos taurus]	Acyl-CoA dehydrogenase family member 10	PMI_012538	acyl-CoA dehydrogenase family, member 11
Locus_1_Transcript_410305/484273_Confidence_0.000_Length_2342	unnamed protein product [Mus musculus]	Acyl-CoA dehydrogenase family member 10	PMI_012537	acyl-Coenzyme A dehydrogenase family, member 10
Locus_1_Transcript_213862/484273_Confidence_0.000_Length_4912	PREDICTED: protein NDNF-like [Strongylocentrotus purpuratus]	Protein NDNF	PMI_024589	none
Locus_1_Transcript_80690/484273_Confidence_0.000_Length_1340	Nucleoside diphosphate kinase-like protein 5 [Crassostrea gigas]	Nucleoside diphosphate kinase homolog 5	PMI_024588	Nucleoside diphosphate kinase homolog 5 (NDK-H 5) (NDP kinase homolog 5) (nm23-H5) (Testis-specific nm23 homolog) (Inhibitor of p53-induced apoptosis-beta) (IPIA-beta)
Locus_12149_Transcript_9/15_Confidence_0.467_Length_2689	Putative ZDHHC-type palmitoyltransferase 5 [Crassostrea gigas]	Palmitoyltransferase akr1	PMI_014603	palmitoyltransferase (Micromonas)-like
Locus_1_Transcript_64847/484273_Confidence_0.000_Length_986	Eukaryotic translation elongation factor 1 epsilon-1, partial [Anas platyrhynchos]	Eukaryotic translation elongation factor 1 epsilon-1	PMI_010433	eukaryotic translation elongation factor 1 epsilon 1
Locus_1_Transcript_180544/484273_Confidence_0.000_Length_6127	Regulator of G-protein signaling 22 [Crassostrea gigas]	Regulator of G-protein signaling 22	PMI_010430	regulator of G-protein signaling 22-like-1
Locus_1_Transcript_441633/484273_Confidence_0.000_Length_857	sulfotransferase [Strongylocentrotus purpuratus] >gi|76364248|gb|ABA41638.1| sulfotransferase [Strongylocentrotus purpuratus]	Sulfotransferase 1C2	PMI_026421	sulfotransferase family, cytosolic, 1A, phenol-preferring, member 2
Locus_1_Transcript_360600/484273_Confidence_0.000_Length_2783	zinc transporter ZIP14 isoform b precursor [Mus musculus] >gi|81894078|sp|Q75N73.1|S39AE_MOUSE RecName: Full=Zinc transporter ZIP14; AltName: Full=Factor for adipocyte differentiation 123; Short=FAD-123; AltName: Full=Solute carrier family 39 member 14; AltName: Full=Zrt- and Irt-like protein 14; Short=ZIP-14; Flags: Precursor >gi|46575835|dbj|BAD16742.1| FAD123 [Mus musculus]	Zinc transporter ZIP14	PMI_021787	none
Locus_1_Transcript_460581/484273_Confidence_0.000_Length_8402	RecName: Full=Vitellogenin; Short=VTG; Contains: RecName: Full=Lipovitellin I; Short=LVI; Contains: RecName: Full=Phosvitin; Short=PV; Contains: RecName: Full=Lipovitellin II; Short=LVII; Flags: Precursor >gi|437051|gb|AAA87392.1| vitellogenin, partial [Acipenser transmontanus]	Vitellogenin	PMI_008913	none
Locus_1_Transcript_290686/484273_Confidence_0.000_Length_2691	branched chain amino-acid transaminase 1, cytosolic [Xenopus (Silurana) tropicalis] >gi|112418510|gb|AAI21909.1| LOC100124778 protein [Xenopus (Silurana) tropicalis]	Branched-chain-amino-acid aminotransferase, cytosolic	PMI_016556	branched chain amino-acid transaminase 1, cytosolic [Homo sapiens (human)]
Locus_7869_Transcript_6/13_Confidence_0.615_Length_2613	G-protein coupled receptor, putative [Ixodes scapularis] >gi|215501723|gb|EEC11217.1| G-protein coupled receptor, putative [Ixodes scapularis]	Dopamine receptor 2	PMI_029470	Dopamine Receptor D1
Locus_480_Transcript_37/43_Confidence_0.553_Length_4064	b-cell translocation protein [Riptortus pedestris]	Maternal B9.10 protein	PMI_016476	B-cell translocation gene 4
Locus_7793_Transcript_1/1_Confidence_0.000_Length_2295	dual-specificity tyrosine-(Y)-phosphorylation regulated kinase 1A, isoform CRA_e [Homo sapiens]	Dual specificity tyrosine-phosphorylation-regulated kinase 1A	PMI_016474	dual specificity tyrosine phosphorylation regulated kinase 1A isoform 2
Locus_2045_Transcript_2/16_Confidence_0.024_Length_1315	transmembrane protein, putative [Ixodes scapularis] >gi|215509641|gb|EEC19094.1| transmembrane protein, putative [Ixodes scapularis]	Transmembrane protein 192	PMI_016475	transmembrane protein 192 [Homo sapiens (human)]
Locus_1_Transcript_215468/484273_Confidence_0.000_Length_1066	CTF8, chromosome transmission fidelity factor 8 homolog [Xenopus (Silurana) tropicalis] >gi|89267918|emb|CAJ82418.1| Novel protein [Xenopus (Silurana) tropicalis]	Chromosome transmission fidelity protein 8 homolog	PMI_023503	CTF8, chromosome transmission fidelity factor 8 homolog (S. cerevisiae) [Homo sapiens (human)]
Locus_6014_Transcript_1/15_Confidence_0.133_Length_1076	Cirhin, partial [Crassostrea gigas]	Cirhin	PMI_023502	cirrhosis, autosomal recessive 1A (cirhin)
Locus_1_Transcript_239437/484273_Confidence_0.000_Length_468	C-type lectin 2 [Anguilla japonica]	Snaclec 27	PMI_023559	mannose receptor, C type 2 [Homo sapiens (human)]
Locus_3866_Transcript_16/18_Confidence_0.517_Length_3945	Anln protein [Mus musculus]	Actin-binding protein anillin	PMI_006358	anillin, acting binding protein
Locus_1_Transcript_30887/484273_Confidence_0.000_Length_2499	DNA replication complex GINS protein PSF2 [Crassostrea gigas]	DNA replication complex GINS protein PSF2	PMI_006357	none
Locus_22715_Transcript_3/3_Confidence_0.000_Length_767	PREDICTED: proton-coupled folate transporter-like [Strongylocentrotus purpuratus]	Solute carrier family 46 member 3	PMI_013707	solute carrier family 46, member 1-like-6
Locus_518_Transcript_9/10_Confidence_0.525_Length_3047	cyclomaltodextrin glucanotransferase, partial [Coptotermes formosanus]	Neutral and basic amino acid transport protein rBAT	PMI_027116	none
Locus_1_Transcript_462298/484273_Confidence_0.000_Length_1536	HAUS augmin-like complex subunit 8 [Crassostrea gigas]	HAUS augmin-like complex subunit 8	PMI_013291	hypothetical protein-2449; HAUS augmin-like complex, subunit 8-like
Locus_1_Transcript_214842/484273_Confidence_0.000_Length_3336	uncharacterized protein LOC569254 [Danio rerio] >gi|159155603|gb|AAI54512.1| Zgc:172049 protein [Danio rerio] >gi|213624876|gb|AAI71705.1| Zgc:172049 [Danio rerio] >gi|213627629|gb|AAI71707.1| Zgc:172049 [Danio rerio]	Glucuronokinase 1	PMI_013288	GHMP kinase (bacterial); mevalonate kinase (bacterial)
Locus_1_Transcript_451938/484273_Confidence_0.000_Length_3547	Leucine-rich repeat protein SHOC-2 [Camponotus floridanus]	Leucine-rich repeat protein SHOC-2	PMI_001278	soc-2 suppressor of clear homolog (C. elegans)
Locus_10854_Transcript_5/6_Confidence_0.200_Length_1618	Titin [Crassostrea gigas]	Triple functional domain protein	PMI_001276	none
Locus_4947_Transcript_16/20_Confidence_0.571_Length_3885	Titin [Myotis brandtii]	Titin	PMI_001275	none
Locus_426_Transcript_27/32_Confidence_0.667_Length_7976	sodium/potassium ATPase alpha subunit [Strongylocentrotus purpuratus]	Sodium/potassium-transporting ATPase subunit alpha	PMI_021995	Sodium/potassium-transporting ATPase alpha-3 chain (Sodium pump 3) (Na+/K+ ATPase 3) (Alpha(III))
Locus_1_Transcript_477742/484273_Confidence_0.000_Length_6992	PREDICTED: predicted protein-like [Saccoglossus kowalevskii]	Uncharacterized protein	PMI_022774	hypothetical protein-2520; myosin heavy chain-like
Locus_1_Transcript_186240/484273_Confidence_0.000_Length_691	LOC100145747 protein [Xenopus (Silurana) tropicalis]	Transmembrane protein 256 homolog	PMI_029035	none
Locus_1_Transcript_79311/484273_Confidence_0.000_Length_4877	RING finger protein 157 [Acromyrmex echinatior]	RING finger protein 157	PMI_027697	ring finger protein 157
Locus_1_Transcript_456361/484273_Confidence_0.000_Length_1865	PREDICTED: 5-hydroxytryptamine receptor 4-like [Strongylocentrotus purpuratus]	Histamine H2 receptor	PMI_016642	none
Locus_11782_Transcript_1/2_Confidence_0.333_Length_913	unnamed protein product [Tetraodon nigroviridis]	Uncharacterized protein	PMI_016644	pol polyprotein like-191
Locus_1_Transcript_484054/484273_Confidence_0.000_Length_5903	uncharacterized protein LOC100369566 [Saccoglossus kowalevskii]	UPF0704 protein C6orf165 homolog	PMI_009514	human chromosome 6 open reading frame 165-like
Locus_1_Transcript_308804/484273_Confidence_0.000_Length_3313	egg bindin receptor 1 precursor [Strongylocentrotus purpuratus] >gi|37790784|gb|AAR03494.1| egg bindin receptor 1 precursor [Strongylocentrotus purpuratus]	Hyalin	PMI_020738	none
Locus_1_Transcript_307959/484273_Confidence_0.000_Length_3280	glycerol-3-phosphate acyltransferase 3-like [Danio rerio] >gi|150403918|sp|A3KGT9.1|GPT3L_DANRE RecName: Full=Glycerol-3-phosphate acyltransferase 3-like; AltName: Full=1-acylglycerol-3-phosphate O-acyltransferase 9-like; Short=1-AGP acyltransferase 9-like; Short=1-AGPAT 9-like; AltName: Full=Lysophosphatidic acid acyltransferase theta-like; Short=LPAAT-theta-like	Glycerol-3-phosphate acyltransferase 3-like	PMI_006395	putative lysophosphatidic acid acyltransferase
Locus_13263_Transcript_1/1_Confidence_0.000_Length_400	mitochondrial RNA polymerase [Paracentrotus lividus]	DNA-directed RNA polymerase, mitochondrial	PMI_016993	polymerase (RNA) mitochondrial (DNA directed); mitochondrial DNA-directed RNA polymerase
Locus_26627_Transcript_1/1_Confidence_0.000_Length_267	mitochondrial RNA polymerase [Paracentrotus lividus]	DNA-directed RNA polymerase, mitochondrial	PMI_016992	polymerase (RNA) mitochondrial (DNA directed); mitochondrial DNA-directed RNA polymerase
Locus_1_Transcript_270441/484273_Confidence_0.000_Length_5768	forkhead transcription factor J2 [Strongylocentrotus purpuratus] >gi|82706182|gb|ABB89475.1| forkhead transcription factor J2 [Strongylocentrotus purpuratus]	Forkhead box protein J2	PMI_016994	forkhead box J3 [Homo sapiens (human)]
Locus_7625_Transcript_8/11_Confidence_0.766_Length_1346	Nucleoporin Nup37 [Columba livia]	Nucleoporin Nup37	PMI_020521	nucleoporin 37
Locus_4219_Transcript_9/12_Confidence_0.824_Length_1832	39S ribosomal protein L23, putative [Ixodes scapularis] >gi|215505446|gb|EEC14940.1| 39S ribosomal protein L23, putative [Ixodes scapularis]	39S ribosomal protein L23, mitochondrial	PMI_020522	mitochondrial ribosomal protein L23
Locus_1_Transcript_369884/484273_Confidence_0.000_Length_4703	THO complex 6 homolog [Xenopus laevis] >gi|80476357|gb|AAI08528.1| MGC130957 protein [Xenopus laevis]	THO complex subunit 6 homolog	PMI_003212	THO complex 6 homolog (Drosophila); WD repeat domain 58
Locus_1_Transcript_180157/484273_Confidence_0.000_Length_1165	DnaJ like protein subfamily C member 11, partial [Columba livia]	DnaJ homolog subfamily C member 11	PMI_013280	none
Locus_2499_Transcript_1/3_Confidence_0.333_Length_1873	guanylate-binding protein [Dictyostelium fasciculatum] >gi|328869584|gb|EGG17961.1| guanylate-binding protein [Dictyostelium fasciculatum]	Predicted protein	PMI_000282	hypothetical protein-468; guanylate binding protein-like
Locus_1_Transcript_211842/484273_Confidence_0.000_Length_1441	3-hydroxybutyrate dehydrogenase [Branchiostoma floridae] >gi|229297934|gb|EEN68565.1| 3-hydroxybutyrate dehydrogenase [Branchiostoma floridae]	D-beta-hydroxybutyrate dehydrogenase, mitochondrial	PMI_000294	D-beta-hydroxybutyrate dehydrogenase, mitochondrial precursor (BDH) (3-hydroxybutyrate dehydrogenase)
Locus_12024_Transcript_4/4_Confidence_0.000_Length_1159	Vacuolar protein sorting-associated protein 13C [Crassostrea gigas]	Vacuolar protein sorting-associated protein 13C	PMI_000290	vacuolar protein sorting 13 homolog C (S. cerevisiae) [Homo sapiens (human)]
Locus_8704_Transcript_2/5_Confidence_0.429_Length_1248	Vacuolar protein sorting-associated protein 13A [Acromyrmex echinatior]	Vacuolar protein sorting-associated protein 13A	PMI_000287	vacuolar protein sorting 13 homolog A (S. cerevisiae)-like
Locus_9066_Transcript_4/9_Confidence_0.757_Length_1321	Betaine--homocysteine S-methyltransferase 2 [Crassostrea gigas]	Betaine--homocysteine S-methyltransferase 1	PMI_000291	betaine-homocysteine methyltransferase-9
Locus_18807_Transcript_1/1_Confidence_0.000_Length_448			PMI_011080	none
Locus_1_Transcript_205972/484273_Confidence_0.000_Length_2595	RecName: Full=SAGA-associated factor 29 homolog; Short=rSGF29; AltName: Full=Coiled-coil domain-containing protein 101	SAGA-associated factor 29 homolog	PMI_011082	coiled-coil domain containing 101
Locus_1_Transcript_139251/484273_Confidence_0.000_Length_7555	PREDICTED: adenylate kinase domain-containing protein 1 isoform 2 [Strongylocentrotus purpuratus] >gi|390351228|ref|XP_003727609.1| PREDICTED: adenylate kinase domain-containing protein 1 isoform 1 [Strongylocentrotus purpuratus]	Adenylate kinase domain-containing protein 1	PMI_025535	none
Locus_335_Transcript_14/15_Confidence_0.389_Length_2335	Pol polyprotein [Dicentrarchus labrax]	Uncharacterized protein	PMI_023798	pol polyprotein-like-55
Locus_1_Transcript_342706/484273_Confidence_0.000_Length_3028	TBC1 domain family member 2B, partial [Anas platyrhynchos]	TBC1 domain family member 2B	PMI_000321	TBC1 domain family, member 2B; KIAA1055 protein-like
Locus_1103_Transcript_21/28_Confidence_0.638_Length_2894	alkaline phosphatase [Carassius auratus]	Alkaline phosphatase, tissue-nonspecific isozyme	PMI_000323	Alkaline phosphatase, tissue-nonspecific isozyme precursor (AP-TNAP) (Liver/bone/kidney isozyme)
Locus_1_Transcript_288961/484273_Confidence_0.000_Length_2236	unnamed protein product [Macaca fascicularis]	OTU domain-containing protein 3	PMI_000328	OTU domain containing 3-1
Locus_3692_Transcript_17/19_Confidence_0.595_Length_3728	Zgc:195326 protein [Danio rerio]	Nucleolar complex protein 2 homolog	PMI_000327	nucleolar complex associated 2 homolog (S. cerevisiae)
Locus_10543_Transcript_3/6_Confidence_0.400_Length_1633	cytoplasmic linker associated protein 1, isoform CRA_b [Homo sapiens]	CLIP-associating protein 1	PMI_009541	CLIP-associating protein 1, cytoplasmic linker-associated protein 1
Locus_3552_Transcript_13/21_Confidence_0.669_Length_2156	DNA repair protein XRCC4 [Crassostrea gigas]	DNA repair protein XRCC4	PMI_005856	none
Locus_1_Transcript_344533/484273_Confidence_0.000_Length_6341	RecName: Full=Cytoplasmic dynein 2 heavy chain 1; AltName: Full=Dynein heavy chain isotype 1B >gi|17019507|gb|AAA63583.2| dynein heavy chain isotype 1B [Tripneustes gratilla]	Cytoplasmic dynein 2 heavy chain 1	PMI_005728	dynein, cytoplasmic 2, heavy chain 1-1
Locus_11715_Transcript_2/3_Confidence_0.333_Length_459	alpha-2,6-sialyltransferase [Strongylocentrotus purpuratus] >gi|47057309|emb|CAG27887.1| alpha-2,6-sialyltransferase [Strongylocentrotus purpuratus]	Alpha-N-acetylgalactosaminide alpha-2,6-sialyltransferase 6	PMI_019405	alpha-2,6-sialyltransferase
Locus_1_Transcript_346216/484273_Confidence_0.000_Length_2894	ST8 alpha-N-acetyl-neuraminide alpha-2,8-sialyltransferase 3 [Strongylocentrotus purpuratus]	Alpha-N-acetyl-neuraminyl-2,3-beta-galactosyl-1,3-N-acetyl-galactosaminide alpha-2,6-sialyltransferase	PMI_019406	Alpha-N-acetyl-neuraminyl-2,3-beta-galactosyl-1,3-N-acetyl-galactosaminide alpha-2,6-sialyltransferase (NeuAc-alpha-2,3-Gal-beta-1,3-GalNAc-alpha-2, 6-sialyltransferase) (ST6GalNAc IV) (Sialyltransferase 7D) (Sialyltransferase 3C)
Locus_2713_Transcript_1/9_Confidence_0.211_Length_1011	unnamed protein product [Mus musculus]	Transmembrane protein C9orf91 homolog	PMI_004109	Pm-TIR-containing 3
Locus_1_Transcript_436669/484273_Confidence_0.000_Length_1632	IMP3, U3 small nucleolar ribonucleoprotein, homolog [Xenopus (Silurana) tropicalis] >gi|49250357|gb|AAH74666.1| IMP3, U3 small nucleolar ribonucleoprotein, homolog [Xenopus (Silurana) tropicalis]	U3 small nucleolar ribonucleoprotein protein IMP3	PMI_004112	U3 snoRNP protein 3
Locus_1_Transcript_320996/484273_Confidence_0.000_Length_4146	sperm adenylate kinase [Strongylocentrotus purpuratus] >gi|90902165|gb|ABE01882.1| sperm adenylate kinase [Strongylocentrotus purpuratus]	Adenylate kinase isoenzyme 1	PMI_004111	adenylate kinase
Locus_1_Transcript_448466/484273_Confidence_0.000_Length_3019	USF2 splicing variant-1 [Rattus norvegicus]	Upstream stimulatory factor 2	PMI_024682	none
Locus_1_Transcript_16339/484273_Confidence_0.000_Length_3206	succinate-semialdehyde dehydrogenase, mitochondrial precursor [Rattus norvegicus] >gi|149031525|gb|EDL86492.1| aldehyde dehydrogenase family 5, subfamily A1 [Rattus norvegicus]	Succinate-semialdehyde dehydrogenase, mitochondrial	PMI_008092	Succinate semialdehyde dehydrogenase, mitochondrial precursor (NAD(+)-dependent succinic semialdehyde dehydrogenase)
Locus_2093_Transcript_15/51_Confidence_0.091_Length_2099	unnamed protein product [Homo sapiens]	Tight junction protein ZO-1	PMI_026761	tight junction protein 1
Locus_6014_Transcript_10/15_Confidence_0.433_Length_3098	unnamed protein product [Homo sapiens]	Cirhin	PMI_025920	cirrhosis, autosomal recessive 1A (cirhin) [Homo sapiens (human)]
Locus_1_Transcript_121968/484273_Confidence_0.000_Length_625	U6 snRNA-associated Sm-like protein LSm8 [Esox lucius]	N-alpha-acetyltransferase 38, NatC auxiliary subunit	PMI_022460	N(alpha)-acetyltransferase 38, NatC auxiliary subunit [Homo sapiens (human)]
Locus_2039_Transcript_15/45_Confidence_0.446_Length_4588	adapter protein RUK-h [Rattus norvegicus] >gi|149042436|gb|EDL96143.1| SH3-domain kinase binding protein 1, isoform CRA_i [Rattus norvegicus] >gi|149042437|gb|EDL96144.1| SH3-domain kinase binding protein 1, isoform CRA_i [Rattus norvegicus] >gi|149042438|gb|EDL96145.1| SH3-domain kinase binding protein 1, isoform CRA_i [Rattus norvegicus]	SH3 domain-containing kinase-binding protein 1	PMI_012334	SH3KBP, SH3 domain kinase binding protein 1
Locus_4650_Transcript_13/14_Confidence_0.250_Length_1348	Mitochondrial import inner membrane translocase subunit Tim13 [Anoplopoma fimbria]	Mitochondrial import inner membrane translocase subunit Tim13	PMI_012333	translocase of inner mitochondrial membrane 13 homolog (yeast) [Homo sapiens (human)]
Locus_28332_Transcript_3/3_Confidence_0.000_Length_619	NEDD4-binding protein 2 [Crassostrea gigas]	NEDD4-binding protein 2	PMI_011778	NEDD4 binding protein 2
Locus_12236_Transcript_2/2_Confidence_0.769_Length_1157	fibroblast growth factor receptor 2 [Paracentrotus lividus]	Tyrosine kinase receptor Cad96Ca	PMI_022187	none
Locus_1_Transcript_482702/484273_Confidence_0.000_Length_5817	CUB and sushi domain-containing protein 3, partial [Myotis brandtii]	CUB and sushi domain-containing protein 3	PMI_012728	none
Locus_6348_Transcript_11/16_Confidence_0.625_Length_2761	iodide transporter-like protein [Saccoglossus kowalevskii] >gi|268054137|gb|ACY92555.1| iodide transporter-like protein [Saccoglossus kowalevskii]	Sodium-coupled monocarboxylate transporter 1	PMI_012727	Solute carrier family 5 (sodium/glucose cotransporter), member 12
Locus_14929_Transcript_1/6_Confidence_0.370_Length_2805	Carboxyl-terminal PDZ ligand of neuronal nitric oxide synthase protein [Cricetulus griseus]	Carboxyl-terminal PDZ ligand of neuronal nitric oxide synthase protein	PMI_028782	none
Locus_2261_Transcript_10/23_Confidence_0.143_Length_1676	unnamed protein product [Homo sapiens]	Trehalase	PMI_013683	Trehalase precursor (Alpha,alpha-trehalase) (Alpha,alpha-trehalose glucohydrolase)
Locus_1_Transcript_270776/484273_Confidence_0.000_Length_4619	KIAA1407 protein [Homo sapiens]	Coiled-coil domain-containing protein KIAA1407	PMI_013682	hypothetical protein-1017
Locus_1_Transcript_415980/484273_Confidence_0.000_Length_1464	fk506-binding protein 2 [Papilio xuthus]	Peptidyl-prolyl cis-trans isomerase FKBP1A	PMI_007550	Pm-FK506 binding protein 4, FKBP-4, FK506 bp 2, FKBP2, FKBP-2, FK506 bp-2
Locus_1574_Transcript_1/7_Confidence_0.467_Length_1229	Uncharacterized protein TCM_037150 [Theobroma cacao]	Coiled-coil domain-containing protein 25	PMI_007551	coiled-coil domain containing 25 [Homo sapiens (human)]
Locus_1_Transcript_411769/484273_Confidence_0.000_Length_3049	Uncharacterized protein C19orf45 [Crassostrea gigas]	Uncharacterized protein C19orf45	PMI_006974	human chromosome 19 open reading frame 45-like
Locus_1_Transcript_398952/484273_Confidence_0.000_Length_1752	NADH dehydrogenase [ubiquinone] 1alpha subcomplex subunit 13 [Apostichopus japonicus]	NADH dehydrogenase [ubiquinone] 1 alpha subcomplex subunit 13	PMI_006975	NADH-ubiquinone oxidoreductase B16.6 subunit (Complex I-B16.6) (CI-B16.6) (Gene associated with retinoic-interferon-induced mortality 19 protein) (GRIM-19) (Cell death-regulatory protein GRIM-19)
Locus_4761_Transcript_1/1_Confidence_0.000_Length_333	PAS domain-containing serine/threonine-protein kinase [Rattus norvegicus] >gi|56269803|gb|AAH87047.1| PAS domain containing serine/threonine kinase [Rattus norvegicus] >gi|149037521|gb|EDL91952.1| PAS domain containing serine/threonine kinase, isoform CRA_a [Rattus norvegicus] >gi|149037522|gb|EDL91953.1| PAS domain containing serine/threonine kinase, isoform CRA_a [Rattus norvegicus]	PAS domain-containing serine/threonine-protein kinase	PMI_013764	PAS kinase
Locus_38869_Transcript_1/1_Confidence_0.000_Length_492	PAS domain-containing serine/threonine-protein kinase [Crassostrea gigas]	PAS domain-containing serine/threonine-protein kinase	PMI_013765	PAS kinase
Locus_1_Transcript_11659/484273_Confidence_0.000_Length_1427	coiled-coil domain-containing protein 112 precursor [Mus musculus] >gi|148678038|gb|EDL09985.1| mCG3462, isoform CRA_b [Mus musculus]	Coiled-coil domain-containing protein 112	PMI_023406	coiled-coil domain containing 112
Locus_5214_Transcript_4/14_Confidence_0.596_Length_1861	LOC446936 protein, partial [Xenopus laevis] >gi|66910780|gb|AAH97704.1| LOC446936 protein, partial [Xenopus laevis]	Corepressor interacting with RBPJ 1	PMI_004265	CBF1 interacting corepressor; CIR
Locus_434_Transcript_6/40_Confidence_0.139_Length_997	Grainyhead-like protein 1like protein [Tupaia chinensis]	60S ribosomal protein L37a	PMI_004264	ribosomal protein L37a
Locus_3306_Transcript_13/34_Confidence_0.512_Length_2904	PSMC3 interacting protein [Xenopus (Silurana) tropicalis] >gi|187469426|gb|AAI67145.1| LOC100170440 protein [Xenopus (Silurana) tropicalis]	Homologous-pairing protein 2 homolog	PMI_004261	PSMC3 interacting protein [Homo sapiens (human)]
Locus_1_Transcript_408958/484273_Confidence_0.000_Length_2859	CNB00600 [Kwoniella heveanensis]	Zinc finger protein 622	PMI_004263	zinc finger protein 622
Locus_1_Transcript_450057/484273_Confidence_0.000_Length_1811	F-box only protein 37 [Bos grunniens mutus]	F-box/LRR-repeat protein 15	PMI_014639	none
Locus_1_Transcript_35836/484273_Confidence_0.000_Length_3684	stress protein HSC70-2 [Seriola quinqueradiata]	Heat shock cognate 71 kDa protein	PMI_014638	HSC70
Locus_10829_Transcript_7/8_Confidence_0.534_Length_2092	JmjC domain-containing protein 5 [Crassostrea gigas]	Lysine-specific demethylase 8	PMI_027459	none
Locus_5172_Transcript_5/9_Confidence_0.859_Length_1590	unnamed protein product [Tetraodon nigroviridis]	Mitochondrial import inner membrane translocase subunit Tim22	PMI_006923	none
Locus_1_Transcript_360691/484273_Confidence_0.000_Length_1222	DNA polymerase delta subunit 4 [Pteropus alecto]	DNA polymerase delta subunit 4	PMI_006924	polymerase (DNA-directed), delta 4, accessory subunit [Homo sapiens (human)]
Locus_1_Transcript_442088/484273_Confidence_0.000_Length_2956	Rab GTPase-binding effector protein 1, partial [Columba livia]	Rab GTPase-binding effector protein 1	PMI_006926	rabaptin, RAB GTPase binding effector protein 1 - part II
Locus_1_Transcript_430646/484273_Confidence_0.000_Length_6566	RecName: Full=Scavenger receptor cysteine-rich domain superfamily protein; Short=ApSRCR1; Flags: Precursor >gi|335057486|dbj|BAK39578.1| scavenger receptor cysteine-rich domain superfamily protein [Patiria pectinifera]	Scavenger receptor cysteine-rich domain superfamily protein	PMI_020133	none
Locus_1_Transcript_434532/484273_Confidence_0.000_Length_1318	Coiled-coil domain-containing protein C6orf97 [Crassostrea gigas]	Coiled-coil domain-containing protein 170	PMI_018797	human chromosome 6 open reading frame 97-like
Locus_1_Transcript_228702/484273_Confidence_0.000_Length_5796	SPRY domain-containing protein 3 [Crassostrea gigas]	SPRY domain-containing protein 3	PMI_018798	SPRY domain containing 3
Locus_1_Transcript_290597/484273_Confidence_0.000_Length_4203	Protein lin-9 like protein [Myotis brandtii]	Protein lin-9 homolog	PMI_027471	none
Locus_14963_Transcript_3/4_Confidence_0.200_Length_3964	Short transient receptor potential channel 4, partial [Anas platyrhynchos]	Short transient receptor potential channel 4	PMI_021220	Short Transient receptor potential channel 5 (TrpC5) (Transient receptor protein 5) (Mtrp5) (trp-related protein 5) (Capacitative calcium entry channel 2) (CCE2)
Locus_2316_Transcript_81/117_Confidence_0.389_Length_5836	putative pre-mRNA-splicing factor ATP-dependent RNA helicase PRP1 [Strongylocentrotus purpuratus]	Putative pre-mRNA-splicing factor ATP-dependent RNA helicase DHX15	PMI_002991	pre-mRNA splicing factor ATP-dependent RNA helicase DHX15
Locus_1_Transcript_264381/484273_Confidence_0.000_Length_3303	E3 ubiquitin-protein ligase KCMF1 [Danio rerio] >gi|82240504|sp|Q7T321.1|KCMF1_DANRE RecName: Full=E3 ubiquitin-protein ligase KCMF1 >gi|31419237|gb|AAH53288.1| Potassium channel modulatory factor 1 [Danio rerio] >gi|37595364|gb|AAQ94568.1| potassium channel modulatory factor 1 [Danio rerio]	E3 ubiquitin-protein ligase KCMF1	PMI_002988	none
Locus_1_Transcript_387879/484273_Confidence_0.000_Length_2653	probable ATP-dependent RNA helicase DDX56 [Danio rerio] >gi|49619091|gb|AAT68130.1| DEAD/H box 56 RNA helicase/noh61 [Danio rerio]	Probable ATP-dependent RNA helicase DDX56	PMI_002990	DEAD (Asp-Glu-Ala-Asp) box polypeptide 56
Locus_4845_Transcript_18/21_Confidence_0.638_Length_2783	TPA: La ribonucleoprotein domain family, member 7 [Bos taurus]	La-related protein 7	PMI_020358	La ribonucleoprotein domain family, member 7
Locus_1_Transcript_412075/484273_Confidence_0.000_Length_2333	tektin-B1 [Strongylocentrotus purpuratus] >gi|25009476|sp|Q26648.1|TKB1_STRPU RecName: Full=Tektin-B1 >gi|474949|gb|AAA19672.1| tektin B1 [Strongylocentrotus purpuratus]	Tektin-B1	PMI_002926	none
Locus_1_Transcript_481187/484273_Confidence_0.000_Length_1864	upf0490 protein c1orf201-like protein [Ictalurus punctatus] >gi|308324719|gb|ADO29494.1| upf0490 protein c1orf201-like protein [Ictalurus punctatus]	O(6)-methylguanine-induced apoptosis 2	PMI_002925	none
Locus_1_Transcript_10204/484273_Confidence_0.000_Length_2511	putative E3 ubiquitin-protein ligase RNF144A [Columba livia]	Probable E3 ubiquitin-protein ligase RNF144A-A	PMI_002923	ring finger protein 144A
Locus_1_Transcript_244235/484273_Confidence_0.000_Length_5804	Ribonucleoside-diphosphate reductase subunit M2 [Chelonia mydas]	Ribonucleoside-diphosphate reductase subunit M2	PMI_002924	Ribonucleoside-diphosphate reductase M2 chain (Ribonucleotide reductase small chain)
Locus_3649_Transcript_7/36_Confidence_0.272_Length_1690	Leucine-rich repeat-containing protein 6 [Crassostrea gigas]	Protein tilB homolog	PMI_002927	leucine rich repeat containing 6; testis specific protein
Locus_7091_Transcript_4/5_Confidence_0.500_Length_1828	Deoxyhypusine synthase [Crassostrea gigas]	Deoxyhypusine synthase	PMI_021250	deoxyhypusine synthase - duplicate
Locus_2736_Transcript_16/21_Confidence_0.679_Length_2935	MYST histone acetyltransferase 1, isoform CRA_b [Rattus norvegicus]	Histone acetyltransferase KAT8	PMI_013606	MYST histone acetyltransferase 2
Locus_2103_Transcript_7/24_Confidence_0.423_Length_2541	cytochrome P450, family 4, subfamily V, polypeptide 2 [Gallus gallus]	Cytochrome P450 4V2	PMI_013607	Cytochrome P450 Family 4 like
Locus_14197_Transcript_2/2_Confidence_0.800_Length_1444	collagen triple helix repeat family protein [Escherichia coli] >gi|378066079|gb|EHW28218.1| collagen triple helix repeat family protein [Escherichia coli DEC8E]	Macrophage receptor MARCO	PMI_023047	none
Locus_4373_Transcript_10/13_Confidence_0.171_Length_1462	RCC1 and BTB domain-containing protein 1 [Crassostrea gigas]	RCC1 and BTB domain-containing protein 1	PMI_029208	regulator of chromosome condensation (RCC1) - duplicate
Locus_4606_Transcript_6/10_Confidence_0.233_Length_1130	Muscle LIM protein Mlp84B [Crassostrea gigas]	Muscle LIM protein Mlp84B	PMI_022885	none
Locus_1_Transcript_286319/484273_Confidence_0.000_Length_2043	Enoyl-CoA hydratase domain-containing protein 1, partial [Columba livia]	Ethylmalonyl-CoA decarboxylase	PMI_001950	enoyl Coenzyme A hydratase domain containing 1
Locus_6873_Transcript_26/47_Confidence_0.631_Length_2192	ADP-ribosylation factor GTPase-activating protein 1 [Columba livia]	ADP-ribosylation factor GTPase-activating protein 1	PMI_001951	ADP-ribosylation factor GTPase activating protein 1
Locus_1_Transcript_246191/484273_Confidence_0.000_Length_2189	LanC-like protein 3 [Crassostrea gigas]	LanC-like protein 3	PMI_009218	LanC lantibiotic synthetase component C-like 3
Locus_7886_Transcript_11/14_Confidence_0.238_Length_3602	Chain A, Solution Structure Of The Rpr Domain Of Putative Rna- Binding Protein 16	Protein SCAF8	PMI_009219	RNA-binding motif protein 16
Locus_1_Transcript_83893/484273_Confidence_0.000_Length_2612	Tryptophanyl-tRNA synthetase, cytoplasmic [Myotis davidii]	Tryptophan--tRNA ligase, cytoplasmic	PMI_005928	none
Locus_499_Transcript_4/7_Confidence_0.714_Length_1903	solute carrier family 35 member F2 [synthetic construct]	Solute carrier family 35 member F2	PMI_022893	solute carrier family 35, member F1
Locus_1922_Transcript_94/116_Confidence_0.031_Length_1200	Leukocyte receptor cluster member 8 like protein [Chelonia mydas]	Leukocyte receptor cluster member 8 homolog	PMI_025315	none
Locus_1_Transcript_390512/484273_Confidence_0.000_Length_4596	Cytoplasmic dynein 1 light intermediate chain 1 [Crassostrea gigas]	Cytoplasmic dynein 1 light intermediate chain 2	PMI_020309	none
Locus_1_Transcript_108138/484273_Confidence_0.000_Length_3215	protein FAM76A isoform A [Mus musculus] >gi|81879873|sp|Q922G2.1|FA76A_MOUSE RecName: Full=Protein FAM76A >gi|14198207|gb|AAH08163.1| Family with sequence similarity 76, member A [Mus musculus] >gi|26332849|dbj|BAC30142.1| unnamed protein product [Mus musculus] >gi|148698136|gb|EDL30083.1| cDNA sequence BC008163 [Mus musculus]	Protein FAM76A	PMI_025091	family with sequence similarity 76, member A
Locus_13393_Transcript_1/3_Confidence_0.333_Length_1169	NACHT and WD repeat domain-containing protein 1 [Crassostrea gigas]	NACHT and WD repeat domain-containing protein 1	PMI_023258	NACHT and WD repeat domain containing 1-3
Locus_14129_Transcript_14/15_Confidence_0.233_Length_3232	RecName: Full=AP-5 complex subunit beta-1; AltName: Full=Adapter-related protein complex 5 beta subunit; Short=Beta5	AP-5 complex subunit beta-1	PMI_021467	hypothetical protein-1300
Locus_3695_Transcript_13/28_Confidence_0.150_Length_4127	unnamed protein product [Tetraodon nigroviridis]	Mitogen-activated protein kinase kinase kinase kinase 3	PMI_017495	MEK kinase kinase 5, MAPK/ERK kinase kinase 5, MAP4K5
Locus_1_Transcript_354268/484273_Confidence_0.000_Length_7457	Autophagy-related protein 2-like protein B, partial [Anas platyrhynchos]	Autophagy-related protein 2 homolog B	PMI_007516	ATG2 autophagy related 2 homolog B (S. cerevisiae)-like
Locus_1_Transcript_187365/484273_Confidence_0.000_Length_2780			PMI_022481	tenascin C [Homo sapiens (human)]
Locus_1_Transcript_275987/484273_Confidence_0.000_Length_3712	uncharacterized protein C12orf56 isoform 1 [Homo sapiens] >gi|449081294|sp|Q8IXR9.3|CL056_HUMAN RecName: Full=Uncharacterized protein C12orf56	Uncharacterized protein C12orf56	PMI_006343	human chromosome 12 open reading frame 56-like
Locus_1_Transcript_123234/484273_Confidence_0.000_Length_1891	Zgc:123149 protein [Danio rerio]	ADP-ribosylation factor-like protein 13B	PMI_001463	ARL13b-LIKE, ADP-Ribosylation Factor-Like 2 Like1-LIKE
Locus_16393_Transcript_14/16_Confidence_0.505_Length_2922	TGF-beta-activated kinase 1 and MAP3K7-binding protein 3 [Danio rerio] >gi|94732513|emb|CAK04618.1| novel protein similar to vertebrate TAK1-binding protein 3 (TAB3) [Danio rerio]	TGF-beta-activated kinase 1 and MAP3K7-binding protein 2	PMI_001464	TGF-beta activated kinase 1/MAP3K7 binding protein 3 [Homo sapiens (human)]
Locus_1_Transcript_240326/484273_Confidence_0.000_Length_2151	ribonuclease P protein subunit p20 [Bos taurus] >gi|122064918|sp|Q0II25.1|POP7_BOVIN RecName: Full=Ribonuclease P protein subunit p20; Short=RNaseP protein p20 >gi|113911979|gb|AAI22840.1| Processing of precursor 7, ribonuclease P/MRP subunit (S. cerevisiae) [Bos taurus] >gi|296472995|tpg|DAA15110.1| TPA: processing of precursor 7 [Bos taurus] >gi|440891659|gb|ELR45217.1| Ribonuclease P protein s…	Ribonuclease P protein subunit p20	PMI_001469	processing of precursor 7, ribonuclease P/MRP subunit (S. cerevisiae) [Homo sapiens (human)]
Locus_2515_Transcript_2/29_Confidence_0.341_Length_1295	peroxiredoxin-4 precursor [Danio rerio] >gi|126631647|gb|AAI34157.1| Zgc:162938 protein [Danio rerio]	Peroxiredoxin-4	PMI_001465	thioredoxin peroxidase, Thiol-specific antioxidant protein
Locus_3083_Transcript_1/1_Confidence_0.000_Length_485	Eukaryotic translation initiation factor 2-alpha kinase 4 [Crassostrea gigas]	Uncharacterized protein	PMI_001468	eukaryotic translation initiation factor 2 alpha kinase
Locus_9105_Transcript_1/1_Confidence_0.000_Length_1034	Polypeptide N-acetylgalactosaminyltransferase 2 [Pteropus alecto]	Polypeptide N-acetylgalactosaminyltransferase 2	PMI_015297	UDP-N-acetyl-alpha-D-galactosamine:polypeptide N-acetylgalactosaminyltransferase 13
Locus_1_Transcript_324448/484273_Confidence_0.000_Length_1706	F-box only protein 30 [Columba livia]	F-box only protein 30	PMI_021161	F-box only protein 30
Locus_1_Transcript_328906/484273_Confidence_0.000_Length_2529	50S ribosomal protein L2 [Oncorhynchus mykiss] >gi|225705548|gb|ACO08620.1| 50S ribosomal protein L2 [Oncorhynchus mykiss]	39S ribosomal protein L2, mitochondrial	PMI_020075	mitochondrial ribosomal protein L2
Locus_1156_Transcript_7/19_Confidence_0.324_Length_1985	Transmembrane protein 87A [Crassostrea gigas]	Transmembrane protein 87A	PMI_019229	transmembrane protein 87A
Locus_1_Transcript_64582/484273_Confidence_0.000_Length_782			PMI_012189	G patch domain containing 2 [Homo sapiens (human)]
Locus_1_Transcript_218882/484273_Confidence_0.000_Length_3918	SNW domain containing 1 [Xenopus (Silurana) tropicalis] >gi|89272833|emb|CAJ83628.1| SKI interacting protein [Xenopus (Silurana) tropicalis]	SNW domain-containing protein 1	PMI_012191	SKI-interacting protein
Locus_1_Transcript_85484/484273_Confidence_0.000_Length_1593	membrane protein, putative [Ixodes scapularis] >gi|215498885|gb|EEC08379.1| membrane protein, putative [Ixodes scapularis]	Transmembrane protein 147	PMI_012190	transmembrane protein 147
Locus_1_Transcript_379065/484273_Confidence_0.000_Length_3339	UDP-glucuronosyltransferase 2B4 precursor [Mus musculus] >gi|20071113|gb|AAH27200.1| UDP glucuronosyltransferase 2 family, polypeptide B1 [Mus musculus] >gi|26341184|dbj|BAC34254.1| unnamed protein product [Mus musculus] >gi|148706024|gb|EDL37971.1| UDP glucuronosyltransferase 2 family, polypeptide B1 [Mus musculus]	UDP-glucuronosyltransferase 2A2	PMI_015525	UDP-glucuronosyltransferase 2B33 precursor (UDPGT)
Locus_1_Transcript_348357/484273_Confidence_0.000_Length_5722	alpha catenin [Lytechinus variegatus]	Catenin alpha-2	PMI_000529	none
Locus_1_Transcript_110154/484273_Confidence_0.000_Length_6991	Limbin [Crassostrea gigas]	Limbin	PMI_000532	limbin-like; EVC protein-like; Ellis van Creveld syndrome 2 (limbin)
Locus_1_Transcript_350288/484273_Confidence_0.000_Length_1980	transmembrane emp24 domain-containing protein 9 precursor [Branchiostoma floridae] >gi|229294404|gb|EEN65060.1| transmembrane emp24 domain-containing protein 9 precursor [Branchiostoma floridae]	Transmembrane emp24 domain-containing protein 4	PMI_000533	transmembrane emp24 protein transport domain containing 4
Locus_1_Transcript_206056/484273_Confidence_0.000_Length_3085	Limbin [Crassostrea gigas]	Ellis-van Creveld syndrome protein	PMI_000530	hypothetical protein-908; Ellis van Creveld gene homolog
Locus_1_Transcript_316404/484273_Confidence_0.000_Length_2778	Growth inhibition and differentiation-related protein 88-like protein [Crassostrea gigas]	R3H and coiled-coil domain-containing protein 1-like	PMI_000535	human chromosome 10 open reading frame 28-like; growth inhibition and differentiation related protein 86-like
Locus_21167_Transcript_1/1_Confidence_0.000_Length_1375	Programmed cell death protein 4 [Chelonia mydas]	Putative uncharacterized protein	PMI_000534	none
Locus_23553_Transcript_1/2_Confidence_0.333_Length_655	SHQ1, H/ACA ribonucleoprotein assembly factor [Xenopus laevis] >gi|189442501|gb|AAI67497.1| LOC100174802 protein [Xenopus laevis]	Protein SHQ1 homolog	PMI_014198	SHQ1 homolog
Locus_432_Transcript_23/30_Confidence_0.151_Length_4170	Ubiquitin-like modifier-activating enzyme 6, partial [Anas platyrhynchos]	Ubiquitin-like modifier-activating enzyme 6	PMI_003280	ubiquitin-like modifier activating enzyme 6; ubiquitin-activating enzyme E1-like 2, isoform CRA_a
Locus_2849_Transcript_6/13_Confidence_0.474_Length_4421	Zinc finger protein ZXDC [Dicentrarchus labrax]	Zinc finger protein ZXDC	PMI_003278	none
Locus_1149_Transcript_9/14_Confidence_0.633_Length_2246	outer arm dynein light chain 4 [Heliocidaris crassispina]	Dynein light chain 4, axonemal	PMI_017954	DLC4
Locus_2155_Transcript_3/3_Confidence_0.906_Length_2349	F-box/WD repeat-containing protein 10 [Crassostrea gigas]	Uncharacterized protein	PMI_017955	F-box and WD repeat domain containing 10
Locus_8850_Transcript_1/1_Confidence_0.000_Length_691	F-box/WD repeat-containing protein 10 [Crassostrea gigas]	CMT1A duplicated region transcript 1 protein	PMI_017956	F-box and WD repeat domain containing 10
Locus_6145_Transcript_6/7_Confidence_0.286_Length_3052	PREDICTED: uncharacterized protein LOC100888896 [Strongylocentrotus purpuratus]	Uncharacterized protein	PMI_016841	hypothetical protein-1628
Locus_1_Transcript_454034/484273_Confidence_0.000_Length_1557	mitogen-activated protein kinase kinase 2 [Sus scrofa]	Dual specificity mitogen-activated protein kinase kinase 2	PMI_016842	MAP2K1
Locus_743_Transcript_23/29_Confidence_0.697_Length_1972	LOC446923 protein, partial [Xenopus laevis]	ATP synthase subunit O, mitochondrial	PMI_002212	ATP synthase, H+ transporting, mitochondrial F1 complex 0 subunit
Locus_1_Transcript_415636/484273_Confidence_0.000_Length_1673	mitochondrial ribosomal protein S6 [Xenopus (Silurana) tropicalis] >gi|134024331|gb|AAI35213.1| LOC100038272 protein [Xenopus (Silurana) tropicalis]	28S ribosomal protein S6, mitochondrial	PMI_002211	mitochondrial ribosomal protein S6 [Homo sapiens (human)]
Locus_1_Transcript_102988/484273_Confidence_0.000_Length_1821	1-acyl-sn-glycerol-3-phosphate acyltransferase gamma [Myotis brandtii]	1-acyl-sn-glycerol-3-phosphate acyltransferase gamma	PMI_002210	1-acyl-sn-glycerol-3-phosphate acyltransferase gamma (1-AGP acyltransferase 3) (1-AGPAT 3) (Lysophosphatidic acid acyltransferase-gamma) (LPAAT-gamma) (1-acylglycerol-3-phosphate O-acyltransferase 3)
Locus_1_Transcript_358154/484273_Confidence_0.000_Length_6156	intersectin-1 [Danio rerio] >gi|22204259|emb|CAD43428.1| novel protein similar to human intersectin (SH3 domain protein, ITSN1) [Danio rerio]	Intersectin-1	PMI_002214	Intersectin 2, SH3D1
Locus_5940_Transcript_17/28_Confidence_0.029_Length_1704	para-hydroxybenzoate--polyprenyltransferase, mitochondrial [Danio rerio] >gi|126631738|gb|AAI34044.1| Zgc:162600 protein [Danio rerio]	4-hydroxybenzoate polyprenyltransferase, mitochondrial	PMI_020994	coenzyme Q2 homolog, prenyltransferase (yeast) [Homo sapiens (human)]
Locus_1_Transcript_208481/484273_Confidence_0.000_Length_4037	GK15655 [Drosophila willistoni] >gi|194159997|gb|EDW74898.1| GK15655 [Drosophila willistoni]	Glutaredoxin-C4	PMI_020993	glutaredoxin-1-like (Drophila, C. elegans)
Locus_2759_Transcript_24/26_Confidence_0.208_Length_2310	Alpha-1,3-mannosyl-glycoprotein 4-beta-N-acetylglucosaminyltransferase C [Chelonia mydas]	Alpha-1,3-mannosyl-glycoprotein 4-beta-N-acetylglucosaminyltransferase C	PMI_026613	alpha-1,3-D-mannoside beta-1,4-N-acetylglucosaminyltransferase; N-acetylglucosaminyltransferase IV homolog
Locus_22251_Transcript_1/1_Confidence_0.000_Length_572	Spermatogenesis-associated protein 5-like protein 1, partial [Heterocephalus glaber]	VCP-like ATPase	PMI_024827	valosin-containing protein
Locus_1_Transcript_172731/484273_Confidence_0.000_Length_8989	RecName: Full=Sister chromatid cohesion protein PDS5 homolog B; AltName: Full=Androgen-induced proliferation inhibitor	Sister chromatid cohesion protein PDS5 homolog B	PMI_006082	PDS5, regulator of cohesion maintenance, homolog B (S. cerevisiae)
Locus_2439_Transcript_21/29_Confidence_0.260_Length_2384	ubiquitin-like modifier-activating enzyme 5 [Xenopus laevis] >gi|123900457|sp|Q3KQ23.1|UBA5_XENLA RecName: Full=Ubiquitin-like modifier-activating enzyme 5; Short=Ubiquitin-activating enzyme 5; AltName: Full=UFM1-activating enzyme; AltName: Full=Ubiquitin-activating enzyme E1 domain-containing protein 1 >gi|76779963|gb|AAI06419.1| MGC131082 protein [Xenopus laevis]	Ubiquitin-like modifier-activating enzyme 5	PMI_020033	ubiquitin-activating enzyme E1-domain containing 1
Locus_1_Transcript_440480/484273_Confidence_0.000_Length_4293	puromycin-sensitive aminopeptidase [Saccoglossus kowalevskii]	Puromycin-sensitive aminopeptidase	PMI_009013	aminopeptidase
Locus_12046_Transcript_8/10_Confidence_0.515_Length_2293	RIKEN cDNA 4732474A20, isoform CRA_a [Mus musculus]	Cytochrome P450 4F22	PMI_009015	Cytochrome P450 Family 4, Subfamily V, CYP4V
Locus_7183_Transcript_1/1_Confidence_0.000_Length_324			PMI_001229	Pm-MDN1, Mdn1
Locus_1_Transcript_472294/484273_Confidence_0.000_Length_8626	glycogen synthase kinase-3 beta [Branchiostoma floridae] >gi|229295588|gb|EEN66234.1| glycogen synthase kinase-3 beta [Branchiostoma floridae]	Glycogen synthase kinase-3 beta	PMI_011334	none
Locus_1_Transcript_429729/484273_Confidence_0.000_Length_1250	39S ribosomal protein L37, mitochondrial [Danio rerio] >gi|126631651|gb|AAI34164.1| Mrpl37 protein [Danio rerio]	39S ribosomal protein L37, mitochondrial	PMI_011335	none
Locus_1_Transcript_323621/484273_Confidence_0.000_Length_2183	unnamed protein product [Mus musculus]	PIN2/TERF1-interacting telomerase inhibitor 1	PMI_023750	none
Locus_1_Transcript_126944/484273_Confidence_0.000_Length_3011	V-type proton ATPase subunit C 1-A [Danio rerio] >gi|82188219|sp|Q7T385.1|VTC1A_DANRE RecName: Full=V-type proton ATPase subunit C 1-A; Short=V-ATPase subunit C 1-A; AltName: Full=Vacuolar proton pump subunit C 1-A >gi|31419496|gb|AAH53214.1| ATPase, H+ transporting, lysosomal, V1 subunit C, isoform 1 [Danio rerio] >gi|182888982|gb|AAI64479.1| Atp6v1c1 protein [Danio rerio]	V-type proton ATPase subunit C 1-A	PMI_014917	Vacuolar ATP synthase subunit C (V-ATPase C subunit) (Vacuolar proton pump C subunit)
Locus_8903_Transcript_1/1_Confidence_0.000_Length_637	GI10589 [Drosophila mojavensis] >gi|193917675|gb|EDW16542.1| GI10589 [Drosophila mojavensis]	26S proteasome non-ATPase regulatory subunit 10	PMI_020085	leucine-rich repeat kinase 1
Locus_1_Transcript_483945/484273_Confidence_0.000_Length_1427	interferon gamma-inducible protein 30 [Branchiostoma belcheri tsingtauense]	Gamma-interferon-inducible lysosomal thiol reductase	PMI_013393	none
Locus_7508_Transcript_5/13_Confidence_0.040_Length_2154	probable arginine--tRNA ligase, mitochondrial precursor [Bos taurus] >gi|122144258|sp|Q0P5H7.1|SYRM_BOVIN RecName: Full=Probable arginine--tRNA ligase, mitochondrial; AltName: Full=Arginyl-tRNA synthetase; Short=ArgRS; Flags: Precursor >gi|112362204|gb|AAI20021.1| Arginyl-tRNA synthetase 2, mitochondrial [Bos taurus] >gi|296484057|tpg|DAA26172.1| TPA: arginyl-tRNA synthetase 2, mitochondrial prec…	Probable arginine--tRNA ligase, mitochondrial	PMI_013392	none
Locus_1_Transcript_276256/484273_Confidence_0.000_Length_1623	A disintegrin and metalloproteinase with thrombospondin motifs 18, partial [Chelonia mydas]	A disintegrin and metalloproteinase with thrombospondin motifs 16	PMI_005648	none
Locus_1_Transcript_482481/484273_Confidence_0.000_Length_3783	NudC domain containing 1 [Callorhinchus milii]	NudC domain-containing protein 1	PMI_005652	NudC domain containing 1; chronic myeloid leukemia tumor antigen 66
Locus_11908_Transcript_2/2_Confidence_0.667_Length_1149	phenylalanyl-tRNA synthetase, mitochondrial [Danio rerio] >gi|157423506|gb|AAI53384.1| Zgc:173439 protein [Danio rerio]	Ferredoxin-fold anticodon-binding domain-containing protein 1	PMI_018829	ferredoxin-fold anticodon binding domain containing 1-like
Locus_6120_Transcript_1/1_Confidence_0.000_Length_734	nephrin-like protein [Saccoglossus kowalevskii]	Nephrin	PMI_018830	none
Locus_1_Transcript_410257/484273_Confidence_0.000_Length_5598	Chloride channel calcium activated 1 [Mus musculus]	Calcium-activated chloride channel regulator 1	PMI_019346	none
Locus_2164_Transcript_6/9_Confidence_0.600_Length_1830	plectin-like protein [Phytophthora infestans T30-4] >gi|262097867|gb|EEY55919.1| plectin-like protein [Phytophthora infestans T30-4]	Uncharacterized protein	PMI_009563	stress-induced-phosphoprotein 1 [Homo sapiens (human)]
Locus_1_Transcript_164522/484273_Confidence_0.000_Length_6866	intraflagellar transport protein 88 homolog [Salmo salar] >gi|223648786|gb|ACN11151.1| Intraflagellar transport protein 88 homolog [Salmo salar]	Intraflagellar transport protein 88 homolog	PMI_009564	Intraflagellar transport 88, tetratricopeptide repeat domain 10 (TTC10), TG737, Polaris
Locus_9413_Transcript_2/2_Confidence_0.000_Length_569	Putative uncharacterized transposon-derived protein ZK1236.4, partial [Columba livia]	Uncharacterized protein	PMI_007038	pygopus homolog 2 (Drosophila) [Homo sapiens (human)]
Locus_1455_Transcript_19/30_Confidence_0.544_Length_2938	Suppressor of G2 allele of SKP1-like protein [Crassostrea gigas]	Suppressor of G2 allele of SKP1 homolog	PMI_017612	SGT1, suppressor of G2 allele of SKP1 (S. cerevisiae)-like
Locus_1_Transcript_265178/484273_Confidence_0.000_Length_1163	Nuclear transport factor 2-like export factor 2 [Homo sapiens]	NTF2-related export protein 2	PMI_017613	none
Locus_1_Transcript_88047/484273_Confidence_0.000_Length_1809	Arrestin domain-containing protein 3 [Crassostrea gigas]	Arrestin domain-containing protein 3	PMI_024523	hypothetical protein-2228
Locus_2187_Transcript_2/3_Confidence_0.250_Length_837	unnamed protein product [Homo sapiens] >gi|15080522|gb|AAH11999.1| TGS1 protein [Homo sapiens]	Trimethylguanosine synthase	PMI_008204	trimethylguanosine synthase homolog (S. cerevisiae)-like
Locus_750_Transcript_28/35_Confidence_0.427_Length_953	Cytochrome c oxidase polypeptide VIc precursor [Anoplopoma fimbria]	Cytochrome c oxidase subunit 6C	PMI_008205	FAT tumor suppressor homolog 1 (Drosophila)-like
Locus_472_Transcript_8/81_Confidence_0.063_Length_1353	tropomyosin [Apostichopus japonicus]	Tropomyosin	PMI_015510	Tropomyosin 1
Locus_546_Transcript_36/93_Confidence_0.420_Length_7260	Uncharacterized family 31 glucosidase [Dicentrarchus labrax]	Zinc finger RNA-binding protein	PMI_015511	KIAA1161 protein-like-1; alpha-glucosidase (mosquito)-like
Locus_1_Transcript_23590/484273_Confidence_0.000_Length_4043	RecName: Full=PC3-like endoprotease variant B; AltName: Full=SPC3; Flags: Precursor >gi|159272|gb|AAA29215.1| Kex2-like endoprotease [Hydra vulgaris]	PC3-like endoprotease variant B	PMI_005306	Paired basic amino acid residue cleaving enzyme, PACE
Locus_6772_Transcript_8/12_Confidence_0.193_Length_5543	5'-nucleotidase, ecto (CD73) precursor [Xenopus laevis] >gi|66910731|gb|AAH97618.1| MGC114869 protein [Xenopus laevis]	5'-nucleotidase	PMI_005301	5'-nucleotidase precursor (Ecto-5'-nucleotidase) (5'-NT) (CD73 antigen)
Locus_2061_Transcript_7/7_Confidence_0.314_Length_3023	BRN1.2.4 transcription factor [Saccoglossus kowalevskii] >gi|268053985|gb|ACY92479.1| BRN1.2.4 transcription factor [Saccoglossus kowalevskii]	POU domain, class 3, transcription factor 3-B	PMI_005308	none
Locus_1_Transcript_331891/484273_Confidence_0.000_Length_1683	mCG12870, isoform CRA_c [Mus musculus]	NEDD8-conjugating enzyme UBE2F	PMI_020783	putative ubiquitin-conjugating enzyme E2F, NEDD8 conjugating enzyme
Locus_1_Transcript_93092/484273_Confidence_0.000_Length_3366	protein-S-isoprenylcysteine O-methyltransferase [Sus scrofa]	Protein-S-isoprenylcysteine O-methyltransferase	PMI_003291	isoprenylcysteine carboxyl methyltransferase
Locus_1_Transcript_454965/484273_Confidence_0.000_Length_4596	Cyclin-L1 [Chelonia mydas]	Cyclin-L1	PMI_003289	CCNL
Locus_2744_Transcript_3/8_Confidence_0.591_Length_1664	unnamed protein product [Tetraodon nigroviridis]	39S ribosomal protein L20, mitochondrial	PMI_003290	mitochondrial ribosomal protein L20 [Homo sapiens (human)]
Locus_10973_Transcript_3/4_Confidence_0.500_Length_2208	Condensin complex subunit 1 [Crassostrea gigas]	Condensin complex subunit 1	PMI_003288	non-SMC condensin I complex, subunit D2; Ncapd2 protein
Locus_1_Transcript_468034/484273_Confidence_0.000_Length_2535	Condensin complex subunit 1 [Crassostrea gigas]	Condensin complex subunit 1	PMI_003287	none
Locus_1_Transcript_431911/484273_Confidence_0.000_Length_5374	cyclin-G-associated kinase [Mus musculus] >gi|40675414|gb|AAH65052.1| Cyclin G associated kinase [Mus musculus] >gi|74177683|dbj|BAE38941.1| unnamed protein product [Mus musculus]	Cyclin-G-associated kinase	PMI_015238	cyclin G associated kinase like
Locus_1_Transcript_386174/484273_Confidence_0.000_Length_3493	PREDICTED: uncharacterized protein LOC755623 [Strongylocentrotus purpuratus]	Uncharacterized protein	PMI_027637	hypothetical protein-1467
Locus_1_Transcript_227608/484273_Confidence_0.000_Length_1281	uncharacterized protein LOC100170420 [Xenopus (Silurana) tropicalis] >gi|187469390|gb|AAI66957.1| LOC100170420 protein [Xenopus (Silurana) tropicalis]	Thioredoxin	PMI_016764	SASP
Locus_1_Transcript_351939/484273_Confidence_0.000_Length_3354	unnamed protein product [Tetraodon nigroviridis]	Golgi resident protein GCP60	PMI_024716	acyl-coenzyme A binding domain containing 3
Locus_1_Transcript_309085/484273_Confidence_0.000_Length_2026	GDP-D-glucose phosphorylase 1 [Danio rerio] >gi|123884388|sp|Q08CA1.1|GDPP1_DANRE RecName: Full=GDP-D-glucose phosphorylase 1 >gi|115313556|gb|AAI24323.1| Zgc:153343 [Danio rerio]	GDP-D-glucose phosphorylase 1	PMI_022400	human chromosome 15 open reading frame 58-like
Locus_8735_Transcript_2/4_Confidence_0.200_Length_1439	Putative serine/threonine-protein kinase F31E3.2 [Crassostrea gigas]	cAMP-dependent protein kinase catalytic subunit	PMI_026802	S6Kalpha1, RSK-1, MAPKAPK1A
Locus_4560_Transcript_1/2_Confidence_0.333_Length_424	Protein phosphatase 1L [Crassostrea gigas]	Protein phosphatase 1L	PMI_007049	Protein phosphatase magnesium-dependent 1 l
Locus_1_Transcript_305176/484273_Confidence_0.000_Length_5029	Ankyrin repeat and MYND domain-containing protein 1 [Crassostrea gigas]	Ankyrin repeat and MYND domain-containing protein 1	PMI_007047	zinc finger (MYND)-13 like
Locus_1_Transcript_69752/484273_Confidence_0.000_Length_4314	quinone oxidoreductase [Canis lupus familiaris]	Quinone oxidoreductase	PMI_007048	Quinone oxidoreductase (NADPH:quinone reductase) (Zeta-crystallin)
Locus_700_Transcript_23/23_Confidence_0.304_Length_4839	epidermal growth factor-like protein 6 precursor [Xenopus laevis] >gi|82177184|sp|Q8AVH7.1|EGFL6_XENLA RecName: Full=Epidermal growth factor-like protein 6; Short=EGF-like protein 6; Flags: Precursor >gi|27503229|gb|AAH42275.1| Egfl6-prov protein [Xenopus laevis]	Epidermal growth factor-like protein 6	PMI_018459	fibrillin 2-like-1
Locus_1_Transcript_222996/484273_Confidence_0.000_Length_3846	PREDICTED: exocyst complex component 1 [Strongylocentrotus purpuratus]	Exocyst complex component 1	PMI_008972	exocyst complex component 1, sec3
Locus_3332_Transcript_22/25_Confidence_0.579_Length_4447	GRIP and coiled-coil domain-containing protein 2, partial [Columba livia]	GRIP and coiled-coil domain-containing protein 2	PMI_011919	none
Locus_33595_Transcript_2/3_Confidence_0.333_Length_275	unnamed protein product [Homo sapiens]	AP-4 complex subunit epsilon-1	PMI_013490	adaptor-related protein complex AP-4, epsilon 1
Locus_29394_Transcript_1/1_Confidence_0.000_Length_399	epsilon-adaptin [Capsaspora owczarzaki ATCC 30864]	AP-4 complex subunit epsilon-1	PMI_013491	adaptor-related protein complex AP-4, epsilon 1
Locus_2078_Transcript_14/27_Confidence_0.392_Length_4930	Ankyrin-3 [Crassostrea gigas]	Putative ankyrin repeat protein RF_0381	PMI_015186	ankyrin2,3/unc44-like-17
Locus_3719_Transcript_1/2_Confidence_1.000_Length_2040	Peroxisomal NADH pyrophosphatase NUDT12 [Myotis davidii]	Peroxisomal NADH pyrophosphatase NUDT12	PMI_016516	nudix (nucleoside diphosphate linked moiety X)-type motif 12
Locus_2379_Transcript_10/12_Confidence_0.613_Length_2712	hairy and enhancer of split [Strongylocentrotus purpuratus] >gi|42795451|gb|AAS46235.1| hairy/enhancer of split [Strongylocentrotus purpuratus]	Transcription factor HES-1-A	PMI_027529	hairy, enhancer of split, e(spl), HES
Locus_10640_Transcript_9/12_Confidence_0.286_Length_1634	Dynein heavy chain 3, axonemal [Crassostrea gigas]	Dynein heavy chain 3, axonemal	PMI_019278	none
Locus_532_Transcript_4/27_Confidence_0.312_Length_1206	pim-3 oncogene [Xenopus laevis] >gi|86577740|gb|AAI12952.1| MGC132151 protein [Xenopus laevis]	Serine/threonine-protein kinase pim-3	PMI_026969	Serine/threonine-protein kinase Pim-2
Locus_7818_Transcript_7/14_Confidence_0.677_Length_1306	family with sequence similarity 207, member A [Xenopus laevis] >gi|49118515|gb|AAH73492.1| MGC81019 protein [Xenopus laevis]	Protein FAM207A	PMI_006709	none
Locus_1_Transcript_409269/484273_Confidence_0.000_Length_1409	estradiol 17 beta-dehydrogenase 8-like [Saccoglossus kowalevskii]	Estradiol 17-beta-dehydrogenase 8	PMI_020437	hydroxysteroid (17-beta) dehydrogenase 8; estradiol 17 beta-dehydrogenase 8; testosterone dehydrogenase 8
Locus_10529_Transcript_4/4_Confidence_0.000_Length_1589	peptidyl-tRNA hydrolase 1 homolog [Sus scrofa]	Probable peptidyl-tRNA hydrolase	PMI_020436	peptidyl-tRNA hydrolase 1 homolog (S. cerevisiae) [Homo sapiens (human)]
Locus_31711_Transcript_1/1_Confidence_0.000_Length_590	leprecan-like protein precursor [Saccoglossus kowalevskii] >gi|268054151|gb|ACY92562.1| leprecan-like protein [Saccoglossus kowalevskii]	Cartilage-associated protein	PMI_016102	cartilage associated protein-like; leprecan 1-like
Locus_30686_Transcript_2/2_Confidence_0.000_Length_520	Retrovirus polyprotein [Dicentrarchus labrax]	Retrovirus-related Pol polyprotein from transposon 412	PMI_023978	pol polyprotein-like-55
Locus_1_Transcript_389147/484273_Confidence_0.000_Length_819	Putative ribosome biogenesis protein NEP1 [Crassostrea gigas]	Ribosomal RNA small subunit methyltransferase NEP1	PMI_019193	none
Locus_12870_Transcript_2/3_Confidence_0.333_Length_688	Peroxidase [Camponotus floridanus]	Armadillo repeat-containing protein 5	PMI_019191	armadillo repeat containing 5
Locus_1_Transcript_34691/484273_Confidence_0.000_Length_3433			PMI_019192	none
Locus_15584_Transcript_2/2_Confidence_0.000_Length_2560	TPA: zinc finger protein [Ciona intestinalis]	Probable zinc finger transcription factor protein 17	PMI_009487	zinc finger (C2H2/SWIM)-1 like
Locus_730_Transcript_4/52_Confidence_0.109_Length_1909	Aldehyde dehydrogenase, mitochondrial precursor [Salmo salar]	Aldehyde dehydrogenase, mitochondrial	PMI_022464	Aldehyde dehydrogenase, mitochondrial precursor (ALDH class 2) (ALDHI) (ALDH-E2)
Locus_7703_Transcript_1/1_Confidence_0.000_Length_800	Fam179b protein [Mus musculus]	Protein FAM179B	PMI_022971	family with similarity 179, member B
Locus_9175_Transcript_2/6_Confidence_0.667_Length_1462	WD repeat-containing protein 86 [Crassostrea gigas]	WD repeat-containing protein 86	PMI_027516	WD repeat domain 86
Locus_1_Transcript_326788/484273_Confidence_0.000_Length_5160	integrin beta G subunit precursor [Strongylocentrotus purpuratus] >gi|1763547|gb|AAB39739.1| integrin beta G subunit [Strongylocentrotus purpuratus]	Integrin beta-1	PMI_014267	none
Locus_5847_Transcript_4/10_Confidence_0.697_Length_1612	trimethyllysine hydroxylase, epsilon [Xenopus laevis] >gi|120577446|gb|AAI30137.1| Unknown (protein for MGC:160684) [Xenopus laevis]	Trimethyllysine dioxygenase, mitochondrial	PMI_025339	Trimethyllysine dioxygenase, mitochondrial precursor (Epsilon-trimethyllysine 2-oxoglutarate dioxygenase) (TML-alpha-ketoglutarate dioxygenase) (TML hydroxylase) (TML dioxygenase) (TMLD)
Locus_1_Transcript_144457/484273_Confidence_0.000_Length_4959	Pre-mRNA-splicing factor CWC22-like protein [Crassostrea gigas]	Pre-mRNA-splicing factor CWC22 homolog	PMI_014180	CWC22 spliceosome-associated protein homolog (S. cerevisiae)
Locus_4179_Transcript_37/50_Confidence_0.557_Length_5422	Bardet-Biedl syndrome 1 protein [Crassostrea gigas]	Bardet-Biedl syndrome 1 protein	PMI_012819	Bardet-Biedl syndrome 1 protein
Locus_19263_Transcript_1/1_Confidence_0.000_Length_821	putative transient receptor potential channel [Xenopus laevis] >gi|72067252|emb|CAE09056.1| putative transient receptor potential channel [Xenopus laevis]	Ankyrin-1	PMI_022719	none
Locus_1421_Transcript_37/40_Confidence_0.505_Length_7114	C-ski protein FB27 - chicken	Ski oncogene	PMI_023378	C-Ski
Locus_1_Transcript_84668/484273_Confidence_0.000_Length_2614	LOC100004603 protein [Danio rerio]	Putative ferric-chelate reductase 1	PMI_014049	none
Locus_461_Transcript_21/27_Confidence_0.252_Length_4331	unichrom [Hemicentrotus pulcherrimus]	Remodeling and spacing factor 1	PMI_014048	remodeling and spacing factor 1
Locus_1_Transcript_339902/484273_Confidence_0.000_Length_2402	beta-ureidopropionase [Danio rerio] >gi|31419487|gb|AAH53204.1| Ureidopropionase, beta [Danio rerio] >gi|182890556|gb|AAI64705.1| Upb1 protein [Danio rerio]	Beta-ureidopropionase	PMI_011752	Beta-ureidopropionase (Beta-alanine synthase) (N-carbamoyl-beta-alanine amidohydrolase)
Locus_12893_Transcript_2/3_Confidence_0.200_Length_1732	Neurogenic locus Notch protein [Crassostrea gigas]	Neurogenic locus notch homolog protein 1	PMI_023639	none
Locus_1_Transcript_167836/484273_Confidence_0.000_Length_710	cytoplasmic dynein 1 intermediate chain 2 [Sus scrofa]	Cytoplasmic dynein 1 intermediate chain 2	PMI_022403	none
Locus_25778_Transcript_1/5_Confidence_0.958_Length_902	TBC1 domain family, member 19, isoform CRA_c [Mus musculus]	TBC1 domain family member 19	PMI_013454	none
Locus_1791_Transcript_2/21_Confidence_0.264_Length_1468	coiled-coil domain-containing protein 153 [Danio rerio] >gi|193806577|sp|A8KB59.1|CC153_DANRE RecName: Full=Coiled-coil domain-containing protein 153 >gi|158253980|gb|AAI53978.1| Zgc:171582 protein [Danio rerio]	Coiled-coil domain-containing protein 153	PMI_019702	none
Locus_2761_Transcript_11/14_Confidence_0.538_Length_4369	pickled eggs, isoform A [Drosophila melanogaster] >gi|386763931|ref|NP_001245550.1| pickled eggs, isoform B [Drosophila melanogaster] >gi|22831830|gb|AAF46177.2| pickled eggs, isoform A [Drosophila melanogaster] >gi|28316917|gb|AAO39480.1| RE60364p [Drosophila melanogaster] >gi|383293246|gb|AFH07264.1| pickled eggs, isoform B [Drosophila melanogaster]	GAS2-like protein 2	PMI_019701	hypothetical protein-395; growth arrest-specific 2-like
Locus_1_Transcript_171346/484273_Confidence_0.000_Length_5591	Forkhead-associated domain-containing protein 1 [Crassostrea gigas]	Forkhead-associated domain-containing protein 1	PMI_003694	forkhead-associated (FHA) phosphopeptide binding domain 1
Locus_1_Transcript_357504/484273_Confidence_0.000_Length_4594	Anoctamin-7 [Crassostrea gigas]	Anoctamin-7	PMI_003691	122B, DUF590
Locus_1_Transcript_238048/484273_Confidence_0.000_Length_1548	PREDICTED: UDP-galactose:fucoside alpha-3-galactosyltransferase-like [Strongylocentrotus purpuratus]	UDP-galactose:fucoside alpha-3-galactosyltransferase	PMI_004512	xylosyltransferase (A. Thaliana)-like
Locus_1_Transcript_238096/484273_Confidence_0.000_Length_2205	Nucleotide-diphospho-sugar transferase family protein isoform 1 [Theobroma cacao]	UDP-galactose:fucoside alpha-3-galactosyltransferase	PMI_004511	xylosyltransferase (A. Thaliana)-like-1
Locus_10132_Transcript_2/5_Confidence_0.200_Length_1418	melanoregulin [Rattus norvegicus]	Melanoregulin	PMI_004510	none
Locus_2279_Transcript_4/5_Confidence_0.133_Length_1871	homeodomain protein 9, partial [Danio rerio]	Motor neuron and pancreas homeobox protein 1	PMI_004509	HlxB9
Locus_35475_Transcript_5/5_Confidence_0.200_Length_896	Rapamycin-insensitive companion of mTOR [Crassostrea gigas]	Rapamycin-insensitive companion of mTOR	PMI_019361	rapamycin-insensitive companion of mTOR
Locus_1260_Transcript_7/12_Confidence_0.680_Length_1687	DNA-directed RNA polymerases I and III subunit RPAC2 [Tupaia chinensis]	DNA-directed RNA polymerases I and III subunit RPAC2	PMI_015207	none
Locus_1_Transcript_128275/484273_Confidence_0.000_Length_3037	Carbohydrate sulfotransferase 14, partial [Anas platyrhynchos]	Carbohydrate sulfotransferase 14	PMI_015209	carbohydrate (N-acetylgalactosamine 4-0) sulfotransferase 14; dermatan 4 sulfotransferase 1
Locus_2376_Transcript_19/43_Confidence_0.615_Length_4499	dihydroorotate dehydrogenase, mitochondrial [Danio rerio] >gi|56269403|gb|AAH86819.1| Dihydroorotate dehydrogenase [Danio rerio] >gi|182890404|gb|AAI64266.1| Dhodh protein [Danio rerio]	Dihydroorotate dehydrogenase (quinone), mitochondrial	PMI_007591	Dihydroorotate dehydrogenase, mitochondrial precursor Dihydroorotate oxidase) (DHOdehase)
Locus_1_Transcript_39668/484273_Confidence_0.000_Length_1669	N-acetyltransferase 6 [Camponotus floridanus]	N-acetyltransferase 6	PMI_007590	sorting nexin 6; TRAF4-associated factor 2
Locus_1_Transcript_433847/484273_Confidence_0.000_Length_7145	A disintegrin and metalloproteinase with thrombospondin motifs 14, partial [Chelonia mydas]	A disintegrin and metalloproteinase with thrombospondin motifs 3	PMI_019910	none
Locus_1_Transcript_287129/484273_Confidence_0.000_Length_5380	pleckstrin homology domain-containing family D member 1 [Homo sapiens] >gi|378405234|sp|A6NEE1.3|PLHD1_HUMAN RecName: Full=Pleckstrin homology domain-containing family D member 1; Short=PH domain-containing family D member 1 >gi|119601403|gb|EAW80997.1| hCG21972, isoform CRA_a [Homo sapiens] >gi|223462009|gb|AAI46873.1| FLJ44817 protein [Homo sapiens]	Pleckstrin homology domain-containing family D member 1	PMI_023577	hypothetical protein-1188
Locus_3237_Transcript_1/2_Confidence_0.333_Length_2457	DmX-like protein 2 [Acromyrmex echinatior]	DmX-like protein 2	PMI_010964	Dmx-like 2; rabconnectin
Locus_1_Transcript_424469/484273_Confidence_0.000_Length_1516	unnamed protein product [Tetraodon nigroviridis]	Histidine triad nucleotide-binding protein 1	PMI_021861	none
Locus_1564_Transcript_3/22_Confidence_0.430_Length_1438	GTPase homolog [Strongylocentrotus purpuratus]	Ras-related protein Rab-8A	PMI_021862	RAS-Related Protein RAB-8, Pm-RAB8A
Locus_1_Transcript_296324/484273_Confidence_0.000_Length_4739	secreted frizzled-related protein 1/5 precursor [Saccoglossus kowalevskii] >gi|268054319|gb|ACY92646.1| SFRP1/5 [Saccoglossus kowalevskii]	Secreted frizzled-related protein 5	PMI_023891	none
Locus_2458_Transcript_85/109_Confidence_0.232_Length_7520	LIM domain and actin-binding protein 1, partial [Columba livia]	LIM domain-containing protein 2	PMI_023892	fms-related tyrosine kinase 1 [Homo sapiens (human)]
Locus_1_Transcript_340356/484273_Confidence_0.000_Length_2105	lipoyl synthase, mitochondrial [Macaca mulatta] >gi|355687232|gb|EHH25816.1| Lipoyl synthase, mitochondrial [Macaca mulatta]	Lipoyl synthase, mitochondrial	PMI_022771	lipoic acid synthetase-1
Locus_1_Transcript_434648/484273_Confidence_0.000_Length_1769	beta1,4-galactosyltransferase 7 [Rana catesbeiana]	Beta-1,4-galactosyltransferase 7	PMI_023525	Beta-1,4-galactosyltransferase 5 (Beta-1,4-GalTase 5) (Beta4Gal-T5) (b4Gal-T5) (UDP-galactose:beta-N-acetylglucosamine beta-1,4-galactosyltransferase 5) (UDP-Gal:beta-GlcNAc beta-1,4-galactosyltransferase 5) (Beta-1,4-GalT II)
Locus_1_Transcript_190306/484273_Confidence_0.000_Length_5160	Serine/threonine-protein kinase Nek8 [Crassostrea gigas]	Serine/threonine-protein kinase Nek8	PMI_019547	hypothetical protein-1882
Locus_2595_Transcript_8/10_Confidence_0.310_Length_2985	globin [Branchiostoma floridae]	Neuroglobin	PMI_013170	Neuroglobin
Locus_1174_Transcript_31/39_Confidence_0.693_Length_7667	homeodomain interacting protein kinase 2, isoform CRA_b [Homo sapiens]	Homeodomain-interacting protein kinase 2	PMI_020369	hypothetical protein-2716
Locus_3149_Transcript_41/47_Confidence_0.600_Length_8660	glycogen phosphorylase [Marsupenaeus japonicus]	Glycogen phosphorylase, brain form	PMI_011895	Glycogen phosphorylase
Locus_1_Transcript_19708/484273_Confidence_0.000_Length_1958	hypothetical protein BRAFLDRAFT_123529 [Branchiostoma floridae] >gi|229276992|gb|EEN47793.1| hypothetical protein BRAFLDRAFT_123529 [Branchiostoma floridae]	E3 ubiquitin-protein ligase TRIM33	PMI_024090	hypothetical protein-354
Locus_1_Transcript_163822/484273_Confidence_0.000_Length_3794	PR-domain containing protein 9 [Mus musculus]	Zinc finger protein 420	PMI_024088	none
Locus_3395_Transcript_6/16_Confidence_0.655_Length_2382	NAD-dependent deacetylase sirtuin-3, mitochondrial [Crassostrea gigas]	NAD-dependent protein deacetylase sirtuin-3, mitochondrial	PMI_024944	NAD-dependent deacetylase sirtuin-2 (SIR2-like protein 2)
Locus_504_Transcript_6/12_Confidence_0.650_Length_1899	mitochondrial cytochrome c oxidase subunit IV [Litopenaeus vannamei]	Cytochrome c oxidase subunit 4 isoform 1, mitochondrial	PMI_017101	Cytochrome c oxidase subunit IV, mitochondrial precursor (COX IV-1) (Cytochrome c oxidase polypeptide IV)
Locus_1182_Transcript_5/10_Confidence_0.523_Length_2237	Uncharacterized protein C20orf96 [Crassostrea gigas]	Uncharacterized protein C20orf96	PMI_017102	none
Locus_1666_Transcript_1/6_Confidence_0.429_Length_1181	ubiquitin-conjugating enzyme E2R 2 [Xenopus (Silurana) tropicalis] >gi|115312986|gb|AAI24047.1| ubiquitin-conjugating enzyme E2R 2 [Xenopus (Silurana) tropicalis]	Ubiquitin-conjugating enzyme E2 R2	PMI_027361	none
Locus_2292_Transcript_32/40_Confidence_0.474_Length_6271	vasculin isoform 3 [Homo sapiens] >gi|119575357|gb|EAW54962.1| GC-rich promoter binding protein 1, isoform CRA_b [Homo sapiens]	Vasculin	PMI_024029	hypothetical protein-1396; GC-rich promoter binding protein 1-like
Locus_1_Transcript_43795/484273_Confidence_0.000_Length_4103	SERPINE1 mRNA binding protein 1 [Callorhinchus milii]	Plasminogen activator inhibitor 1 RNA-binding protein	PMI_010537	Elongation factor 1 A-2, Statin S1
Locus_7186_Transcript_1/5_Confidence_0.875_Length_2948	Gpatch1 protein [Danio rerio]	G patch domain-containing protein 1	PMI_028939	G patch domain containing 1 [Homo sapiens (human)]
Locus_6776_Transcript_2/4_Confidence_0.167_Length_1705	ryanodine receptor [Hemicentrotus pulcherrimus]	Ryanodine receptor 2	PMI_001823	ryanodine receptor 3-like-2; brain ryanodine receptor-like
Locus_13182_Transcript_1/4_Confidence_0.500_Length_1332	ryanodine receptor [Hemicentrotus pulcherrimus]	Ryanodine receptor 2	PMI_001825	ryanodine receptor 3-like-2; brain ryanodine receptor-like
Locus_1_Transcript_243801/484273_Confidence_0.000_Length_1910	maelstrom-like protein [Crassostrea gigas]	Protein maelstrom homolog	PMI_011953	maelstrom spermatogenic transposon silencer [Homo sapiens (human)]
Locus_3197_Transcript_40/44_Confidence_0.130_Length_3089	AMY-1-associating protein expressed in testis 1 [Crassostrea gigas]	Protein MAATS1	PMI_011955	human chromosome 3 open reading frame 15
Locus_1_Transcript_364719/484273_Confidence_0.000_Length_2669	CBP80/20-dependent translation initiation factor [Crassostrea gigas]	CBP80/20-dependent translation initiation factor	PMI_005463	none
Locus_2290_Transcript_23/26_Confidence_0.515_Length_2099	Solute carrier family 25 member 40 [Salmo salar] >gi|209150622|gb|ACI33034.1| Solute carrier family 25 member 40 [Salmo salar]	Solute carrier family 25 member 40	PMI_005461	solute carrier family 25, member 40; mitochondrial carrier family protein
Locus_1_Transcript_274332/484273_Confidence_0.000_Length_1690	Tetratricopeptide repeat protein 23 [Crassostrea gigas]	Tetratricopeptide repeat protein 23	PMI_005464	tetratricopeptide repeat domain 23
Locus_1_Transcript_22738/484273_Confidence_0.000_Length_1033	immediate early response 3 interacting protein 1 precursor [Xenopus (Silurana) tropicalis]	Immediate early response 3-interacting protein 1	PMI_028899	immediate early response 3-interacting protein 1
Locus_1_Transcript_208454/484273_Confidence_0.000_Length_3513	pyruvate dehydrogenase kinase, isozyme 2 isoform 1 [Bos taurus] >gi|296476485|tpg|DAA18600.1| TPA: [Pyruvate dehydrogenase [lipoamide]] kinase isozyme 2, mitochondrial isoform 1 [Bos taurus]	[Pyruvate dehydrogenase [lipoamide]] kinase isozyme 2, mitochondrial	PMI_008876	Pyruvate dehydrogenase kinase, isoenzyme 2
Locus_1_Transcript_469806/484273_Confidence_0.000_Length_2188	Chain D, Atomic Structure Of The Actin:dnase I Complex	Deoxyribonuclease-1	PMI_008875	none
Locus_1_Transcript_397570/484273_Confidence_0.000_Length_4706	calcium/calmodulin-dependent protein kinase type IV [Danio rerio] >gi|62203345|gb|AAH92841.1| Calcium/calmodulin-dependent protein kinase IV [Danio rerio] >gi|182891378|gb|AAI64407.1| Camk4 protein [Danio rerio]	Calcium/calmodulin-dependent protein kinase type IV	PMI_011410	none
Locus_1_Transcript_341602/484273_Confidence_0.000_Length_3235	partitioning defective 1 [Hemicentrotus pulcherrimus]	MAP/microtubule affinity-regulating kinase 3	PMI_024423	MAP/microtubule affinity-regulating kinase 3, Par-1
Locus_9013_Transcript_1/1_Confidence_0.000_Length_2407	ubiquitin thioesterase zranb1-B [Danio rerio] >gi|221228723|sp|A0JMQ9.1|ZRN1B_DANRE RecName: Full=Ubiquitin thioesterase zranb1-B; AltName: Full=Zinc finger Ran-binding domain-containing protein 1-B >gi|117558135|gb|AAI25973.1| Zinc finger, RAN-binding domain containing 1 [Danio rerio]	Ubiquitin thioesterase zranb1-B	PMI_016702	none
Locus_1_Transcript_232016/484273_Confidence_0.000_Length_5334	solute carrier family 25 (mitochondrial iron transporter), member 28 [Xenopus (Silurana) tropicalis] >gi|116487769|gb|AAI25783.1| solute carrier family 25, member 28 [Xenopus (Silurana) tropicalis]	Mitoferrin-2	PMI_016704	solute carrier family 25, member 28
Locus_3966_Transcript_13/14_Confidence_0.613_Length_995	methionine-R-sulfoxide reductase [Leptospira borgpetersenii] >gi|464394749|gb|EMO63300.1| methionine-R-sulfoxide reductase [Leptospira borgpetersenii serovar Pomona str. 200901868]	Peptide methionine sulfoxide reductase MsrB	PMI_010880	none
Locus_1_Transcript_231811/484273_Confidence_0.000_Length_2524	interferon-related developmental regulator 1 [Danio rerio] >gi|115313382|gb|AAI24537.1| Interferon-related developmental regulator 1 [Danio rerio]	Interferon-related developmental regulator 2	PMI_010881	Interferon-related IFRD2 (PC4-B) protein
Locus_1_Transcript_298523/484273_Confidence_0.000_Length_3239	TPA_inf: sialidase NEU5.1, partial [Strongylocentrotus purpuratus]	Sialidase-3	PMI_013864	none
Locus_7899_Transcript_6/6_Confidence_0.304_Length_1646	CD151 antigen, putative [Pediculus humanus corporis] >gi|212516114|gb|EEB18165.1| CD151 antigen, putative [Pediculus humanus corporis]	CD151 antigen	PMI_025567	none
Locus_1_Transcript_152978/484273_Confidence_0.000_Length_4041	Sphingomyelin phosphodiesterase 4 [Crassostrea gigas]	Sphingomyelin phosphodiesterase 4	PMI_008373	sphingomyelin phosphodiesterase 4, neutral membrane; neutral sphingomyelinase-3
Locus_1_Transcript_143075/484273_Confidence_0.000_Length_1806	Palmitoyl-protein thioesterase 1 precursor [Anoplopoma fimbria]	Palmitoyl-protein thioesterase 1	PMI_024602	Palmitoyl protein thioesterase
Locus_1_Transcript_430188/484273_Confidence_0.000_Length_3856	Cell cycle control protein 50A [Crassostrea gigas]	Cell cycle control protein 50A	PMI_019828	none
Locus_2800_Transcript_17/17_Confidence_0.196_Length_3697	wingless-type MMTV integration site family, member 3 precursor [Saccoglossus kowalevskii] >gi|197320535|gb|ACH68429.1| wingless-type MMTV integration site family member 3 protein [Saccoglossus kowalevskii]	Protein Wnt-3a	PMI_027052	wingless-type MMTV integration site family, member 3
Locus_1_Transcript_18731/484273_Confidence_0.000_Length_1932	uncharacterized protein LOC555292 [Danio rerio] >gi|94732302|emb|CAK04942.1| novel protein [Danio rerio] >gi|126631552|gb|AAI33969.1| Zgc:162396 protein [Danio rerio]	Putative methyltransferase DDB_G0268948	PMI_019181	none
Locus_14493_Transcript_2/21_Confidence_0.585_Length_3158	Putative beta-D-xylosidase 2 [Crassostrea gigas]	Probable beta-D-xylosidase 2	PMI_007230	none
Locus_1_Transcript_280584/484273_Confidence_0.000_Length_2361	LOC496495 protein, partial [Xenopus (Silurana) tropicalis]	Succinyl-CoA ligase [GDP-forming] subunit beta, mitochondrial	PMI_007831	Succinyl-CoA ligase [GDP-forming] beta-chain, mitochondrial precursor (Succinyl-CoA synthetase, betaG chain) (SCS-betaG) (GTP-specific succinyl-CoA synthetase beta subunit)
Locus_11528_Transcript_6/6_Confidence_0.167_Length_5032	leucine-rich repeats and immunoglobulin-like domains 3 precursor [Xenopus laevis] >gi|158325150|gb|ABW34715.1| leucine-rich repeats and immunoglobulin-like domains 3 [Xenopus laevis]	Leucine-rich repeats and immunoglobulin-like domains protein 3	PMI_007833	none
Locus_3852_Transcript_7/9_Confidence_0.939_Length_5187	cleavage and polyadenylation specificity factor subunit 1 [Danio rerio]	Cleavage and polyadenylation specificity factor subunit 1	PMI_019903	Cleavage and polyadenylation specificity factor, 160 kDa subunit - duplicate
Locus_1_Transcript_135470/484273_Confidence_0.000_Length_4455	Putative Bcl-2-like protein antagonist/killer 2 [Crassostrea gigas]	Bcl-2 homologous antagonist/killer	PMI_027986	Bak1, Bcl2-antagonist/killer
Locus_1_Transcript_278368/484273_Confidence_0.000_Length_3144	ankyrin repeat protein [Trichomonas vaginalis G3] >gi|121891508|gb|EAX96837.1| ankyrin repeat protein, putative [Trichomonas vaginalis G3]	Ankyrin-3	PMI_014228	ankyrin 2, brain (Ank2)
Locus_8311_Transcript_4/6_Confidence_0.812_Length_2335	anoctamin-10 [Strongylocentrotus purpuratus] >gi|320091588|gb|ADW08998.1| anoctamin-10 [Strongylocentrotus purpuratus]	Anoctamin-10	PMI_019046	122D
Locus_1_Transcript_280014/484273_Confidence_0.000_Length_4418	E3 ubiquitin-protein ligase TRAF7 [Danio rerio] >gi|120537512|gb|AAI29221.1| Zgc:158391 [Danio rerio]	E3 ubiquitin-protein ligase TRAF7	PMI_025006	TNF receptor-associated factor 7; RING finger and WD repeat-containing 1
Locus_1_Transcript_269128/484273_Confidence_0.000_Length_1941	neuronal-specific septin-3 [Bos taurus] >gi|147744589|sp|Q08DM7.3|SEPT3_BOVIN RecName: Full=Neuronal-specific septin-3 >gi|115305182|gb|AAI23665.1| Septin 3 [Bos taurus] >gi|296486975|tpg|DAA29088.1| TPA: neuronal-specific septin-3 [Bos taurus]	Neuronal-specific septin-3	PMI_021996	lethal giant larvae homolog 2
Locus_7545_Transcript_25/27_Confidence_0.259_Length_2709	exportin-7 [Danio rerio] >gi|169642698|gb|AAI60667.1| Xpo7 protein [Danio rerio]	Exportin-7	PMI_010418	Exportin-7, Ran-binding protein 16
Locus_1_Transcript_166878/484273_Confidence_0.000_Length_1597	sigma non-opioid intracellular receptor 1 [Danio rerio] >gi|82209697|sp|Q7ZWG9.1|SGMR1_DANRE RecName: Full=Sigma non-opioid intracellular receptor 1; AltName: Full=Sigma 1-type opioid receptor; Short=Sigma1-receptor; Short=Sigma1R >gi|29437220|gb|AAH49416.1| Sigma non-opioid intracellular receptor 1 [Danio rerio]	Sigma non-opioid intracellular receptor 1	PMI_020073	opioid receptor, sigma 1
Locus_5711_Transcript_21/27_Confidence_0.815_Length_5012	DnaJ-like protein subfamily C member 14 [Crassostrea gigas]	Protein tilB homolog	PMI_022188	none
Locus_1_Transcript_10233/484273_Confidence_0.000_Length_1011	endonuclease-reverse transcriptase [Danaus plexippus]	Uncharacterized protein	PMI_023732	none
Locus_1_Transcript_480632/484273_Confidence_0.000_Length_2258	dual specificity phosphatase 7 [Xenopus (Silurana) tropicalis] >gi|89272054|emb|CAJ83322.1| dual specificity phosphatase 7 [Xenopus (Silurana) tropicalis] >gi|110645732|gb|AAI18770.1| dual specificity phosphatase 7 [Xenopus (Silurana) tropicalis]	Dual specificity protein phosphatase 6	PMI_028704	MKP-3
Locus_1_Transcript_380593/484273_Confidence_0.000_Length_282	ubiquitin-like 5, isoform CRA_c [Mus musculus]	Ubiquitin-like protein 5	PMI_024594	none
Locus_3088_Transcript_6/8_Confidence_0.538_Length_2913	Monocarboxylate transporter 10 [Crassostrea gigas]	Monocarboxylate transporter 13	PMI_019111	solute carrier family 16 (monocarboxylic acid transporters), member 10-like
Locus_4251_Transcript_1/4_Confidence_0.429_Length_1419	Ral guanine nucleotide dissociation stimulator-like 1 [Crassostrea gigas]	Ral guanine nucleotide dissociation stimulator-like 1	PMI_025328	ral guanine nucleotide dissociation stimulator-like 1
Locus_1_Transcript_172294/484273_Confidence_0.000_Length_5556	BTB/POZ domain-containing protein 3 isoform 2 [Mus musculus] >gi|74183584|dbj|BAE36636.1| unnamed protein product [Mus musculus]	BTB/POZ domain-containing protein 3	PMI_006495	BTB/POZ domain-containing protein 3
Locus_3060_Transcript_4/7_Confidence_0.500_Length_2154	unnamed protein product [Homo sapiens]	Cap-specific mRNA (nucleoside-2'-O-)-methyltransferase 1	PMI_006497	FtsJ-like methyltransferase
Locus_1_Transcript_70494/484273_Confidence_0.000_Length_3224	mCG3093, isoform CRA_c [Mus musculus]	Leucine-rich repeat-containing protein 71	PMI_019037	hypothetical protein-1543
Locus_486_Transcript_23/25_Confidence_0.523_Length_1844	60S ribosomal protein L22 [Acromyrmex echinatior]	60S ribosomal protein L22	PMI_017182	ribosomal protein L22 [Homo sapiens (human)]
Locus_11115_Transcript_20/27_Confidence_0.125_Length_1280	G protein pathway suppressor 2 [Xenopus laevis] >gi|67678135|gb|AAH97591.1| LOC403370 protein [Xenopus laevis]	G protein pathway suppressor 2	PMI_017184	none
Locus_1_Transcript_68441/484273_Confidence_0.000_Length_3183	calcyphosin-like protein [Ictalurus punctatus] >gi|308323099|gb|ADO28686.1| calcyphosin-like protein [Ictalurus punctatus]	Calcyphosin-like protein	PMI_004369	calcyphosin-like
Locus_1872_Transcript_21/30_Confidence_0.550_Length_1858	calcyphosine isoform a [Loa loa] >gi|307764209|gb|EFO23443.1| calcyphosine isoform a [Loa loa]	Calcyphosin	PMI_004365	calcyphosin-like
Locus_5563_Transcript_16/16_Confidence_0.226_Length_4489	Putative 2-oxoglutarate dehydrogenase E1 component DHKTD1, mitochondrial [Crassostrea gigas]	Probable 2-oxoglutarate dehydrogenase E1 component DHKTD1, mitochondrial	PMI_001333	Dehydrogenase E1 and transketolase domain containing 1
Locus_1_Transcript_110439/484273_Confidence_0.000_Length_10290	RecName: Full=E3 ubiquitin-protein ligase TRIP12; AltName: Full=Thyroid receptor-interacting protein 12; Short=TR-interacting protein 12; Short=TRIP-12	E3 ubiquitin-protein ligase TRIP12	PMI_001338	thyroid hormone receptor interactor 12
Locus_1_Transcript_425795/484273_Confidence_0.000_Length_4293	coatomer subunit gamma-2 [Saccoglossus kowalevskii]	Coatomer subunit gamma-2	PMI_012789	COP, coatomer protein complex, subunit gamma 1
Locus_12792_Transcript_4/5_Confidence_0.625_Length_1525	General substrate transporter [Lentisphaera araneosa] >gi|149140253|gb|EDM28652.1| General substrate transporter [Lentisphaera araneosa HTCC2155]	Putative glycerol-3-phosphate transporter 2	PMI_012790	none
Locus_1_Transcript_155210/484273_Confidence_0.000_Length_3895	PAXIP1 protein [Homo sapiens]	PAX-interacting protein 1	PMI_016753	PAX interacting (with transcription-activation domain) protein 1 [Homo sapiens (human)]
Locus_1_Transcript_451491/484273_Confidence_0.000_Length_4021	protein dispatched homolog 1 [Danio rerio] >gi|82087835|sp|Q6R5J2.1|DISP1_DANRE RecName: Full=Protein dispatched homolog 1; AltName: Full=Protein chameleon >gi|41080598|gb|AAR99503.1| dispatched 1 [Danio rerio]	Protein dispatched homolog 1	PMI_019822	dispatched; disp; Dispatched A; Dispatched 1
Locus_13804_Transcript_2/11_Confidence_0.414_Length_1379	transmembrane protein 68 [Danio rerio] >gi|32766435|gb|AAH55249.1| Transmembrane protein 68 [Danio rerio]	Transmembrane protein 68	PMI_019823	transmembrane protein 68
Locus_1_Transcript_226040/484273_Confidence_0.000_Length_1801	RRP15-like protein, partial [Anas platyrhynchos]	RRP15-like protein	PMI_021051	ribosomal RNA processing 15 homolog (S. cerevisiae)
Locus_1_Transcript_361013/484273_Confidence_0.000_Length_4082	endoplasmic reticulum lectin 1 precursor [Mus musculus] >gi|76363478|sp|Q8VEH8.1|ERLEC_MOUSE RecName: Full=Endoplasmic reticulum lectin 1; AltName: Full=ER lectin; Short=Erlectin; Flags: Precursor >gi|17391101|gb|AAH18468.1| RIKEN cDNA 4933407N01 gene [Mus musculus] >gi|74228836|dbj|BAE21904.1| unnamed protein product [Mus musculus] >gi|148691837|gb|EDL23784.1| RIKEN cDNA 4933407N01 [Mus musculus]	Endoplasmic reticulum lectin 1	PMI_021052	endoplasmic reticulum lectin 1 [Homo sapiens (human)]
Locus_1_Transcript_458767/484273_Confidence_0.000_Length_3822	Gfi1 protein [Mus musculus]	Zinc finger protein Gfi-1	PMI_025120	none
Locus_1_Transcript_400951/484273_Confidence_0.000_Length_3303	unnamed protein product [Mus musculus]	BSD domain-containing protein 1	PMI_021351	BSD domain containing 1
Locus_1_Transcript_253339/484273_Confidence_0.000_Length_985			PMI_012511	ankyrin repeat domain 12
Locus_1_Transcript_267873/484273_Confidence_0.000_Length_1863	PREDICTED: uncharacterized protein LOC593274 isoform 1 [Strongylocentrotus purpuratus]	Uncharacterized protein C594.04c	PMI_012512	oxidoreductase, acting on the CH-CH group of donors (Arabidopsis thaliana)
Locus_10901_Transcript_12/13_Confidence_0.581_Length_2182	beta-1-syntrophin [Homo sapiens] >gi|23822159|sp|Q13884.3|SNTB1_HUMAN RecName: Full=Beta-1-syntrophin; AltName: Full=59 kDa dystrophin-associated protein A1 basic component 1; Short=DAPA1B; AltName: Full=BSYN2; AltName: Full=Syntrophin-2; AltName: Full=Tax interaction protein 43; Short=TIP-43 >gi|1066340|gb|AAA81523.1| beta1-syntrophin [Homo sapiens] >gi|68534527|gb|AAH98573.1| Syntrophin, beta 1…	Beta-1-syntrophin	PMI_012513	none
Locus_4908_Transcript_19/20_Confidence_0.306_Length_1031	EFHC2 protein [Ciona intestinalis] >gi|59803962|gb|AAX08050.1| EFHC2 [Ciona intestinalis]	EF-hand domain-containing family member C2	PMI_022977	EF-hand domain-containing family member C2
Locus_6313_Transcript_8/10_Confidence_0.641_Length_2631	target of rapamycin complex 2 subunit MAPKAP1 [Xenopus (Silurana) tropicalis] >gi|187611461|sp|A4IIM3.1|SIN1_XENTR RecName: Full=Target of rapamycin complex 2 subunit MAPKAP1; Short=TORC2 subunit MAPKAP1; AltName: Full=Mitogen-activated protein kinase 2-associated protein 1; AltName: Full=Stress-activated map kinase-interacting protein 1; Short=SAPK-interacting protein 1 >gi|134025650|gb|AAI36079…	Target of rapamycin complex 2 subunit MAPKAP1	PMI_026140	mitogen activated protein kinase interacting protein 1, SAPK-interacting protein 1, SIP1
Locus_2530_Transcript_7/24_Confidence_0.673_Length_1642	tubulin polyglutamylase complex subunit 2 [Xenopus laevis] >gi|51593539|gb|AAH78549.1| MGC85408 protein [Xenopus laevis]	Tubulin polyglutamylase complex subunit 2	PMI_026018	none
Locus_1_Transcript_191102/484273_Confidence_0.000_Length_5257	PREDICTED: uncharacterized protein LOC592144 [Strongylocentrotus purpuratus]	Probable G-protein coupled receptor 112	PMI_010593	none
Locus_8189_Transcript_5/8_Confidence_0.273_Length_2680	WD repeat and FYVE domain-containing protein 3, partial [Bos grunniens mutus]	WD repeat and FYVE domain-containing protein 3	PMI_005446	WD repeat and FYVE domain containing 3
Locus_17278_Transcript_1/2_Confidence_0.600_Length_1146	Visual pigment-like receptor peropsin [Columba livia]	Visual pigment-like receptor peropsin	PMI_005447	transmembrane receptor (rhodopsin family)
Locus_10572_Transcript_1/1_Confidence_0.000_Length_663	unnamed protein product [Tetraodon nigroviridis]	Methyltransferase-like protein 16	PMI_012765	methyltransferase 10 domain containing
Locus_1_Transcript_367533/484273_Confidence_0.000_Length_5619	eukaryotic translation initiation factor 3 subunit C [Saccoglossus kowalevskii]	Eukaryotic translation initiation factor 3 subunit C	PMI_012767	Translation initiation factor 3c, subunit 8, p110
Locus_1093_Transcript_12/24_Confidence_0.344_Length_1392	actin related protein 2/3 complex subunit 3 [Suberites domuncula]	Actin-related protein 2/3 complex subunit 3	PMI_007519	none
Locus_274_Transcript_12/15_Confidence_0.360_Length_2952	N-lysine methyltransferase setd6 [Salmo salar] >gi|325530257|sp|C0H8I2.1|SETD6_SALSA RecName: Full=N-lysine methyltransferase setd6; AltName: Full=SET domain-containing protein 6 >gi|223647186|gb|ACN10351.1| SET domain-containing protein 6 [Salmo salar] >gi|223673059|gb|ACN12711.1| SET domain-containing protein 6 [Salmo salar]	N-lysine methyltransferase setd6	PMI_007517	SET domain containing 6
Locus_1_Transcript_73908/484273_Confidence_0.000_Length_3615	GPN-loop GTPase 3 [Crassostrea gigas]	GPN-loop GTPase 3	PMI_007518	GPN-loop GTPase 3; ATP binding domain 1 family, member C
Locus_1_Transcript_233248/484273_Confidence_0.000_Length_3293	proteasome (prosome, macropain) subunit, alpha type, 1 [Xenopus laevis] >gi|62028525|gb|AAH92105.1| MGC115143 protein [Xenopus laevis]	Proteasome subunit alpha type-1	PMI_018067	proteasome (prosome, macropain) subunit, alpha type 1
Locus_8675_Transcript_5/8_Confidence_0.611_Length_1139			PMI_018068	Rho GTPase activating protein 9 [Homo sapiens (human)]
Locus_3114_Transcript_5/8_Confidence_0.400_Length_1871	transmembrane protein 39A [Rattus norvegicus] >gi|81883515|sp|Q5U2V9.1|TM39A_RAT RecName: Full=Transmembrane protein 39A >gi|55249751|gb|AAH85845.1| Transmembrane protein 39a [Rattus norvegicus] >gi|149060498|gb|EDM11212.1| transmembrane protein 39a, isoform CRA_b [Rattus norvegicus]	Transmembrane protein 39A	PMI_019093	transmembrane protein 39A
Locus_909_Transcript_6/35_Confidence_0.225_Length_1711	c-myc binding protein [Xenopus (Silurana) tropicalis] >gi|89268201|emb|CAJ82613.1| c-myc binding protein [Xenopus (Silurana) tropicalis]	C-Myc-binding protein	PMI_019092	none
Locus_1_Transcript_18933/484273_Confidence_0.000_Length_723	ribosomal protein L15 [Lepidochitona cinerea]	60S ribosomal protein L15	PMI_005570	ribosomal protein L15
Locus_1_Transcript_292233/484273_Confidence_0.000_Length_4524	Ankyrin-3 [Crassostrea gigas]	Ankyrin-2	PMI_005567	ankyrin2,3/unc44-2651
Locus_19993_Transcript_1/2_Confidence_0.333_Length_720	Major facilitator superfamily domain-containing protein 5 [Chelonia mydas]	Major facilitator superfamily domain-containing protein 5	PMI_005569	major facilitator superfamily domain containing 5
Locus_1_Transcript_74811/484273_Confidence_0.000_Length_1014	TPA_exp: putative hydrolase [Lytechinus variegatus]	Uncharacterized protein	PMI_019091	none
Locus_1_Transcript_54585/484273_Confidence_0.000_Length_1987			PMI_019090	none
Locus_15108_Transcript_2/2_Confidence_0.000_Length_1677	PREDICTED: glycoprotein 3-alpha-L-fucosyltransferase A-like [Strongylocentrotus purpuratus]	Glycoprotein 3-alpha-L-fucosyltransferase A	PMI_021173	fucosyltransferase 8-like-1
Locus_1_Transcript_454329/484273_Confidence_0.000_Length_3718	6-phosphofructokinase type C, partial [Anas platyrhynchos]	6-phosphofructokinase type C	PMI_008088	6-phosphofructokinase, muscle type (Phosphofructokinase 1) (Phosphohexokinase) (Phosphofructo-1-kinase isozyme A) (PFK-A) (Phosphofructokinase-M)
Locus_4952_Transcript_10/20_Confidence_0.629_Length_3157	WD repeat-containing protein 43 [Crassostrea gigas]	WD repeat-containing protein 43	PMI_006474	WD repeat domain 43; KIAA0007 protein-like
Locus_1_Transcript_52595/484273_Confidence_0.000_Length_5040	actin II [Echinococcus granulosus]	Actin	PMI_006473	none
Locus_1_Transcript_127102/484273_Confidence_0.000_Length_1527	unnamed protein product [Mus musculus]	Testican-3	PMI_020984	none
Locus_1_Transcript_301926/484273_Confidence_0.000_Length_2919	protein DGCR14 [Danio rerio] >gi|141795726|gb|AAI39682.1| Zgc:162979 protein [Danio rerio]	Protein DGCR14	PMI_025429	DiGeorge syndrome critical region gene 14-like
Locus_11977_Transcript_3/4_Confidence_0.444_Length_754	Proton-coupled amino acid transporter 4 [Crassostrea gigas]	Proton-coupled amino acid transporter 3	PMI_019615	Proton-coupled amino acid transporter 1 (Proton/amino acid transporter 1) (Solute carrier family 36 member 1)
Locus_1_Transcript_53346/484273_Confidence_0.000_Length_1456	unnamed protein product [Tetraodon nigroviridis]	DDRGK domain-containing protein 1	PMI_019616	DDRGK domain containing 1-1; human chromosome 20 orf 116
Locus_1_Transcript_436859/484273_Confidence_0.000_Length_1553			PMI_026886	neurofilament 3,medium
Locus_14919_Transcript_18/22_Confidence_0.759_Length_2065	Equilibrative nucleoside transporter 4, partial [Columba livia]	Equilibrative nucleoside transporter 4	PMI_023912	solute carrier family 29 (nucleoside transporters), member 4
Locus_3998_Transcript_3/28_Confidence_0.032_Length_1008	WW domain-binding protein 11 [Columba livia]	WW domain-binding protein 11	PMI_016005	WW domain binding protein 11
Locus_1_Transcript_354825/484273_Confidence_0.000_Length_2172	forkhead transcription factor J1 [Strongylocentrotus purpuratus] >gi|82706192|gb|ABB89480.1| forkhead transcription factor J1 [Strongylocentrotus purpuratus]	Forkhead box protein J1-B	PMI_016006	none
Locus_1_Transcript_394390/484273_Confidence_0.000_Length_2347	copper metabolism (Murr1) domain containing 1 [Xenopus (Silurana) tropicalis] >gi|169642081|gb|AAI60794.1| LOC779529 protein [Xenopus (Silurana) tropicalis]	COMM domain-containing protein 1	PMI_011599	MURR1
Locus_1_Transcript_185498/484273_Confidence_0.000_Length_3798	Vacuolar protein sorting-associated protein 16-like protein [Crassostrea gigas]	Vacuolar protein sorting-associated protein 16 homolog	PMI_009252	vacuolar protein sorting 16 (yeast)
Locus_9523_Transcript_1/1_Confidence_0.000_Length_1286	NADPH oxidase 5 [Myotis brandtii]	NADPH oxidase 5	PMI_009253	NADPH oxidase 5
Locus_632_Transcript_25/35_Confidence_0.652_Length_4367	eukaryotic translation initiation factor 4B [Pan troglodytes]	Eukaryotic translation initiation factor 4B	PMI_003340	eukaryotic translation initiation factor 4B
Locus_1_Transcript_317156/484273_Confidence_0.000_Length_2699	D site-binding protein [Crassostrea gigas]	Hepatic leukemia factor	PMI_003341	none
Locus_1_Transcript_370449/484273_Confidence_0.000_Length_2863	glycerol-3-phosphate dehydrogenase 1-like protein [Xenopus (Silurana) tropicalis] >gi|82202461|sp|Q6P824.1|GPD1L_XENTR RecName: Full=Glycerol-3-phosphate dehydrogenase 1-like protein >gi|38174122|gb|AAH61407.1| glycerol-3-phosphate dehydrogenase 1-like [Xenopus (Silurana) tropicalis]	Glycerol-3-phosphate dehydrogenase 1-like protein	PMI_003337	Glycerol-3-phosphate dehydrogenase [NAD+], cytoplasmic (GPD-C) (GPDH-C)
Locus_4390_Transcript_3/8_Confidence_0.676_Length_3793	RNF111 protein [Homo sapiens] >gi|119597960|gb|EAW77554.1| ring finger protein 111, isoform CRA_a [Homo sapiens]	RING finger protein 165	PMI_003338	ring finger protein 165
Locus_1_Transcript_317167/484273_Confidence_0.000_Length_3530	Carbohydrate sulfotransferase 13 [Pteropus alecto]	Carbohydrate sulfotransferase 13	PMI_003342	carbohydrate (chondroitin 4) sulfotransferase 11-2
Locus_1_Transcript_365160/484273_Confidence_0.000_Length_1527	unnamed protein product [Tetraodon nigroviridis]	Transmembrane protein 53-A	PMI_019137	none
Locus_23027_Transcript_1/1_Confidence_0.000_Length_225	ATP-dependent RNA helicase DHX30-like protein [Callithrix jacchus]	Putative ATP-dependent RNA helicase DHX30	PMI_000113	DEAH (Asp-Glu-Ala-His) box polypeptide 30 [Homo sapiens (human)]
Locus_1_Transcript_464236/484273_Confidence_0.000_Length_3815	aminoimidazole-4-carboxamide ribonucleotidetransformylase/IMP cyclohydrolase [Gallus gallus]	Bifunctional purine biosynthesis protein PURH	PMI_000111	5-aminoimidazole-4-carboxamide ribonucleotide formyltransferase/IMP cyclohydrolase
Locus_861_Transcript_4/7_Confidence_0.167_Length_1111	thiosulfate sulfurtransferase/rhodanese-like domain-containing protein 2-like protein [Callorhinchus milii]	Thiosulfate sulfurtransferase/rhodanese-like domain-containing protein 2	PMI_000118	human chromosome 9 open reading frame 97-like
Locus_1_Transcript_175329/484273_Confidence_0.000_Length_8249	C3 and PZP-like alpha-2-macroglobulin domain-containing protein 8, partial [Anas platyrhynchos]	C3 and PZP-like alpha-2-macroglobulin domain-containing protein 8	PMI_000116	thioester containing protein 2
Locus_1_Transcript_175302/484273_Confidence_0.000_Length_1221	CPAMD8 protein [Homo sapiens]	C3 and PZP-like alpha-2-macroglobulin domain-containing protein 8	PMI_000115	thioester containing protein 2
Locus_1_Transcript_175346/484273_Confidence_0.000_Length_2736	Transforming growth factor-beta-induced protein ig-h3 [Crassostrea gigas]	Transforming growth factor-beta-induced protein ig-h3	PMI_000114	none
Locus_35709_Transcript_1/2_Confidence_0.667_Length_495	Wu:fd60e07 protein [Danio rerio]	80 kDa MCM3-associated protein	PMI_000117	Organic cation transporter 3 (Extraneuronal monoamine transporter) (EMT) (Solute carrier family 22 member 3)
Locus_5834_Transcript_2/3_Confidence_0.333_Length_639	unnamed protein product [Tetraodon nigroviridis]	Lipoma HMGIC fusion partner-like 2 protein	PMI_000119	lipoma HMGIC fusion partner-like 2
Locus_1138_Transcript_4/9_Confidence_0.667_Length_2882	Protein ERGIC-53 [Crassostrea gigas]	Protein ERGIC-53	PMI_000122	none
Locus_6902_Transcript_8/10_Confidence_0.419_Length_3829	dipeptidyl peptidase 9 [Danio rerio]	Dipeptidyl peptidase 9	PMI_000120	ipeptidyl-peptidase 9
Locus_1_Transcript_160682/484273_Confidence_0.000_Length_1382	E3 SUMO-protein ligase NSE2 [Crassostrea gigas]	E3 SUMO-protein ligase NSE2	PMI_011267	none
Locus_1_Transcript_411040/484273_Confidence_0.000_Length_1478	6-phosphogluconolactonase [Esox lucius]	6-phosphogluconolactonase	PMI_028002	6-phosphogluconolactonase (6PGL)
Locus_1_Transcript_444104/484273_Confidence_0.000_Length_1669	coiled-coil domain-containing protein, putative [Ixodes scapularis] >gi|215511024|gb|EEC20477.1| coiled-coil domain-containing protein, putative [Ixodes scapularis]	Coiled-coil domain-containing protein 104	PMI_013978	coiled-coil domain containing 104
Locus_1_Transcript_360268/484273_Confidence_0.000_Length_3498	RecName: Full=Cyclic AMP-responsive element-binding protein 3-like protein 4; Short=cAMP-responsive element-binding protein 3-like protein 4; Contains: RecName: Full=Processed cyclic AMP-responsive element-binding protein 3-like protein 4 >gi|115312992|gb|AAI24054.1| cAMP responsive element binding protein 3-like 4 [Xenopus (Silurana) tropicalis]	Cyclic AMP-responsive element-binding protein 3-like protein 4	PMI_003452	none
Locus_16250_Transcript_1/1_Confidence_0.000_Length_385	novel protein [Danio rerio]	GON-4-like protein	PMI_003450	gon-4-like (C.elegans)-like; YY1AP-related protein
Locus_1_Transcript_117676/484273_Confidence_0.000_Length_3552	LysM and putative peptidoglycan-binding domain-containing protein 3 [Crassostrea gigas]	LysM and putative peptidoglycan-binding domain-containing protein 3	PMI_003449	none
Locus_1_Transcript_402665/484273_Confidence_0.000_Length_1643	Ribosome biogenesis protein NSA2-like protein [Crassostrea gigas]	Ribosome biogenesis protein NSA2 homolog	PMI_003451	TGF beta-inducible nuclear protein 1
Locus_1_Transcript_319413/484273_Confidence_0.000_Length_1804	cysteine and histidine-rich protein 1-B [Xenopus laevis] >gi|182641965|sp|Q2TAD9.2|CYR1B_XENLA RecName: Full=Cysteine and histidine-rich protein 1-B >gi|112419020|gb|AAI22466.1| Cyhr1-b protein [Xenopus laevis]	Cysteine and histidine-rich protein 1-B	PMI_027028	cysteine/histidine-rich 1
Locus_1_Transcript_274561/484273_Confidence_0.000_Length_3944	egg permeability glycoprotein [Strongylocentrotus purpuratus] >gi|56745043|gb|AAW28777.1| egg permeability glycoprotein [Strongylocentrotus purpuratus]	Multidrug resistance protein 1	PMI_017687	PGP, MDR, PGY
Locus_31216_Transcript_1/1_Confidence_0.000_Length_404	Membrane-associated transporter protein [Crassostrea gigas]	Solute carrier family 45 member 3	PMI_022121	none
Locus_786_Transcript_43/49_Confidence_0.489_Length_2564	PREDICTED: angiopoietin-related protein 1-like [Strongylocentrotus purpuratus]	Ficolin-2	PMI_022122	none
Locus_23625_Transcript_5/6_Confidence_0.333_Length_1562	Chondroitin sulfate synthase 3 [Chelonia mydas]	Chondroitin sulfate synthase 1	PMI_029385	Chondroitin sulfate synthase 1 (Glucuronosyl-N-acetylgalactosaminyl-proteoglycan 4-beta-N-acetylgalactosaminyltransferase) (Chondroitin sulfate synthase 1) (N-acetylgalactosaminyl-proteoglycan 3-beta-glucuronosyltransferase) (Chondroitin glucuronyltransferase II) (N-acetylgalactosaminyltransferase II)
Locus_1_Transcript_457523/484273_Confidence_0.000_Length_2042	unnamed protein product [Tetraodon nigroviridis]	Cytochrome c oxidase assembly protein COX11, mitochondrial	PMI_026088	COX11 homolog
Locus_1_Transcript_259686/484273_Confidence_0.000_Length_1271	Uncharacterized protein C4orf45-like protein [Crassostrea gigas]	Uncharacterized protein C4orf45 homolog	PMI_019846	none
Locus_1_Transcript_418818/484273_Confidence_0.000_Length_1748	unnamed protein product [Tetraodon nigroviridis]	FERM, RhoGEF and pleckstrin domain-containing protein 1	PMI_021853	Ferm, RhoGEF and Pleckstrin homology domain containing
Locus_870_Transcript_22/31_Confidence_0.543_Length_5077	XCAT2 protein [Xenopus laevis]	Transient receptor potential cation channel subfamily A member 1	PMI_005220	ankyrin repeat domain 54 [Homo sapiens (human)]
Locus_1_Transcript_416320/484273_Confidence_0.000_Length_4928	RecName: Full=Exportin-2; Short=Exp2; AltName: Full=Cellular apoptosis susceptibility protein; AltName: Full=Chromosome segregation 1-like protein; AltName: Full=Importin-alpha re-exporter >gi|6693631|dbj|BAA89430.1| cellular apoptosis susceptibility protein [Pagrus major]	Exportin-2	PMI_005221	none
Locus_20436_Transcript_1/1_Confidence_0.000_Length_1472	Ectopic P granules protein 5 like protein, partial [Myotis davidii]	Ectopic P granules protein 5 homolog	PMI_015581	KIAA1632 protein homolog; hypothetical protein
Locus_1_Transcript_286362/484273_Confidence_0.000_Length_2945	G/T mismatch-specific thymine DNA glycosylase [Crassostrea gigas]	G/T mismatch-specific thymine DNA glycosylase	PMI_014021	thymine DNA glycosylase
Locus_1_Transcript_416487/484273_Confidence_0.000_Length_2395	Transmembrane protein 43, partial [Anas platyrhynchos]	Transmembrane protein 43	PMI_014020	transmembrane protein 43
Locus_17945_Transcript_1/2_Confidence_0.333_Length_695			PMI_001666	chromosome 17 open reading frame 70 [Homo sapiens (human)]
Locus_1_Transcript_397170/484273_Confidence_0.000_Length_1966	RecName: Full=Rhodopsin, GQ-coupled; AltName: Full=GQ-rhodopsin >gi|2398857|dbj|BAA22217.1| Gq-coupled rhodopsin [Mizuhopecten yessoensis]	Rhodopsin, GQ-coupled	PMI_017875	neuropeptide FF receptor 2 [Homo sapiens (human)]
Locus_1_Transcript_410609/484273_Confidence_0.000_Length_3008	Protein Dom3Z [Crassostrea gigas]	Decapping and exoribonuclease protein	PMI_014987	DOM-3 homolog Z (C. elegans)
Locus_1_Transcript_420539/484273_Confidence_0.000_Length_1622	Serine/threonine-protein kinase 19 [Crassostrea gigas]	Serine/threonine-protein kinase 19	PMI_014986	STK19
Locus_7489_Transcript_17/25_Confidence_0.263_Length_4431	ADP-ribosylation factor 1 [Crassostrea gigas]	ADP-ribosylation factor	PMI_025885	ARL11-Like 2, ADP-Ribosylation Factor-Like 11 LIKE 2
Locus_1_Transcript_64406/484273_Confidence_0.000_Length_6650	Bifunctional aminoacyl-tRNA synthetase [Pteropus alecto]	Bifunctional glutamate/proline--tRNA ligase	PMI_013138	glutamyl-prolyl tRNA synthetase
Locus_1_Transcript_61451/484273_Confidence_0.000_Length_1010	PREDICTED: uncharacterized protein LOC752620 [Strongylocentrotus purpuratus]	Uncharacterized protein	PMI_014869	hypothetical protein-1337
Locus_1_Transcript_474461/484273_Confidence_0.000_Length_1924	autophagy-related protein 3 [Ictalurus furcatus]	Ubiquitin-like-conjugating enzyme ATG3	PMI_004005	autophagy-related 3-like, APG3 autophagy 3-like, autophagy-related protein 3
Locus_4686_Transcript_5/9_Confidence_0.615_Length_1434	Patatin-like phospholipase domain-containing protein 4, partial [Chelonia mydas]	Patatin-like phospholipase domain-containing protein 4	PMI_004006	none
Locus_1_Transcript_138292/484273_Confidence_0.000_Length_1537	PREDICTED: uncharacterized protein LOC100888999 [Strongylocentrotus purpuratus]	Uncharacterized protein	PMI_004004	MYC binding protein 2, E3 ubiquitin protein ligase [Homo sapiens (human)]
Locus_1_Transcript_98286/484273_Confidence_0.000_Length_3436	unnamed protein product [Oikopleura dioica]	Amiloride-sensitive sodium channel subunit alpha	PMI_024792	sodium channel, nonvoltage-gated 1, beta-like
Locus_689_Transcript_12/18_Confidence_0.641_Length_2545	serine/threonine-protein phosphatase 2a catalytic subunit beta isoform [Ictalurus punctatus] >gi|308322029|gb|ADO28152.1| serine/threonine-protein phosphatase 2a catalytic subunit beta isoform [Ictalurus furcatus] >gi|308322735|gb|ADO28505.1| serine/threonine-protein phosphatase 2a catalytic subunit beta isoform [Ictalurus punctatus]	Serine/threonine-protein phosphatase 2A catalytic subunit beta isoform	PMI_014571	Serine/threonine protein phosphatase 2A, catalytic subunit, alpha isoform (PP2A-alpha) (Replication protein C) (RP-C)
Locus_1_Transcript_242056/484273_Confidence_0.000_Length_5158	Nodal modulator 1, partial [Bos grunniens mutus]	Nodal modulator 2	PMI_015983	Nodal Modulator, pM5 protein
Locus_1_Transcript_373030/484273_Confidence_0.000_Length_12755	voltage-dependent calcium channel type A subunit alpha-1 [Apis mellifera] >gi|322518442|sp|C9D7C2.1|CAC1A_APIME RecName: Full=Voltage-dependent calcium channel type A subunit alpha-1; AltName: Full=Cacophony protein >gi|258674481|gb|ACV86997.1| cacophony [Apis mellifera]	Voltage-dependent calcium channel type A subunit alpha-1	PMI_000964	none
Locus_6450_Transcript_2/4_Confidence_0.750_Length_1227	PREDICTED: uncharacterized protein LOC100891616 [Strongylocentrotus purpuratus]	Uncharacterized protein	PMI_015188	none
Locus_20679_Transcript_5/7_Confidence_0.182_Length_1854	Dystrophin, isoforms A/C/F/G/H [Acromyrmex echinatior]	Dystrophin, isoform E	PMI_015189	dystrophin-like protein
Locus_1_Transcript_448510/484273_Confidence_0.000_Length_1605			PMI_027911	BCL2-associated agonist of cell death [Homo sapiens (human)]
Locus_1442_Transcript_2/3_Confidence_0.333_Length_3160	RecName: Full=Probable G-protein coupled receptor No18 >gi|1507661|dbj|BAA12013.1| G protein-coupled receptor [Amphibalanus amphitrite]	Probable G-protein coupled receptor No18	PMI_029493	none
Locus_4363_Transcript_2/2_Confidence_0.000_Length_1323	GTPase-activating protein and VPS9 domain-containing protein 1 [Chelonia mydas]	GTPase-activating protein and VPS9 domain-containing protein 1	PMI_026988	GTPase activating protein and VPS9 domains 1-2
Locus_496_Transcript_12/14_Confidence_0.352_Length_1772	RecName: Full=Fucolectin-1; Flags: Precursor >gi|9651021|dbj|BAB03523.1| fucolectin-1 [Anguilla japonica]	Fucolectin-1	PMI_013298	protease, serine, 12 neurotrypsin (motopsin)-like; neurotrypsin-like; protease, serine, 12-like
Locus_1_Transcript_384187/484273_Confidence_0.000_Length_2039	adenine phosphoribosyltransferase [Capsaspora owczarzaki ATCC 30864]	Adenine phosphoribosyltransferase	PMI_007935	Adenine phosphoribosyltransferase (APRT)
Locus_19846_Transcript_2/2_Confidence_0.000_Length_1683	Uncharacterized protein KIAA0895, partial [Anas platyrhynchos]	Uncharacterized protein KIAA0895-like	PMI_007936	KIAA0895 protein-like
Locus_1_Transcript_479814/484273_Confidence_0.000_Length_1318	GSTO1 [Locusta migratoria]	Glutathione S-transferase omega-2	PMI_007937	none
Locus_1_Transcript_307288/484273_Confidence_0.000_Length_2138	Mechanosensory protein 2 [Crassostrea gigas]	Erythrocyte band 7 integral membrane protein	PMI_011851	none
Locus_3784_Transcript_1/4_Confidence_0.800_Length_976	MEC2-like protein [Saccoglossus kowalevskii] >gi|268054165|gb|ACY92569.1| MEC2-like protein [Saccoglossus kowalevskii]	Mechanosensory protein 2	PMI_011849	Erythrocyte band 7 integral membrane protein (Stomatin) (Protein 7.2b)
Locus_17955_Transcript_1/1_Confidence_0.000_Length_1006	Vacuolar protein sorting-associated protein 8-like protein [Crassostrea gigas]	Vacuolar protein sorting-associated protein 8 homolog	PMI_001173	vacuolar protein sorting 8 homolog (S. cerevisiae)
Locus_1_Transcript_307146/484273_Confidence_0.000_Length_3406	GJ16022 [Drosophila virilis] >gi|194150739|gb|EDW66423.1| GJ16022 [Drosophila virilis]	Solute carrier family 15 member 1	PMI_001175	Oligopeptide transporter, kidney isoform (Peptide transporter 2) (Kidney H(+)/peptide cotransporter) (Solute carrier family 15 member 2)
Locus_1840_Transcript_21/40_Confidence_0.635_Length_8772	PREDICTED: lipopolysaccharide-responsive and beige-like anchor protein isoform X3 [Mustela putorius furo]	Neurobeachin	PMI_009810	LPS-responsive vesicle trafficking, beach and anchor containing; beige-like protein; CDC4L protein; neurobeachin (NBEA)-like
Locus_3129_Transcript_5/8_Confidence_0.444_Length_2996	PREDICTED: LPS-responsive beige-like anchor-like [Saccoglossus kowalevskii]	Neurobeachin	PMI_009809	none
Locus_1_Transcript_39850/484273_Confidence_0.000_Length_2016	Uncharacterized protein C19orf52 [Camponotus floridanus]	Uncharacterized protein C19orf52 homolog	PMI_009606	none
Locus_1_Transcript_446809/484273_Confidence_0.000_Length_2360	protoheme IX farnesyltransferase, putative [Ixodes scapularis] >gi|215503701|gb|EEC13195.1| protoheme IX farnesyltransferase, putative, partial [Ixodes scapularis]	Protoheme IX farnesyltransferase, mitochondrial	PMI_025895	COX10 homolog, cytochrome c oxidase assembly protein, heme A: farnesyltransferase
Locus_13619_Transcript_4/7_Confidence_0.556_Length_1794	PREDICTED: uncharacterized protein LOC589390 [Strongylocentrotus purpuratus]	Uncharacterized protein	PMI_004120	hypothetical protein-1738
Locus_9680_Transcript_5/6_Confidence_0.286_Length_1150	cysteine-rich motor neuron 1 protein precursor [Gallus gallus] >gi|67460545|sp|Q8AWW5.1|CRIM1_CHICK RecName: Full=Cysteine-rich motor neuron 1 protein; Short=CRIM-1; Flags: Precursor >gi|27348109|gb|AAM28339.1| cysteine-rich motorneuron 1 [Gallus gallus]	Cysteine-rich motor neuron 1 protein	PMI_004124	none
Locus_1_Transcript_145201/484273_Confidence_0.000_Length_1181	tctex1 domain-containing protein 1-A [Xenopus laevis] >gi|123899802|sp|Q3B8D7.1|TC1DA_XENLA RecName: Full=Tctex1 domain-containing protein 1-A >gi|77748307|gb|AAI06551.1| MGC131312 protein [Xenopus laevis]	Tctex1 domain-containing protein 1-A	PMI_028819	none
Locus_10702_Transcript_3/5_Confidence_0.600_Length_1532	Guanine nucleotide-binding protein subunit beta, putative [Pediculus humanus corporis] >gi|212512795|gb|EEB15496.1| Guanine nucleotide-binding protein subunit beta, putative [Pediculus humanus corporis]	Guanine nucleotide-binding protein subunit beta-5	PMI_025095	GbetaB, gnb5, Gbeta5
Locus_1_Transcript_46338/484273_Confidence_0.000_Length_3837	sys1-like [Ictalurus punctatus] >gi|308322993|gb|ADO28634.1| sys1-like [Ictalurus punctatus]	Protein SYS1 homolog	PMI_028756	none
Locus_1_Transcript_366594/484273_Confidence_0.000_Length_2094	NADH dehydrogenase [ubiquinone] complex I, assembly factor 7 precursor [Danio rerio] >gi|123908270|sp|Q08BY0.1|NDUF7_DANRE RecName: Full=NADH dehydrogenase [ubiquinone] complex I, assembly factor 7; AltName: Full=Protein midA homolog, mitochondrial; Flags: Precursor >gi|115313407|gb|AAI24509.1| Zgc:153989 [Danio rerio]	NADH dehydrogenase [ubiquinone] complex I, assembly factor 7	PMI_015573	human chromosome 2 open reading frame 56; ATP synthase beta subunit/transcription termination factor rho-like
Locus_1588_Transcript_8/8_Confidence_0.176_Length_2104	U3 small nucleolar RNA-interacting protein 2 [Dicentrarchus labrax]	U3 small nucleolar RNA-interacting protein 2	PMI_015572	RRP9, small subunit (SSU) processome component, homolog (yeast); U3 snoRNP-associated protein
Locus_1_Transcript_204314/484273_Confidence_0.000_Length_3075	RecName: Full=Brachyury protein homolog; AltName: Full=ApBra >gi|6009508|dbj|BAA84938.1| ApBra [Asterina pectinifera]	Brachyury protein homolog	PMI_016410	brachyury, T, TA, small-t
Locus_2039_Transcript_41/45_Confidence_0.711_Length_5903	SH3 domain-containing kinase-binding protein 1 isoform 1 [Mus musculus] >gi|18920996|gb|AAL82458.1|AF472327_3 Ruk(l) protein [Mus musculus] >gi|26339858|dbj|BAC33592.1| unnamed protein product [Mus musculus] >gi|74182247|dbj|BAE42781.1| unnamed protein product [Mus musculus]	SH3 domain-containing kinase-binding protein 1	PMI_016411	SH3KBP, SH3 domain kinase binding protein 1
Locus_1707_Transcript_34/48_Confidence_0.701_Length_12299	probable ubiquitin carboxyl-terminal hydrolase FAF-X [Danio rerio] >gi|68705339|gb|AAY99448.1| ubiquitin specific protease 9 [Danio rerio]	Probable ubiquitin carboxyl-terminal hydrolase FAF-X	PMI_008670	ubiquitin-specific protease 9 gene on the Y
Locus_1_Transcript_368867/484273_Confidence_0.000_Length_2473	3-hydroxybutyrate dehydrogenase [Branchiostoma floridae] >gi|229297935|gb|EEN68566.1| 3-hydroxybutyrate dehydrogenase [Branchiostoma floridae]	D-beta-hydroxybutyrate dehydrogenase, mitochondrial	PMI_008668	Estradiol 17-beta-dehydrogenase 2 (17-beta-HSD 2) (17-beta-hydroxysteroid dehydrogenase 2)
Locus_5017_Transcript_5/6_Confidence_0.895_Length_1786	Leucine-rich repeat-containing protein 57 [Columba livia]	Leucine-rich repeat-containing protein 57	PMI_023537	leucine rich repeat containing 57 [Homo sapiens (human)]
Locus_22403_Transcript_1/1_Confidence_0.000_Length_445	PREDICTED: potassium channel subfamily K member 3-like [Strongylocentrotus purpuratus]	Uncharacterized protein	PMI_028583	Potassium channel subfamily K member 3 (Acid-sensitive potassium channel protein TASK-1) (TWIK-related acid-sensitive K(+) channel 1) (Two pore potassium channel KT3.1)
Locus_1_Transcript_285931/484273_Confidence_0.000_Length_3864	acetyl-CoA synthetase [Azoarcus sp. KH32C] >gi|505249774|ref|WP_015436876.1| acetyl-CoA synthetase [Azoarcus sp. KH32C] >gi|358638274|dbj|BAL25571.1| acetyl-CoA synthetase [Azoarcus sp. KH32C]	Acyl-CoA synthetase family member 2, mitochondrial	PMI_015797	acyl-CoA synthetase family member 2
Locus_4789_Transcript_1/5_Confidence_0.467_Length_1352	f-box only protein 48 [Ictalurus furcatus]	F-box only protein 48	PMI_028698	none
Locus_1_Transcript_185662/484273_Confidence_0.000_Length_3719	iodide transporter-like protein [Saccoglossus kowalevskii] >gi|268054137|gb|ACY92555.1| iodide transporter-like protein [Saccoglossus kowalevskii]	Sodium-coupled monocarboxylate transporter 1	PMI_007457	Solute carrier family 5 (sodium/glucose cotransporter), member 12
Locus_1_Transcript_251490/484273_Confidence_0.000_Length_2998	casein kinase 1, alpha 1 [Xenopus laevis] >gi|27695237|gb|AAH43956.1| Csnk1a1-prov protein [Xenopus laevis]	Casein kinase I isoform alpha	PMI_010517	CKI alpha, casein kinase I alpha
Locus_1_Transcript_308334/484273_Confidence_0.000_Length_6371	myosin X [Homo sapiens]	Unconventional myosin-X	PMI_007828	myosin X
Locus_2107_Transcript_4/9_Confidence_0.952_Length_878	manganese superoxide dismutase [Alitta succinea]	Superoxide dismutase [Mn], mitochondrial	PMI_015267	superoxide dismutase 2, mitochondrial
Locus_1_Transcript_75414/484273_Confidence_0.000_Length_2545	Protein ZK355.2, isoform a [Caenorhabditis elegans] >gi|351059300|emb|CCD73712.1| Protein ZK355.2, isoform a [Caenorhabditis elegans]	Uncharacterized protein	PMI_025044	none
Locus_1_Transcript_306062/484273_Confidence_0.000_Length_10503	nervous system adducin [Aplysia californica] >gi|30959104|gb|AAP12670.1| nervous system adducin [Aplysia californica]	Alpha-adducin	PMI_006600	none
Locus_48539_Transcript_1/1_Confidence_0.000_Length_237	tetrameric potassium-selective cyclic nucleotide gated channel [Strongylocentrotus purpuratus] >gi|124746345|gb|ABN14774.1| tetrameric potassium-selective cyclic nucleotide gated channel [Strongylocentrotus purpuratus]	Tetrameric potassium-selective cyclic nucleotide gated channel	PMI_006598	KIF27, KIF7
PMI_002220-RB	Locus_1_Transcript_467385/484273_Confidence_0.000_Length_4746
Locus_1_Transcript_344664/484273_Confidence_0.000_Length_2156	DDB1- and CUL4-associated factor 10 [Danio rerio] >gi|123908161|sp|Q6NWH1.2|DCA10_DANRE RecName: Full=DDB1- and CUL4-associated factor 10; AltName: Full=WD repeat-containing protein 32 >gi|112180634|gb|AAH67591.2| WD repeat domain 32 [Danio rerio]	DDB1- and CUL4-associated factor 10	PMI_002222	WD repeat domain 32
Locus_1_Transcript_169996/484273_Confidence_0.000_Length_3300	unnamed protein product [Tetraodon nigroviridis]	Uncharacterized protein	PMI_002221	hypothetical protein-1687
Locus_1_Transcript_93754/484273_Confidence_0.000_Length_1823	UPF0547 protein C16orf87-like protein [Harpegnathos saltator]	UPF0547 protein C16orf87 homolog	PMI_026676	chromosome 16 open reading frame 87 [Homo sapiens (human)]
Locus_1_Transcript_300867/484273_Confidence_0.000_Length_4632	H(beta)58 protein, putative [Ixodes scapularis] >gi|215499185|gb|EEC08679.1| H(beta)58 protein, putative [Ixodes scapularis]	Vacuolar protein sorting-associated protein 26B-like	PMI_014081	vacuolar protein sorting 26 homolog B
Locus_1_Transcript_358987/484273_Confidence_0.000_Length_3435	type 11 methyltransferase [Callorhinchus milii]	Uncharacterized protein	PMI_014079	hypothetical protein-1454; methyltransferase type 11 (bacterial)-like
Locus_1_Transcript_37715/484273_Confidence_0.000_Length_2056	BTB (POZ) domain containing 11, isoform CRA_b [Mus musculus]	Ankyrin repeat and BTB/POZ domain-containing protein BTBD11	PMI_026107	BTB (POZ) domain containing 11
Locus_1_Transcript_361154/484273_Confidence_0.000_Length_4015	CD63 antigen-like [Xenopus laevis] >gi|50416212|gb|AAH77961.1| LOC398555 protein [Xenopus laevis]	CD63 antigen	PMI_024901	none
Locus_1_Transcript_304318/484273_Confidence_0.000_Length_6071	Prkcbp1 protein, partial [Rattus norvegicus]	Protein kinase C-binding protein 1	PMI_016427	zinc finger, MYND-type containing 8; protein kinase C binding protein 1
Locus_9238_Transcript_2/3_Confidence_0.333_Length_1870	DNA-directed RNA polymerase III subunit RPC5 [Bos grunniens mutus]	DNA-directed RNA polymerase III subunit RPC5	PMI_026298	Sex-lethal interactor homolog
Locus_1120_Transcript_3/15_Confidence_0.317_Length_741	Histone H1-delta [Caligus rogercresseyi]	Histone H1.0-A	PMI_003814	none
Locus_1_Transcript_361223/484273_Confidence_0.000_Length_1753	ARF GTPase activator [Trichophyton equinum CBS 127.97]	Uncharacterized protein	PMI_003815	ArfGAP with RhoGAP domain, ankyrin repeat and PH domain 2 [Homo sapiens (human)]
Locus_1_Transcript_199065/484273_Confidence_0.000_Length_5832	Homo sapiens tubulin-specific chaperone a [synthetic construct] >gi|61370238|gb|AAX43460.1| tubulin-specific chaperone a [synthetic construct]	Tubulin-specific chaperone A	PMI_003817	tubulin folding cofactor A [Homo sapiens (human)]
Locus_1_Transcript_376765/484273_Confidence_0.000_Length_2444	unnamed protein product [Mus musculus]	Importin-11	PMI_003816	Importin-11, Ran-binding protein 11
Locus_22198_Transcript_1/1_Confidence_0.000_Length_267			PMI_003819	MFNG O-fucosylpeptide 3-beta-N-acetylglucosaminyltransferase [Homo sapiens (human)]
Locus_1_Transcript_417422/484273_Confidence_0.000_Length_1248	orthopedia [Heliocidaris erythrogramma]	Homeobox protein orthopedia	PMI_003820	none
Locus_3308_Transcript_6/6_Confidence_0.000_Length_1749	retinal homeobox [Patiria miniata]	Retinal homeobox protein Rx1	PMI_003821	Retinal Homeobox
Locus_1593_Transcript_1/13_Confidence_0.041_Length_1883	LOC445836 protein, partial [Xenopus laevis]	PAP-associated domain-containing protein 5	PMI_008533	PAP associated domain containing 5; topoisomerase-related function protein 4-2 (TRF4-2)
Locus_1196_Transcript_13/15_Confidence_0.581_Length_4029	RecName: Full=DNA replication licensing factor mcm4-B; AltName: Full=CDC21 homolog-B; AltName: Full=Minichromosome maintenance protein 4-B; Short=xMCM4-B; AltName: Full=P1-CDC21-B >gi|1184107|gb|AAA91232.1| DNA replication initiator protein [Xenopus laevis] >gi|49115034|gb|AAH72870.1| Cdc21 protein [Xenopus laevis]	DNA replication licensing factor mcm4-B	PMI_008530	none
Locus_25941_Transcript_1/2_Confidence_0.333_Length_586	myosin-IIIa [Danio rerio] >gi|15982970|gb|AAL11513.1|AF384863_1 myosin IIIA [Danio rerio]	Myosin-IIIb	PMI_020460	none
Locus_4428_Transcript_8/18_Confidence_0.736_Length_3312	transcription factor AP-2 beta [Saccoglossus kowalevskii] >gi|268053967|gb|ACY92470.1| AP2 transcription factor [Saccoglossus kowalevskii]	Transcription factor AP-2-beta	PMI_008568	none
Locus_11631_Transcript_3/4_Confidence_0.200_Length_1838	SPRY domain-containing SOCS box protein 3 [Crassostrea gigas]	SPRY domain-containing SOCS box protein 3	PMI_008571	splA/ryanodine receptor domain and SOCS box containing 3; SPRY domain and SOCS box containing 3
Locus_1_Transcript_442273/484273_Confidence_0.000_Length_512	unnamed protein product [Tetraodon nigroviridis]	ATP synthase subunit f, mitochondrial	PMI_000820	ATP synthase, H+ transporting, mitochondrial Fo complex, subunit F2 [Homo sapiens (human)]
Locus_18718_Transcript_2/4_Confidence_0.333_Length_2816	Serine/threonine-protein kinase SMG1 [Crassostrea gigas]	Serine/threonine-protein kinase SMG1	PMI_000819	none
Locus_1_Transcript_95631/484273_Confidence_0.000_Length_3015	Dehydrogenase/reductase SDR family member 1 [Crassostrea gigas]	Dehydrogenase/reductase SDR family member 1	PMI_007774	Dehydrogenase/reductase SDR family member 1
Locus_2425_Transcript_17/19_Confidence_0.481_Length_5385	RING finger- and KH domain-containing protein [Paracentrotus lividus]	RNA-binding protein MEX3B	PMI_028649	Rkhd, Pem3, Pem-3,
Locus_4231_Transcript_6/7_Confidence_0.300_Length_4192	PTK7-like protein [Saccoglossus kowalevskii] >gi|268054283|gb|ACY92628.1| PTK7-like protein [Saccoglossus kowalevskii]	Inactive tyrosine-protein kinase 7	PMI_008380	Protein Tyrosine Kinase-like molecule, Colon carcinoma kinase-4
Locus_3800_Transcript_5/8_Confidence_0.565_Length_1877	uncharacterized protein LOC550591 [Danio rerio] >gi|62204714|gb|AAH93435.1| Zgc:113208 [Danio rerio]	Uncharacterized protein	PMI_004815	none
Locus_1_Transcript_379674/484273_Confidence_0.000_Length_5546	Transient receptor potential cation channel subfamily A member 1-like protein [Crassostrea gigas]	Transient receptor potential cation channel subfamily A member 1 homolog	PMI_004816	ankyrin2,3/unc44-295
Locus_2806_Transcript_14/14_Confidence_0.429_Length_4923	translocation protein SEC63 homolog [Danio rerio] >gi|49901095|gb|AAH76198.1| SEC63-like (S. cerevisiae) [Danio rerio]	Translocation protein SEC63 homolog	PMI_004813	translocation protein SEC63 homolog (S. cerevisiae)
Locus_20256_Transcript_8/15_Confidence_0.600_Length_2737	DGCR8 [Patiria miniata]	Microprocessor complex subunit DGCR8	PMI_017163	DiGeorge syndrome critical region gene 8
Locus_5787_Transcript_18/18_Confidence_0.167_Length_2736	unnamed protein product [Mus musculus] >gi|148696096|gb|EDL28043.1| DNA segment, Chr 2, ERATO Doi 435, expressed, isoform CRA_e [Mus musculus]	Gamma-tubulin complex component 4	PMI_014134	gamma tubulin ring complex protein (76p gene)
Locus_2486_Transcript_9/25_Confidence_0.216_Length_2546	furin precursor [Gallus gallus] >gi|1071677|emb|CAA92109.1| trans Golgi network protease furin [Gallus gallus]	Furin	PMI_014135	Paired basic amino acid residue cleaving enzyme, PACE
Locus_1_Transcript_483651/484273_Confidence_0.000_Length_718	predicted protein [Nematostella vectensis] >gi|156227464|gb|EDO48267.1| predicted protein [Nematostella vectensis]	ER lumen protein retaining receptor	PMI_011607	protein kinase C, alpha [Homo sapiens (human)]
Locus_1_Transcript_402838/484273_Confidence_0.000_Length_1055	LIM domain transcription factor LMO4.1 [Salmo salar] >gi|209154084|gb|ACI33274.1| LIM domain transcription factor LMO4.1 [Salmo salar]	LIM domain transcription factor LMO4.2	PMI_028618	none
Locus_6660_Transcript_1/1_Confidence_0.000_Length_1086	HemK methyltransferase family member 1 [Mus musculus] >gi|19354454|gb|AAH24428.1| HemK methyltransferase family member 1 [Mus musculus] >gi|148689235|gb|EDL21182.1| HemK methyltransferase family member 1, isoform CRA_a [Mus musculus]	HemK methyltransferase family member 1	PMI_006522	none
Locus_2942_Transcript_21/21_Confidence_0.293_Length_2298	RNA binding motif protein 17 [Xenopus (Silurana) tropicalis] >gi|49523277|gb|AAH75485.1| RNA binding motif protein 17 [Xenopus (Silurana) tropicalis] >gi|89268723|emb|CAJ82819.1| RNA binding motif protein 17 [Xenopus (Silurana) tropicalis]	Splicing factor 45	PMI_006520	RNA binding motif protein 17
Locus_10882_Transcript_7/12_Confidence_0.421_Length_2380	orphan steroid hormone receptor 2 [Strongylocentrotus purpuratus] >gi|68566021|sp|Q26622.1|SHR2_STRPU RecName: Full=Orphan steroid hormone receptor 2; AltName: Full=SpSHR2 >gi|1054912|gb|AAB19174.1| orphan steroid hormone receptor 2 [Strongylocentrotus purpuratus] >gi|167859078|gb|ACA04474.1| Shr2 [Strongylocentrotus purpuratus]	Orphan steroid hormone receptor 2	PMI_006523	none
Locus_3025_Transcript_15/16_Confidence_0.619_Length_2419	NACHT LRR and PYD domains-containing protein 9 [Clonorchis sinensis]	Uncharacterized protein	PMI_005874	none
Locus_2544_Transcript_3/10_Confidence_0.365_Length_1342	ragulator complex protein LAMTOR4 [Danio rerio] >gi|123885737|sp|Q0P3X8.1|LTOR4_DANRE RecName: Full=Ragulator complex protein LAMTOR4; AltName: Full=Late endosomal/lysosomal adaptor and MAPK and MTOR activator 4 >gi|112418744|gb|AAI22393.1| Si:dkey-159a18.7 [Danio rerio]	Ragulator complex protein LAMTOR4	PMI_005872	none
Locus_1_Transcript_395704/484273_Confidence_0.000_Length_885			PMI_017945	none
Locus_1_Transcript_69298/484273_Confidence_0.000_Length_5915	Prmt6 protein, partial [Danio rerio]	Protein arginine N-methyltransferase 6	PMI_017946	low density lipoprotein-related protein 1-like-2
Locus_1_Transcript_280766/484273_Confidence_0.000_Length_780	PREDICTED: uncharacterized protein LOC588758 [Strongylocentrotus purpuratus]	Uncharacterized protein	PMI_028442	none
Locus_1_Transcript_115509/484273_Confidence_0.000_Length_5171	calnexin precursor [Danio rerio] >gi|32766293|gb|AAH54903.1| Zgc:63524 [Danio rerio]	Calnexin	PMI_001005	calnexin precursor
Locus_1_Transcript_404774/484273_Confidence_0.000_Length_1736	Serine/threonine-protein kinase 36 [Crassostrea gigas]	Serine/threonine-protein kinase 36	PMI_024050	Serine Threonine Kinase 36; Pm-Fu
Locus_1_Transcript_44159/484273_Confidence_0.000_Length_3279	G9A [Homo sapiens] >gi|15277210|dbj|BAB63295.1| G9A [Homo sapiens] >gi|19387902|gb|AAH18718.1| EHMT2 protein [Homo sapiens]	Histone-lysine N-methyltransferase EHMT2	PMI_016259	euchromatic histone-lysine N-methyltransferase 1
Locus_1_Transcript_342181/484273_Confidence_0.000_Length_10747	cadherin EGF LAG seven-pass G-type receptor 2 isoform 2 precursor [Mus musculus]	Cadherin EGF LAG seven-pass G-type receptor 1	PMI_006803	cadherin, EGF LAG seven-pass G-type receptor 1 [Homo sapiens (human)]
Locus_1_Transcript_362660/484273_Confidence_0.000_Length_3079	unnamed protein product [Oikopleura dioica]	Lysine-specific demethylase 8	PMI_026315	none
Locus_6092_Transcript_6/6_Confidence_0.707_Length_2677	nuclear protein localization protein 4 homolog [Rattus norvegicus] >gi|48429023|sp|Q9ES54.3|NPL4_RAT RecName: Full=Nuclear protein localization protein 4 homolog; Short=Protein NPL4 >gi|11037252|gb|AAG27534.1|AF234600_1 NPL4 [Rattus norvegicus] >gi|74353675|gb|AAI01888.1| Nuclear protein localization 4 homolog (S. cerevisiae) [Rattus norvegicus] >gi|149055013|gb|EDM06830.1| nuclear protein locali…	Nuclear protein localization protein 4 homolog	PMI_020953	nuclear protein localization 4 homolog (S. cerevisiae)
Locus_33740_Transcript_1/1_Confidence_0.000_Length_945	Phosphofurin acidic cluster sorting protein 2 [Harpegnathos saltator]	Phosphofurin acidic cluster sorting protein 1	PMI_016938	phosphofurin acidic cluster sorting protein 2, PACS2 protein
Locus_1_Transcript_21675/484273_Confidence_0.000_Length_3006	cortical granule serine protease 1 precursor [Strongylocentrotus purpuratus] >gi|5002340|gb|AAD37426.1|AF149789_1 cortical granule serine protease 1 precursor [Strongylocentrotus purpuratus]	Transmembrane protease serine 3	PMI_023338	secreted or transmembrane trypsin-like serine protease
Locus_1_Transcript_282633/484273_Confidence_0.000_Length_1134	AGAP007507-PA [Anopheles gambiae str. PEST] >gi|157020047|gb|EDO64559.1| AGAP007507-PA [Anopheles gambiae str. PEST]	39S ribosomal protein L48, mitochondrial	PMI_024497	UDP glycosyltransferase 1 family polypeptide A2
Locus_11150_Transcript_2/3_Confidence_0.333_Length_3638	phosphotyrosyl phosphatase [Gallus gallus]	Tyrosine-protein phosphatase 99A	PMI_011277	RPTPG/Z1, Receptor-type tyrosine-protein phosphatase gamma/zeta 1, Protein-tyrosine phosphatase gamma/zeta1
Locus_1_Transcript_310172/484273_Confidence_0.000_Length_3168	Alpha-1,2-mannosyltransferase ALG9, partial [Myotis davidii]	Alpha-1,2-mannosyltransferase ALG9	PMI_011276	asparagine-linked glycosylation 9 homolog (yeast, alpha- 1,2-mannosyltransferase)
Locus_420_Transcript_2/3_Confidence_0.750_Length_2508	GK19427 [Drosophila willistoni] >gi|194161884|gb|EDW76785.1| GK19427 [Drosophila willistoni]	Potassium voltage-gated channel protein Shal	PMI_011258	Potassium voltage-gated channel subfamily D member 2 (Voltage-gated potassium channel subunit Kv4.2).
Locus_1_Transcript_464010/484273_Confidence_0.000_Length_3222	GRIP1-associated protein 1 [Mus musculus] >gi|76363168|sp|Q8VD04.1|GRAP1_MOUSE RecName: Full=GRIP1-associated protein 1; Short=GRASP-1; AltName: Full=HCMV-interacting protein	GRIP1-associated protein 1	PMI_011259	GRIP1 associated protein 1
Locus_1_Transcript_250122/484273_Confidence_0.000_Length_2627	Protein SCAI [Crassostrea gigas]	Protein SCAI	PMI_023238	human chromosome 9 open reading frame 126
Locus_1_Transcript_371189/484273_Confidence_0.000_Length_3431	Alpha-mannosidase 2C1 [Crassostrea gigas]	Alpha-mannosidase 2C1	PMI_013663	mannosidase, alpha, class 2C, member 1
Locus_1_Transcript_453945/484273_Confidence_0.000_Length_5980	Uncharacterized protein [Dicentrarchus labrax]	Uncharacterized protein KIAA0556	PMI_009080	KIAA0556 protein
Locus_12554_Transcript_1/3_Confidence_0.950_Length_1103	hypothetical protein BRAFLDRAFT_117678 [Branchiostoma floridae] >gi|229279551|gb|EEN50329.1| hypothetical protein BRAFLDRAFT_117678 [Branchiostoma floridae]	Putative uncharacterized protein	PMI_026552	RPB5-mediating protein isoform a, chromosome 19 open reading frame 2
Locus_1_Transcript_38907/484273_Confidence_0.000_Length_1856	Uncharacterized protein C22orf25, partial [Anas platyrhynchos]	Transport and Golgi organization protein 2 homolog	PMI_022759	human chromosome 22 open reading frame 25-like
Locus_19170_Transcript_1/1_Confidence_0.000_Length_575	choroideremia [Xenopus laevis] >gi|38511439|gb|AAH61662.1| MGC68578 protein [Xenopus laevis]	Rab proteins geranylgeranyltransferase component A 2	PMI_003391	choroideremia isoform a
Locus_20557_Transcript_1/1_Confidence_0.000_Length_780	ankyrin repeat domain-containing protein 27 [Gallus gallus]	Ankyrin repeat domain-containing protein 27	PMI_003392	none
Locus_342_Transcript_67/130_Confidence_0.221_Length_4879	arylsulfatase G precursor [Canis lupus familiaris] >gi|115503411|sp|Q32KH9.1|ARSG_CANFA RecName: Full=Arylsulfatase G; Short=ASG; Flags: Precursor >gi|81158060|tpe|CAI85004.1| TPA: arylsulfatase G [Canis lupus familiaris]	Arylsulfatase G	PMI_009282	Pm-Sitpec
Locus_836_Transcript_32/45_Confidence_0.155_Length_3847	Glutamine-rich protein 2 [Crassostrea gigas]	Glutamine-rich protein 2	PMI_009281	none
Locus_1_Transcript_185501/484273_Confidence_0.000_Length_777	Vacuolar protein sorting-associated protein 16-like protein [Crassostrea gigas]	Vacuolar protein sorting-associated protein 16 homolog	PMI_008298	vacuolar protein sorting 16 (yeast)
Locus_1_Transcript_383064/484273_Confidence_0.000_Length_5759	protein yippee-like 1 [Saccoglossus kowalevskii]	Protein yippee-like 2	PMI_024388	yippee-like 2
Locus_1_Transcript_48359/484273_Confidence_0.000_Length_1067	40S ribosomal protein S13 [Macaca fascicularis]	40S ribosomal protein S13	PMI_014936	ribosomal protein S13
Locus_1_Transcript_210265/484273_Confidence_0.000_Length_2936	glycogen synthase [Crassostrea angulata]	Glycogen [starch] synthase, muscle	PMI_014935	glycogen synthase
Locus_1_Transcript_360301/484273_Confidence_0.000_Length_2624	peptidyl-tRNA hydrolase, putative [Ixodes scapularis] >gi|215491610|gb|EEC01251.1| peptidyl-tRNA hydrolase, putative [Ixodes scapularis]	Probable peptidyl-tRNA hydrolase 2	PMI_027178	UBX domain protein 1 [Homo sapiens (human)]
Locus_1_Transcript_434557/484273_Confidence_0.000_Length_4420	Coiled-coil domain-containing protein C6orf97 [Crassostrea gigas]	Coiled-coil domain-containing protein 170	PMI_016869	human chromosome 6 open reading frame 97-like
Locus_20861_Transcript_1/1_Confidence_0.000_Length_369			PMI_019156	none
Locus_1_Transcript_258592/484273_Confidence_0.000_Length_1617	Gamma-glutamylcyclotransferase [Chelonia mydas]	Gamma-glutamylcyclotransferase	PMI_019157	gamma-glutamylcyclotransferase [Homo sapiens (human)]
Locus_1_Transcript_469728/484273_Confidence_0.000_Length_2217	TPA: zinc finger protein 347-like [Bos taurus]	Zinc finger protein 816	PMI_019188	none
Locus_1_Transcript_171835/484273_Confidence_0.000_Length_2920	cysteinyl-tRNA synthetase, cytoplasmic [Danio rerio]	Cysteine--tRNA ligase, cytoplasmic	PMI_019997	cysteinyl-tRNA synthetase
Locus_32128_Transcript_1/2_Confidence_0.333_Length_283	UPF0553 protein C9orf64 [Chelonia mydas]	UPF0553 protein C9orf64	PMI_015586	human chromosome 9 open reading frame 64-like
Locus_11644_Transcript_1/1_Confidence_0.000_Length_955	Ubiquitin carboxyl-terminal hydrolase 24 [Crassostrea gigas]	Ubiquitin carboxyl-terminal hydrolase 24	PMI_025001	ubiquitin specific protease 24
Locus_1_Transcript_132239/484273_Confidence_0.000_Length_916	ATP-dependent RNA helicase DHX29 [Myotis brandtii]	ATP-dependent RNA helicase DHX29	PMI_021663	zinc fingers and homeoboxes 3 [Homo sapiens (human)]
Locus_1_Transcript_289165/484273_Confidence_0.000_Length_1467	Coiled-coil domain containing 51 [Homo sapiens]	Coiled-coil domain-containing protein 51	PMI_021030	coiled-coil domain containing 51
Locus_1_Transcript_226723/484273_Confidence_0.000_Length_3443	GA-binding protein alpha chain [Columba livia]	GA-binding protein alpha chain	PMI_023878	none
Locus_1_Transcript_99959/484273_Confidence_0.000_Length_770	Tetraspanin-33 [Myotis davidii]	Tetraspanin-33	PMI_027172	none
PMI_023368-RB	Locus_1_Transcript_115085/484273_Confidence_0.000_Length_1703
Locus_1_Transcript_131853/484273_Confidence_0.000_Length_4816	AP-2 complex subunit beta-1, putative [Ixodes scapularis] >gi|215505087|gb|EEC14581.1| AP-2 complex subunit beta-1, putative [Ixodes scapularis]	AP-1 complex subunit beta-1	PMI_006610	adaptor-related protein complex 2, beta 1 subunit-1
Locus_6549_Transcript_1/2_Confidence_0.333_Length_1395	peroxisome assembly protein 12 [Salmo salar] >gi|223648962|gb|ACN11239.1| Peroxisome assembly protein 12 [Salmo salar]	Peroxisome assembly protein 12	PMI_006609	peroxisomal biogenesis factor 12
Locus_7018_Transcript_7/14_Confidence_0.628_Length_2419	Synaptic vesicle 2-related protein [Crassostrea gigas]	Synaptic vesicle 2-related protein	PMI_006611	none
Locus_6836_Transcript_5/5_Confidence_0.200_Length_1419	hypothetical protein BRAFLDRAFT_82583 [Branchiostoma floridae] >gi|229287302|gb|EEN58009.1| hypothetical protein BRAFLDRAFT_82583 [Branchiostoma floridae]	N-methyl-L-tryptophan oxidase	PMI_015721	sarcosine oxidase (bacterial)-2
Locus_28858_Transcript_3/3_Confidence_0.000_Length_486	PREDICTED: voltage-dependent calcium channel gamma-5 subunit-like [Strongylocentrotus purpuratus]	Uncharacterized protein	PMI_015722	lens intrinsic membrane protein 2-like
Locus_1_Transcript_205699/484273_Confidence_0.000_Length_1039	ribosomal protein L21-like [Strongylocentrotus purpuratus]	60S ribosomal protein L21	PMI_001253	ribosomal protein L21
Locus_1_Transcript_361711/484273_Confidence_0.000_Length_4576	nuclear pore complex protein Nup54 [Rattus norvegicus] >gi|38257803|sp|P70582.1|NUP54_RAT RecName: Full=Nuclear pore complex protein Nup54; AltName: Full=54 kDa nucleoporin; AltName: Full=Nucleoporin Nup54 >gi|1537070|gb|AAC52790.1| nucleoporin p54 [Rattus norvegicus] >gi|50927635|gb|AAH78858.1| Nucleoporin 54 [Rattus norvegicus] >gi|149033843|gb|EDL88639.1| nucleoporin 54 [Rattus norvegicus]	Nuclear pore complex protein Nup54	PMI_001257	none
Locus_1647_Transcript_12/12_Confidence_0.323_Length_1983	electron transferring flavoprotein, dehydrogenase, isoform CRA_a [Mus musculus]	Electron transfer flavoprotein-ubiquinone oxidoreductase, mitochondrial	PMI_001254	Electron transfer flavoprotein-ubiquinone oxidoreductase, mitochondrial precursor (ETF-QO) (ETF-ubiquinone oxidoreductase) (ETF dehydrogenase) (Electron-transferring-flavoprotein dehydrogenase)
Locus_22857_Transcript_1/1_Confidence_0.000_Length_217	BTB/POZ domain-containing protein KCTD16 [Crassostrea gigas]	BTB/POZ domain-containing protein KCTD12	PMI_001259	potassium channel tetramerisation domain containing 12b
Locus_10448_Transcript_3/5_Confidence_0.400_Length_3725	PDZ domain-containing protein 6, partial [Chelonia mydas]	Protein inturned	PMI_001258	PDZ domain containing 6
Locus_2114_Transcript_9/14_Confidence_0.522_Length_3338	Protein SMG5 [Pteropus alecto]	Protein SMG5	PMI_017730	asparagine-linked glycosylation 5, dolichyl-phosphate beta-glucosyltransferase homolog (S. cerevisiae)-like; dolichyl-phosphate beta-glucosyltransferase-like; Alg5 protein-like
Locus_1_Transcript_392162/484273_Confidence_0.000_Length_1504	TPA: dolichol phosphate-mannose biosynthesis regulatory protein [Bos taurus]	Dolichol phosphate-mannose biosynthesis regulatory protein	PMI_007486	dolichyl-phosphate mannosyltransferase polypeptide 2, regulatory subunit [Homo sapiens (human)]
Locus_1_Transcript_207363/484273_Confidence_0.000_Length_2859	PREDICTED: hypothetical protein, partial [Saccoglossus kowalevskii]	Phosphatidylinositol 4-phosphate 5-kinase-like protein 1	PMI_007485	phosphatidylinositol-4-phosphate 5-kinase-like 1
Locus_1989_Transcript_14/19_Confidence_0.627_Length_3668	Proteasome subunit alpha type 6 [Oncorhynchus mykiss]	Proteasome subunit alpha type-6	PMI_011132	proteasome (prosome, macropain) subunit, alpha type 6
Locus_6053_Transcript_8/9_Confidence_0.763_Length_1488	Glycolipid transfer protein [Anoplopoma fimbria]	Glycolipid transfer protein	PMI_008833	glycolipid transfer protein [Homo sapiens (human)]
Locus_10424_Transcript_3/5_Confidence_0.400_Length_2435	Double-stranded RNA-specific adenosine deaminase [Crassostrea gigas]	Adenosine deaminase domain-containing protein 1	PMI_008835	none
Locus_1_Transcript_26706/484273_Confidence_0.000_Length_1026	Galectin-12 [Harpegnathos saltator]	Galectin-9	PMI_008832	none
Locus_14088_Transcript_1/2_Confidence_0.667_Length_1158	Double-stranded RNA-specific adenosine deaminase [Crassostrea gigas]	Adenosine deaminase domain-containing protein 1	PMI_008836	none
Locus_1417_Transcript_1/6_Confidence_0.500_Length_1170	TBC1 domain family member 22B [Cricetulus griseus]	TBC1 domain family member 22B	PMI_023130	TBC1 domain family, member 22B; TBC1 domain-containing protein, member 22B
Locus_1_Transcript_260511/484273_Confidence_0.000_Length_940	39S ribosomal protein L41, mitochondrial precursor [Esox lucius]	39S ribosomal protein L41, mitochondrial	PMI_012902	none
Locus_15146_Transcript_2/2_Confidence_0.000_Length_2198	Serine/threonine-protein kinase SIK2, partial [Columba livia]	Uncharacterized protein	PMI_012903	salt inducible kinase 2; SNF1-like kinase 2
Locus_1_Transcript_30389/484273_Confidence_0.000_Length_2789	PREDICTED: uncharacterized protein LOC100893915 [Strongylocentrotus purpuratus]	Uncharacterized protein	PMI_012905	hypothetical protein-2475
Locus_19236_Transcript_3/4_Confidence_0.333_Length_762	KIAA0781 protein [Homo sapiens]	Serine/threonine-protein kinase SIK2	PMI_012904	salt inducible kinase 2; SNF1-like kinase 2
Locus_6312_Transcript_41/45_Confidence_0.419_Length_4179	Uncharacterized protein C3orf20 [Crassostrea gigas]	Uncharacterized protein C3orf20	PMI_019555	human chromosome 3 open reading frame 20-like
Locus_22624_Transcript_1/1_Confidence_0.000_Length_492	unnamed protein product [Tetraodon nigroviridis]	Kelch-like protein 26	PMI_022641	kelch-like 9 (Drosophila)-like
Locus_1296_Transcript_4/8_Confidence_0.692_Length_1193	Pre-mRNA-splicing factor SPF27 [Camponotus floridanus]	Pre-mRNA-splicing factor SPF27	PMI_022640	breast carcinoma amplified sequence 2 like
Locus_409_Transcript_35/69_Confidence_0.201_Length_5840	Insulin-like growth factor 2 mRNA-binding protein 1 [Acromyrmex echinatior]	Insulin-like growth factor 2 mRNA-binding protein 3-B	PMI_021844	IGF-II mRNA-binding protein
Locus_1_Transcript_385782/484273_Confidence_0.000_Length_6901	Zinc finger FYVE domain-containing protein 9 [Heterocephalus glaber]	Zinc finger FYVE domain-containing protein 9	PMI_014487	nuclear receptor co-repressor 2
Locus_1_Transcript_120388/484273_Confidence_0.000_Length_1339	hypothetical protein CGI_10023112 [Crassostrea gigas]	Uncharacterized protein	PMI_005275	polycystic kidney disease 1 like 1 [Homo sapiens (human)]
Locus_1_Transcript_291340/484273_Confidence_0.000_Length_6987	Basigin [Camponotus floridanus]	Peroxidasin	PMI_005643	heparan sulfate proteoglycan 2, HSPG2, basement membrane specific proteoglycan
Locus_4060_Transcript_2/10_Confidence_0.710_Length_1522	Sperm-associated antigen 8 [Crassostrea gigas]	Sperm-associated antigen 8	PMI_005645	sperm associated antigen 8 [Homo sapiens (human)]
Locus_1_Transcript_341657/484273_Confidence_0.000_Length_3339	Nucleolar GTP-binding protein 2, partial [Anas platyrhynchos]	Nucleolar GTP-binding protein 2	PMI_004282	none
Locus_11684_Transcript_5/6_Confidence_0.143_Length_1568	carbamoyl-phosphate synthetase 2, aspartate transcarbamylase, and dihydroorotase [Danio rerio]	CAD protein	PMI_004284	aspartate transcarbamylase, dihydroorotase, Carbamoyl-phosphate synthase L chain
Locus_1_Transcript_171506/484273_Confidence_0.000_Length_4595	cytochrome P450, family 27, subfamily B, polypeptide 1 [Xenopus (Silurana) tropicalis] >gi|49522308|gb|AAH75285.1| cytochrome P450, family 27, subfamily B, polypeptide 1 [Xenopus (Silurana) tropicalis]	25-hydroxyvitamin D-1 alpha hydroxylase, mitochondrial	PMI_023650	Cytochrome P450 Family 27 like, bile acid biosynthesis; vitamin D 1-alpha hydroxylase
Locus_4133_Transcript_19/19_Confidence_0.606_Length_5778	type 7 serotonin receptor [Planorbella trivolvis]	5-hydroxytryptamine receptor 1	PMI_006681	5-hydroxytryptamine (serotonin) receptor 1A
Locus_26407_Transcript_3/3_Confidence_0.700_Length_964	Laminin subunit alpha-2, partial [Anas platyrhynchos]	Laminin subunit alpha-2	PMI_006680	laminin, alpha 2-like
Locus_3870_Transcript_2/24_Confidence_0.093_Length_1557	UPF0632 protein B, partial [Columba livia]	Metalloprotease TIKI1	PMI_017554	none
Locus_1_Transcript_88088/484273_Confidence_0.000_Length_990	Exosome complex exonuclease RRP40 [Crassostrea gigas]	Exosome complex component RRP40	PMI_017556	exosome component exonuclease Rrp40; exosome component 3; ribosomal RNA processing protein 40
Locus_6503_Transcript_2/7_Confidence_0.571_Length_438	U6 snRNA-associated Sm-like protein LSm4, partial [Heterocephalus glaber]	U6 snRNA-associated Sm-like protein LSm4	PMI_017555	LSM4 homolog, U6 small nuclear RNA associated (S. cerevisiae) [Homo sapiens (human)]
Locus_1_Transcript_314263/484273_Confidence_0.000_Length_4267	Dynactin subunit 2 [Crassostrea gigas]	Dynactin subunit 2-A	PMI_011614	dynamitin, p50
Locus_1_Transcript_87119/484273_Confidence_0.000_Length_3566	ceramide synthase 5 [Xenopus laevis] >gi|54673730|gb|AAH85047.1| LOC495501 protein [Xenopus laevis]	Ceramide synthase 6	PMI_011612	LAG1 longevity assurance homolog 6, Lass6 protein, ceramide synthetase 6
Locus_4154_Transcript_21/21_Confidence_0.085_Length_4940	Genetic suppressor element 1, partial [Chelonia mydas]	Genetic suppressor element 1	PMI_018513	none
Locus_1_Transcript_130272/484273_Confidence_0.000_Length_4658	protein FAM132A precursor [Danio rerio] >gi|145558863|sp|A1A5X5.1|F132A_DANRE RecName: Full=Protein FAM132A; Flags: Precursor >gi|118763847|gb|AAI28850.1| Family with sequence similarity 132, member A [Danio rerio]	Protein FAM132A	PMI_027454	none
Locus_1_Transcript_116033/484273_Confidence_0.000_Length_26819	hCG1779312, isoform CRA_a [Homo sapiens]	Dynein heavy chain 7, axonemal	PMI_004890	dynein, axonemal, heavy polypeptide 3
Locus_14654_Transcript_1/1_Confidence_0.000_Length_400	Clathrin heavy chain 2 [Chelonia mydas]	Clathrin heavy chain 2	PMI_023742	none
Locus_1_Transcript_93035/484273_Confidence_0.000_Length_2038	PREDICTED: uncharacterized protein LOC594204 [Strongylocentrotus purpuratus]	Uncharacterized protein	PMI_023743	E1A binding protein p300 [Homo sapiens (human)]
Locus_1_Transcript_205243/484273_Confidence_0.000_Length_3207	Wnt-4 protein [Glandirana rugosa]	Protein Wnt-4	PMI_026799	wingless-type MMTV integration site family, member 4
Locus_8353_Transcript_6/10_Confidence_0.242_Length_3654	Outer dense fiber protein 3 [Crassostrea gigas]	Uncharacterized protein	PMI_020065	hypothetical protein-2803
Locus_1_Transcript_133066/484273_Confidence_0.000_Length_7060	plexin A, putative [Ixodes scapularis] >gi|215500475|gb|EEC09969.1| plexin A, putative [Ixodes scapularis]	Plexin-A4	PMI_000246	plexin A2
Locus_1_Transcript_364494/484273_Confidence_0.000_Length_2747	TBC1 domain family member 15 [Crassostrea gigas]	TBC1 domain family member 17	PMI_003413	TBC1 domain family, member 15-1
Locus_3516_Transcript_45/49_Confidence_0.565_Length_2785	metabotropic GABA-B receptor subtype, putative [Ixodes scapularis] >gi|215500755|gb|EEC10249.1| metabotropic GABA-B receptor subtype, putative [Ixodes scapularis]	Gamma-aminobutyric acid type B receptor subunit 2	PMI_024610	Gamma-aminobutyric acid type B receptor, subunit 2 precursor (GABA-B receptor 2) (GABA-B-R2) (Gb2) (GABABR2) (G-protein coupled receptor 51) (GPR 51) (HG20)
Locus_1_Transcript_159129/484273_Confidence_0.000_Length_1225	synaptobrevin homolog YKT6 [Bos taurus] >gi|122146157|sp|Q3T000.1|YKT6_BOVIN RecName: Full=Synaptobrevin homolog YKT6; Flags: Precursor >gi|74354822|gb|AAI02628.1| YKT6 v-SNARE homolog (S. cerevisiae) [Bos taurus] >gi|296488363|tpg|DAA30476.1| TPA: synaptobrevin homolog YKT6 [Bos taurus] >gi|440903067|gb|ELR53774.1| Synaptobrevin-like protein YKT6 [Bos grunniens mutus]	Synaptobrevin homolog YKT6	PMI_024918	none
Locus_8893_Transcript_3/4_Confidence_0.200_Length_1149	potassium channel, subfamily K, member 13 [Danio rerio] >gi|158253622|gb|AAI53997.1| Zgc:171694 protein [Danio rerio]	Potassium channel subfamily K member 13	PMI_024198	Potassium channel subfamily K member 13 (Tandem pore domain halothane inhibited potassium channel 1) (THIK-1)
Locus_21338_Transcript_1/1_Confidence_0.000_Length_200	hypothetical protein CGI_10011811 [Crassostrea gigas]	Uncharacterized protein	PMI_024197	coiled-coil domain containing 88C [Homo sapiens (human)]
Locus_1_Transcript_344320/484273_Confidence_0.000_Length_3384	PHD finger protein 20-like protein 1 [Tupaia chinensis]	PHD finger protein 20-like protein 1	PMI_011771	none
Locus_1_Transcript_303298/484273_Confidence_0.000_Length_4952	SH3 domain-binding protein 5-like protein [Crassostrea gigas]	SH3 domain-binding protein 5-like	PMI_011770	KIAA1720 protein
Locus_5426_Transcript_1/5_Confidence_0.714_Length_2477	E3 ubiquitin-protein ligase Topor [Acromyrmex echinatior]	E3 ubiquitin-protein ligase Topors	PMI_017374	topoisomerase I binding, arginine/serine-rich-like; RING-finger protein; E3 ubiquitin-protein ligase Topors-like
Locus_2092_Transcript_1/2_Confidence_0.333_Length_766	unnamed protein product [Mus musculus] >gi|148688186|gb|EDL20133.1| coiled-coil domain containing 18, isoform CRA_d [Mus musculus]	Coiled-coil domain-containing protein 18	PMI_017765	coiled-coil domain containing 18
Locus_1_Transcript_193966/484273_Confidence_0.000_Length_1957	unnamed protein product [Oikopleura dioica]	Cyclic nucleotide-binding domain-containing protein 2	PMI_002751	uncharacterized LOC100377768 [Saccoglossus kowalevskii]
Locus_12420_Transcript_15/20_Confidence_0.435_Length_2080	PREDICTED: uncharacterized protein LOC100893884 [Strongylocentrotus purpuratus]	Cyclic nucleotide-binding domain-containing protein 2	PMI_002753	hypothetical protein-2069
Locus_1_Transcript_446881/484273_Confidence_0.000_Length_2885			PMI_024253	calponin 2 [Homo sapiens (human)]
Locus_1_Transcript_182481/484273_Confidence_0.000_Length_589	PREDICTED: uncharacterized protein LOC100888379 isoform 2 [Strongylocentrotus purpuratus]	Putative uncharacterized protein	PMI_010868	calcineurin binding protein 1 [Homo sapiens (human)]
Locus_1_Transcript_182485/484273_Confidence_0.000_Length_3345	calcineurin-binding protein cabin-1 isoform b [Homo sapiens]	Calcineurin-binding protein cabin-1	PMI_010867	calcineurin binding protein 1-like
Locus_1005_Transcript_6/7_Confidence_0.515_Length_1272	Activator of 90 kDa heat shock protein ATPase-like protein 1 [Crassostrea gigas]	Activator of 90 kDa heat shock protein ATPase homolog 1	PMI_011373	AHA1, activator of heat shock 90kDa protein ATPase homolog 1 (yeast)
Locus_16550_Transcript_1/1_Confidence_0.000_Length_485	calcium-independent protein kinase C [Aplysia californica] >gi|6016444|sp|Q16975.1|KPC2_APLCA RecName: Full=Calcium-independent protein kinase C; AltName: Full=APL II >gi|155792|gb|AAA27771.1| protein kinase C [Aplysia californica] >gi|228059|prf||1716374B protein kinase C II	Calcium-independent protein kinase C	PMI_011374	none
Locus_20582_Transcript_1/1_Confidence_0.000_Length_388	putative protein kinase C epsilon [Limulus polyphemus]	Calcium-independent protein kinase C	PMI_011375	none
Locus_1_Transcript_325759/484273_Confidence_0.000_Length_4402	3-hydroxybutyrate dehydrogenase, type 2 [Homo sapiens]	3-hydroxybutyrate dehydrogenase type 2	PMI_010193	popeye domain containing 3; popeye protein 3
Locus_1_Transcript_457863/484273_Confidence_0.000_Length_2327	Pyridoxal kinase [Anoplopoma fimbria]	Pyridoxal kinase	PMI_010195	Pyridoxal kinase (Pyridoxine kinase)
Locus_1_Transcript_455211/484273_Confidence_0.000_Length_1664	PEST proteolytic signal-containing nuclear protein [Columba livia]	PEST proteolytic signal-containing nuclear protein	PMI_010196	none
Locus_1_Transcript_320797/484273_Confidence_0.000_Length_2197			PMI_000756	adducin 2 (beta) [Homo sapiens (human)]
Locus_829_Transcript_19/27_Confidence_0.415_Length_2610	fibrosurfin [Paracentrotus lividus]	Serine-rich adhesin for platelets	PMI_020625	fibrosurfin-like-2
Locus_1_Transcript_88187/484273_Confidence_0.000_Length_2832	ecdysone-induced protein 78c [Haliotis diversicolor]	Nuclear hormone receptor E75	PMI_013597	none
Locus_1_Transcript_431032/484273_Confidence_0.000_Length_2545	gamma-subunit,methylmalonyl-CoA decarboxylase, putative [Aedes aegypti] >gi|108870637|gb|EAT34862.1| AAEL012939-PA [Aedes aegypti]	Hemiasterlin resistant protein 1	PMI_013598	coiled-coil-helix-coiled-coil-helix domain containing 2
Locus_4053_Transcript_4/17_Confidence_0.680_Length_1196	DNA-directed RNA polymerase III subunit RPC9 [Crassostrea gigas]	DNA-directed RNA polymerase III subunit RPC9	PMI_013599	none
Locus_5109_Transcript_10/12_Confidence_0.640_Length_2427	caspase-6 [Bos taurus] >gi|122140390|sp|Q3T0P5.1|CASP6_BOVIN RecName: Full=Caspase-6; Short=CASP-6; Contains: RecName: Full=Caspase-6 subunit p18; Contains: RecName: Full=Caspase-6 subunit p11; Flags: Precursor >gi|74267731|gb|AAI02310.1| Caspase 6, apoptosis-related cysteine peptidase [Bos taurus]	Caspase-6	PMI_019162	none
Locus_1_Transcript_97311/484273_Confidence_0.000_Length_2087	glyoxylate reductase/hydroxypyruvate reductase [Danio rerio] >gi|63100524|gb|AAH95040.1| Glyoxylate reductase/hydroxypyruvate reductase [Danio rerio]	Glyoxylate reductase/hydroxypyruvate reductase	PMI_019161	Glyoxylate reductase/hydroxypyruvate reductase
Locus_1_Transcript_13404/484273_Confidence_0.000_Length_2702	hypothetical protein BRAFLDRAFT_80748 [Branchiostoma floridae] >gi|229276867|gb|EEN47669.1| hypothetical protein BRAFLDRAFT_80748 [Branchiostoma floridae]	Putative uncharacterized protein	PMI_018373	none
Locus_1_Transcript_136886/484273_Confidence_0.000_Length_4779	condensin-2 complex subunit G2 [Xenopus laevis] >gi|118572536|sp|Q2TAW0.1|CNDG2_XENLA RecName: Full=Condensin-2 complex subunit G2; AltName: Full=Chromosome-associated protein G2; AltName: Full=Non-SMC condensin II complex subunit G2; AltName: Full=XCAP-G2 >gi|83405075|gb|AAI10706.1| LOC446284 protein [Xenopus laevis]	Condensin-2 complex subunit G2	PMI_005987	leucine zipper protein 5; condensin-2 complex, subunit G2; non-SMC condensin II complex, subunit G2
Locus_1_Transcript_137125/484273_Confidence_0.000_Length_2463	Myd88 [Branchiostoma belcheri]	Myeloid differentiation primary response protein MyD88	PMI_005988	none
Locus_1_Transcript_142427/484273_Confidence_0.000_Length_2764	transcription factor-like protein 4 [Bos taurus]	Max-like protein X	PMI_005989	max-like protein, bigmax
Locus_1_Transcript_244934/484273_Confidence_0.000_Length_3650	Hgsnat protein [Mus musculus] >gi|148700869|gb|EDL32816.1| DNA segment, Chr 8, ERATO Doi 354, expressed [Mus musculus]	Heparan-alpha-glucosaminide N-acetyltransferase	PMI_007641	none
Locus_1_Transcript_278259/484273_Confidence_0.000_Length_1589	dual specificity protein phosphatase 19 [Ictalurus punctatus] >gi|308323907|gb|ADO29089.1| dual specificity protein phosphatase 19 [Ictalurus punctatus]	Dual specificity protein phosphatase 19	PMI_006288	MKP-1, CL100
Locus_1_Transcript_120366/484273_Confidence_0.000_Length_1792	C18orf37 [Osmerus mordax]	INO80 complex subunit C	PMI_006287	none
Locus_1_Transcript_97912/484273_Confidence_0.000_Length_4670	Nuclear receptor coactivator 7 [Bos grunniens mutus]	Nuclear receptor coactivator 7	PMI_022321	nuclear receptor coactivator 7
Locus_1_Transcript_354427/484273_Confidence_0.000_Length_1558	non-homologous end-joining factor 1, partial [Branchiostoma lanceolatum]	Non-homologous end-joining factor 1	PMI_018617	none
Locus_1_Transcript_25722/484273_Confidence_0.000_Length_3029	PDZ domain-containing protein 7 [Danio rerio] >gi|256274660|gb|ACU68551.1| PDZ domain containing protein 7a [Danio rerio]	Pro-interleukin-16	PMI_021524	PDZ domain containing 7 [Homo sapiens (human)]
Locus_21018_Transcript_1/1_Confidence_0.000_Length_491	unnamed protein product [Tetraodon nigroviridis]	Uncharacterized protein	PMI_028074	hypothetical protein [Branchiostoma floridae (Florida lancelet)]
Locus_1_Transcript_231003/484273_Confidence_0.000_Length_2852	proteasome (prosome, macropain) 26S subunit, ATPase, 6 [Xenopus (Silurana) tropicalis] >gi|39850228|gb|AAH64227.1| proteasome (prosome, macropain) 26S subunit, ATPase, 6 [Xenopus (Silurana) tropicalis] >gi|89266829|emb|CAJ83423.1| proteasome (prosome, macropain) 26S subunit, ATPase, 6 [Xenopus (Silurana) tropicalis]	26S protease regulatory subunit 10B	PMI_012774	none
Locus_19681_Transcript_1/2_Confidence_0.333_Length_1433	PREDICTED: uncharacterized protein K02A2.6-like [Strongylocentrotus purpuratus]	Uncharacterized protein K02A2.6	PMI_026665	NYN domain and retroviral integrase containing [Homo sapiens (human)]
Locus_1744_Transcript_51/84_Confidence_0.292_Length_1864	nanor b [Danio rerio]	Uncharacterized protein	PMI_016277	none
Locus_13903_Transcript_1/4_Confidence_0.600_Length_1111	protein CMSS1 [Xenopus laevis] >gi|82181741|sp|Q68EV5.1|CMS1_XENLA RecName: Full=Protein CMSS1; AltName: Full=Cms1 ribosomal small subunit homolog >gi|51261691|gb|AAH80095.1| MGC84286 protein [Xenopus laevis]	Protein CMSS1	PMI_021904	none
Locus_1_Transcript_452179/484273_Confidence_0.000_Length_1811	novel protein [Danio rerio]	MAM domain-containing glycosylphosphatidylinositol anchor protein 2	PMI_020285	human chromosome 10 open reading frame 112-like-4; MAM domain containing 2
Locus_8508_Transcript_1/3_Confidence_0.333_Length_846	LOC398610 protein [Xenopus laevis]	Serine/threonine-protein phosphatase 2A regulatory subunit B'' subunit alpha	PMI_019297	Alpha isoform of regulatory subunit B, protein phosphatase 2 isoform 2; Protein phosphatase 2, regulatory subunit B'', alpha isoform 2
Locus_1_Transcript_481070/484273_Confidence_0.000_Length_1216	Mpv17-like protein 2, partial [Columba livia]	Mpv17-like protein 2	PMI_021038	none
Locus_1_Transcript_404076/484273_Confidence_0.000_Length_4596	EF-hand calcium-binding domain-containing protein 6 [Crassostrea gigas]	EF-hand calcium-binding domain-containing protein 6	PMI_004222	EF-hand calcium binding domain 6-2
Locus_800_Transcript_14/19_Confidence_0.239_Length_2139	Zinc finger HIT domain-containing protein 6, partial [Anas platyrhynchos]	Box C/D snoRNA protein 1	PMI_022638	zinc finger, HIT type 6
Locus_15367_Transcript_3/5_Confidence_0.400_Length_1829	Sialin [Crassostrea gigas]	Sialin	PMI_012722	Sialin (Solute carrier family 17 member 5) (Sodium/sialic acid cotransporter) (AST) (Membrane glycoprotein HP59)
Locus_523_Transcript_30/66_Confidence_0.025_Length_1255	14-3-3 protein [Ciona intestinalis] >gi|6863084|dbj|BAA90520.1| 14-3-3 protein [Ciona intestinalis]	14-3-3-like protein	PMI_015436	14-3-3 epsilon
Locus_990_Transcript_27/34_Confidence_0.082_Length_1766	putative 14-3-3 protein isoform 2 [Latrodectus hesperus]	14-3-3 protein zeta	PMI_015437	none
Locus_12187_Transcript_12/14_Confidence_0.222_Length_2499	transmembrane protein 209 [Xenopus (Silurana) tropicalis] >gi|56789641|gb|AAH88496.1| transmembrane protein 209 [Xenopus (Silurana) tropicalis]	Transmembrane protein 209	PMI_020849	transmembrane protein 209
Locus_1194_Transcript_27/49_Confidence_0.612_Length_2133	ES1 protein homolog, mitochondrial precursor [Salmo salar]	ES1 protein homolog, mitochondrial	PMI_005202	es1 protein isoform Ia precursor
Locus_6637_Transcript_9/10_Confidence_0.250_Length_2983	Chain A, Crystal Structure Of Gsk6414 Bound To Perk (R587-R1092, Delete A660- T867) At 2.28 A Resolution >gi|400260986|pdb|4G34|A Chain A, Crystal Structure Of Gsk6924 Bound To Perk (R587-R1092, Delete A660- T867) At 2.70 A Resolution	Eukaryotic translation initiation factor 2-alpha kinase	PMI_005205	Eukaryotic translation initiation factor 2-alpha kinase 3 precursor
Locus_1_Transcript_290878/484273_Confidence_0.000_Length_1576	chromosome 10 open reading frame 107, isoform CRA_b [Homo sapiens]	Uncharacterized protein C10orf107	PMI_005203	none
Locus_1_Transcript_445359/484273_Confidence_0.000_Length_2758	ELMO/CED-12 domain containing 3 [Xenopus laevis] >gi|47125209|gb|AAH70754.1| MGC83768 protein [Xenopus laevis]	ELMO domain-containing protein 3	PMI_005201	ELMO/CED-12 domain containing 3 [Homo sapiens (human)]
Locus_1_Transcript_260396/484273_Confidence_0.000_Length_2239	thiamin pyrophosphokinase 1 [Xenopus (Silurana) tropicalis] >gi|89272021|emb|CAJ83166.1| thiamin pyrophosphokinase 1 [Xenopus (Silurana) tropicalis]	Thiamin pyrophosphokinase 1	PMI_021012	Thiamin pyrophosphokinase 1 (Thiamine pyrophosphokinase 1) (mTPK1)
Locus_1_Transcript_247737/484273_Confidence_0.000_Length_773	putative signal peptidase 12kDa subunit [Danaus plexippus]	Signal peptidase complex subunit 1	PMI_017361	signal peptidase complex subunit 1 homolog (S. cerevisiae)
Locus_1_Transcript_116938/484273_Confidence_0.000_Length_1265	tRNA pseudouridine synthase-like 1 [Columba livia]	tRNA pseudouridine synthase-like 1	PMI_017359	pseudouridylate synthase-like 1
Locus_1_Transcript_420080/484273_Confidence_0.000_Length_1741	26S proteasome non-ATPase regulatory subunit 6 [Culex quinquefasciatus] >gi|167875710|gb|EDS39093.1| 26S proteasome non-ATPase regulatory subunit 6 [Culex quinquefasciatus]	26S proteasome non-ATPase regulatory subunit 6	PMI_026844	proteasome (prosome, macropain) 26S subunit, non-ATPase, 6; 26S proteasome non-ATPase regulatory subunit 6
Locus_2383_Transcript_12/17_Confidence_0.568_Length_1536	S-methyl-5'-thioadenosine phosphorylase [Myotis davidii]	S-methyl-5'-thioadenosine phosphorylase	PMI_024567	S-methyl-5-thioadenosine phosphorylase (5'-methylthioadenosine phosphorylase) (MTA phosphorylase) (MTAPase)
Locus_5591_Transcript_10/11_Confidence_0.712_Length_2407	Acyl-CoA synthetase medium-chain family member 3 [Mus musculus] >gi|17887414|gb|AAL40880.1| SA protein [Mus musculus] >gi|74225058|dbj|BAE38232.1| unnamed protein product [Mus musculus]	Acyl-coenzyme A synthetase ACSM3, mitochondrial	PMI_007109	acyl-CoA synthetase medium-chain family member 3 [Homo sapiens (human)]
Locus_12117_Transcript_1/1_Confidence_0.000_Length_1352	Putative ATP-dependent RNA helicase DHX34 [Crassostrea gigas]	Probable ATP-dependent RNA helicase DHX34	PMI_007111	DEAH (Asp-Glu-Ala-His) box polypeptide 34 isoform 1
Locus_1_Transcript_401432/484273_Confidence_0.000_Length_4962	Cathepsin F [Crassostrea gigas]	Cathepsin L	PMI_021558	Pm-Cathepsin10, Pm-CtsF-l1, Pm-CathepsinF-like1
Locus_4773_Transcript_2/4_Confidence_0.333_Length_755	immature colon carcinoma transcript 1 variant [Homo sapiens]	Peptidyl-tRNA hydrolase ICT1, mitochondrial	PMI_016734	immature colon carcinoma transcript 1-like
Locus_13055_Transcript_1/1_Confidence_0.000_Length_920	Ashwin [Crassostrea gigas]	Uncharacterized protein	PMI_014769	cat eye syndrome chromosome region, candidate 1-1
Locus_10262_Transcript_2/4_Confidence_0.429_Length_1855	NHS-like 1 [Xenopus (Silurana) tropicalis] >gi|195539694|gb|AAI68125.1| Unknown (protein for MGC:186313) [Xenopus (Silurana) tropicalis]	Nance-Horan syndrome protein	PMI_014768	none
Locus_1_Transcript_138017/484273_Confidence_0.000_Length_2114	interleukin-1 receptor-associated kinase 1-binding protein 1 [Crassostrea gigas]	Interleukin-1 receptor-associated kinase 1-binding protein 1	PMI_014771	interleukin-1 receptor-associated kinase 1 binding protein 1 [Homo sapiens (human)]
Locus_1_Transcript_176876/484273_Confidence_0.000_Length_2457	Putative flavin-containing monoamine oxidase A [Crassostrea gigas]	Amine oxidase [flavin-containing] A	PMI_016306	Amine oxidase [flavin-containing] A (Monoamine oxidase type A) (MAO-A)
Locus_1_Transcript_482106/484273_Confidence_0.000_Length_2861	Golgi SNAP receptor complex member 1 [Crassostrea gigas]	Golgi SNAP receptor complex member 1	PMI_013907	golgi SNAP receptor complex member 1
Locus_18003_Transcript_1/1_Confidence_0.000_Length_1236	unnamed protein product [Homo sapiens]	Guanine nucleotide-binding protein-like 1	PMI_025385	none
Locus_1_Transcript_355827/484273_Confidence_0.000_Length_1996	HSPC148 [Homo sapiens]	Spliceosome-associated protein CWC15 homolog	PMI_001404	like Cwf15/Cwc15 cell cycle control protein
Locus_1_Transcript_170533/484273_Confidence_0.000_Length_2301	uncharacterized protein LOC578025 [Strongylocentrotus purpuratus]	Putative 1-aminocyclopropane-1-carboxylate deaminase	PMI_001407	D-cysteine desulfhydrase
Locus_1_Transcript_249107/484273_Confidence_0.000_Length_6760	TFIID subunit [Xenopus laevis]	Transcription initiation factor TFIID subunit 6	PMI_001409	TBP-associated factor 6 isoform alpha
Locus_1_Transcript_355857/484273_Confidence_0.000_Length_857	uncharacterized protein LOC578025 [Strongylocentrotus purpuratus]	Putative 1-aminocyclopropane-1-carboxylate deaminase	PMI_001406	D-cysteine desulfhydrase-2
Locus_4734_Transcript_6/11_Confidence_0.614_Length_2425	Probable signal peptidase complex subunit 2 [Osmerus mordax]	Probable signal peptidase complex subunit 2	PMI_001410	none
Locus_7080_Transcript_10/12_Confidence_0.615_Length_4055	Rho guanine nucleotide exchange factor 4, partial [Columba livia]	Rho guanine nucleotide exchange factor 4	PMI_001412	Rho guanine nucleotide exchange factor 4, ARHGEF4
Locus_8979_Transcript_4/8_Confidence_0.727_Length_1648	Tetratricopeptide repeat protein GNN [Crassostrea gigas]	Serine/arginine repetitive matrix protein 5	PMI_006350	tetratricopeptide repeat protein GNN; Grp94 neighboring nucleotidase-like
Locus_1_Transcript_176273/484273_Confidence_0.000_Length_1478	hypothetical protein BRAFLDRAFT_85664 [Branchiostoma floridae] >gi|229283389|gb|EEN54130.1| hypothetical protein BRAFLDRAFT_85664 [Branchiostoma floridae]	Deleted in malignant brain tumors 1 protein	PMI_006352	none
Locus_5628_Transcript_12/20_Confidence_0.744_Length_1422	Putative ribosomal RNA methyltransferase 1 [Crassostrea gigas]	Putative tRNA (cytidine(32)/guanosine(34)-2'-O)-methyltransferase	PMI_025742	FtsJ homolog 1
Locus_13479_Transcript_3/4_Confidence_0.200_Length_1606	glutathione synthetase [Danio rerio] >gi|53734067|gb|AAH83207.1| Zgc:101574 [Danio rerio] >gi|182889868|gb|AAI65747.1| Zgc:101574 protein [Danio rerio]	Glutathione synthetase	PMI_008561	Glutathione synthetase (Glutathione synthase) (GSH synthetase) (GSH-S)
Locus_1_Transcript_445327/484273_Confidence_0.000_Length_2820	Glutathione synthetase [Lepeophtheirus salmonis]	Glutathione synthetase	PMI_008560	Glutathione synthetase (Glutathione synthase) (GSH synthetase) (GSH-S)
Locus_5548_Transcript_1/1_Confidence_0.000_Length_1544	gremlin 1-like protein precursor [Saccoglossus kowalevskii] >gi|268054109|gb|ACY92541.1| gremlin 1-like protein [Saccoglossus kowalevskii]	Gremlin-1	PMI_028774	Gremlin
Locus_15064_Transcript_1/1_Confidence_0.000_Length_502	unnamed protein product [Mus musculus]	G2/M phase-specific E3 ubiquitin-protein ligase	PMI_023883	hypothetical protein-133i; G2/M phase-specific E3 ubiquitin-protein ligase-like
Locus_1_Transcript_208906/484273_Confidence_0.000_Length_1062	Succinate dehydrogenase assembly factor 1, mitochondrial [Bos grunniens mutus]	Succinate dehydrogenase assembly factor 1, mitochondrial	PMI_023884	succinate dehydrogenase complex assembly factor 1 [Homo sapiens (human)]
Locus_1_Transcript_351822/484273_Confidence_0.000_Length_1161	COX16-like protein C14orf112 homolog, mitochondrial precursor [Esox lucius]	Cytochrome c oxidase assembly protein COX16 homolog, mitochondrial	PMI_018773	none
Locus_1703_Transcript_64/64_Confidence_0.163_Length_9634	epidermal growth factor receptor [Gryllus bimaculatus]	Epidermal growth factor receptor	PMI_021106	none
Locus_6759_Transcript_8/11_Confidence_0.643_Length_2152	Putative glutamyl-tRNA synthetase, mitochondrial [Myotis davidii]	Probable glutamate--tRNA ligase, mitochondrial	PMI_009330	glutamyl-tRNA synthetase 2
Locus_1_Transcript_325196/484273_Confidence_0.000_Length_1700	Zgc:154071 [Danio rerio] >gi|182888942|gb|AAI64409.1| Zgc:154071 protein [Danio rerio]	1-acyl-sn-glycerol-3-phosphate acyltransferase epsilon	PMI_014186	1-acyl-sn-glycerol-3-phosphate acyltransferase epsilon (1-AGP acyltransferase 5) (1-AGPAT 5) (Lysophosphatidic acid acyltransferase-epsilon) (LPAAT-epsilon) (1-acylglycerol-3-phosphate O-acyltransferase
Locus_3037_Transcript_8/12_Confidence_0.640_Length_2257	Importin subunit alpha-3 [Crassostrea gigas]	Importin subunit alpha-4	PMI_002745	Karyopherin alpha 3, Importin alpha-3 subunit
Locus_94_Transcript_24/29_Confidence_0.379_Length_3940	Coiled-coil domain-containing protein 39 [Crassostrea gigas]	Coiled-coil domain-containing protein 39	PMI_002748	coiled-coil domain containing 39
Locus_988_Transcript_44/47_Confidence_0.435_Length_3288	SoxB1 [Patiria miniata]	Transcription factor Sox-14	PMI_002749	SoxB2
Locus_17408_Transcript_2/3_Confidence_0.333_Length_1239	Synaptotagmin-6, partial [Anas platyrhynchos]	Synaptotagmin-9	PMI_023221	synaptotagmin 15
Locus_1_Transcript_377298/484273_Confidence_0.000_Length_3127	Mitotic checkpoint serine/threonine-protein kinase BUB1, partial [Anas platyrhynchos]	Mitotic checkpoint serine/threonine-protein kinase BUB1	PMI_004131	budding uninhibited by benzimidazoles
Locus_1_Transcript_96542/484273_Confidence_0.000_Length_1310	Pnpt1 protein [Rattus norvegicus]	Polyribonucleotide nucleotidyltransferase 1, mitochondrial	PMI_004135	polyribonucleotide nucleotidyltransferase 1
Locus_1_Transcript_109693/484273_Confidence_0.000_Length_6189	egg bindin receptor 1 precursor [Strongylocentrotus purpuratus] >gi|37790784|gb|AAR03494.1| egg bindin receptor 1 precursor [Strongylocentrotus purpuratus]	Hyalin	PMI_002216	none
Locus_1_Transcript_158167/484273_Confidence_0.000_Length_1868	Spermine synthase, partial [Macaca mulatta] >gi|355757234|gb|EHH60759.1| Spermine synthase, partial [Macaca fascicularis]	Spermine synthase	PMI_021578	spermine synthase
Locus_6000_Transcript_2/2_Confidence_0.000_Length_1228	cytochrome P450, family 3, subfamily A, polypeptide 5 [Xenopus laevis] >gi|54311332|gb|AAH84827.1| LOC495363 protein [Xenopus laevis]	Cytochrome P450 3A9	PMI_005507	Cytochrome P450 Family 3-like, CYP3, CYP3-like, CYP 3 clan
Locus_939_Transcript_22/34_Confidence_0.439_Length_3083	unnamed protein product [Tetraodon nigroviridis]	Sodium/potassium-transporting ATPase subunit beta-1	PMI_001317	Sodium/potassium-transporting ATPase beta-1 chain (Sodium/potassium-dependent ATPase beta-1 subunit)
Locus_1_Transcript_481941/484273_Confidence_0.000_Length_2927	asparaginase homolog [Danio rerio] >gi|152012836|gb|AAI50369.1| Zgc:171644 protein [Danio rerio]	L-asparaginase	PMI_001323	60 kDa lysophospholipase
Locus_1_Transcript_53660/484273_Confidence_0.000_Length_1010	Methyltransferase type 11 [Desulfovibrio fructosovorans] >gi|302493397|gb|EFL53259.1| Methyltransferase type 11 [Desulfovibrio fructosovorans JJ]	Williams-Beuren syndrome chromosomal region 27 protein	PMI_001321	Williams Beuren syndrome chromosome region 27 [Homo sapiens (human)]
Locus_1_Transcript_101963/484273_Confidence_0.000_Length_3654	Nocturnin, partial [Chelonia mydas]	Nocturnin	PMI_001322	CCR4 protein homolog ( Carbon Catabolite Repressor Protein)
Locus_1_Transcript_431135/484273_Confidence_0.000_Length_2473	ribosomal protein l [Haliotis discus discus]	60S ribosomal protein L8	PMI_001320	ribosomal protein L8
Locus_4362_Transcript_11/27_Confidence_0.457_Length_1971	soft fertilization envelope protein 9 [Lytechinus variegatus]	Sortilin-related receptor	PMI_016943	low density lipoprotein-related protein 12
Locus_1226_Transcript_10/16_Confidence_0.590_Length_1921	26S proteasome non-ATPase regulatory subunit 8 [Crassostrea gigas]	26S proteasome non-ATPase regulatory subunit 8	PMI_024272	none
Locus_1_Transcript_473077/484273_Confidence_0.000_Length_4075	DCN1-like protein 3 [Crassostrea gigas]	DCN1-like protein 3	PMI_029694	DCN1, defective in cullin neddylation 1, domain containing 3 (S. cerevisiae)
Locus_1_Transcript_446467/484273_Confidence_0.000_Length_3496	solute carrier family 35, member F5 [Xenopus (Silurana) tropicalis] >gi|195540137|gb|AAI67962.1| Unknown (protein for MGC:172855) [Xenopus (Silurana) tropicalis]	Solute carrier family 35 member F5	PMI_019284	solute carrier family 35, member 5
Locus_24954_Transcript_1/2_Confidence_0.900_Length_552			PMI_028176	none
Locus_9276_Transcript_1/2_Confidence_0.333_Length_972	GA30499 [Drosophila pseudoobscura pseudoobscura] >gi|478539881|gb|ENO01627.1| GA30499 [Drosophila pseudoobscura pseudoobscura]	Probable G-protein coupled receptor 158	PMI_025511	G protein-coupled receptor 158
Locus_1_Transcript_138672/484273_Confidence_0.000_Length_1937	charged multivesicular body protein 2b [Ictalurus punctatus] >gi|308323498|gb|ADO28885.1| charged multivesicular body protein 2b [Ictalurus punctatus]	Charged multivesicular body protein 2b	PMI_020456	none
Locus_1_Transcript_126922/484273_Confidence_0.000_Length_2103	Sept7a protein [Danio rerio]	Septin-7	PMI_021281	cell division cycle 10 isoform 1
Locus_12018_Transcript_1/1_Confidence_0.000_Length_313	hypothetical protein CAPTEDRAFT_195211 [Capitella teleta]	Uncharacterized protein	PMI_021682	zinc finger, MYM-type 6 [Homo sapiens (human)]
Locus_1674_Transcript_35/37_Confidence_0.414_Length_3266	MIC1 protein [Salmo salar] >gi|209154260|gb|ACI33362.1| C18orf8 [Salmo salar]	Uncharacterized protein C18orf8	PMI_004129	colon cancer-associated protein Mic1 - duplicate partial
Locus_6253_Transcript_1/3_Confidence_0.750_Length_1460	unnamed protein product [Tetraodon nigroviridis]	Synphilin-1	PMI_023318	hypothetical protein-2809; synuclein, alpha interacting protein (synphilin)-like
Locus_1_Transcript_35957/484273_Confidence_0.000_Length_3139	TATA-binding protein-associated factor 2N, partial [Anas platyrhynchos]	TATA-binding protein-associated factor 2N	PMI_005015	fused in sarcoma [Homo sapiens (human)]
Locus_20581_Transcript_1/1_Confidence_0.000_Length_806	retinoblastoma 1 [Ovis aries]	Retinoblastoma-associated protein	PMI_011189	Rb1, retinoblastoma protein
Locus_1_Transcript_366331/484273_Confidence_0.000_Length_1825	Carboxypeptidase B [Crassostrea gigas]	Carboxypeptidase A2	PMI_011416	carboxypeptidase A2 (pancreatic), zinc carboxypeptidase
Locus_1_Transcript_289074/484273_Confidence_0.000_Length_3547	tweety-like protein 3 [Callorhinchus milii]	Protein tweety homolog 3	PMI_011418	mannose receptor, C type 1 [Homo sapiens (human)]
Locus_1_Transcript_480672/484273_Confidence_0.000_Length_1799	Proteasomal ATPase-associated factor 1 [Columba livia]	Proteasomal ATPase-associated factor 1	PMI_023999	proteasomal ATPase-associated factor 1; WD repeat domain 71, isoform CRA_a
Locus_12790_Transcript_1/1_Confidence_0.000_Length_2600	Bromodomain adjacent to zinc finger domain protein 2B [Acromyrmex echinatior]	Bromodomain adjacent to zinc finger domain protein 2B	PMI_015047	bromodomain adjacent to zinc finger domain, 2B
Locus_5659_Transcript_21/38_Confidence_0.355_Length_1392	Kv channel-interacting protein 4 [Crassostrea gigas]	Kv channel-interacting protein 4	PMI_024362	none
Locus_33540_Transcript_2/2_Confidence_0.333_Length_678	Carbohydrate sulfotransferase 11 [Crassostrea gigas]	Carbohydrate sulfotransferase 14	PMI_004600	carbohydrate (N-acetylgalactosamine 4-0) sulfotransferase 14-1
Locus_12718_Transcript_1/1_Confidence_0.000_Length_1227	putative kinesin K39 [Leishmania infantum JPCM5] >gi|321399203|emb|CAM66680.2| putative kinesin K39 [Leishmania infantum JPCM5]	Myosin-2 heavy chain	PMI_009453	hypothetical protein-101
Locus_1_Transcript_324410/484273_Confidence_0.000_Length_2447	heparan-sulfate 6-O-sulfotransferase 2 [Gallus gallus] >gi|77416505|sp|Q76LW2.1|H6ST2_CHICK RecName: Full=Heparan-sulfate 6-O-sulfotransferase 2; Short=HS6ST-2; Short=cHS6ST-2 >gi|38602673|dbj|BAD02830.1| heparan sulfate 6-O-sulfotransferase-2 [Gallus gallus]	Heparan-sulfate 6-O-sulfotransferase 2	PMI_006645	heparan sulfate 6-O-sulfotransferase-2
Locus_2603_Transcript_31/36_Confidence_0.056_Length_5739	acyl-CoA synthetase long-chain family member 3b [Danio rerio]	Long-chain-fatty-acid--CoA ligase 4	PMI_006646	Long-chain-fatty-acid--CoA ligase 3 (Long-chain acyl-CoA synthetase 3) (LACS 3)
Locus_920_Transcript_8/8_Confidence_0.365_Length_2224	tektin 3 [Xenopus (Silurana) tropicalis] >gi|89272912|emb|CAJ82960.1| tektin 3 [Xenopus (Silurana) tropicalis] >gi|134025977|gb|AAI35258.1| tektin 3 [Xenopus (Silurana) tropicalis]	Tektin-3	PMI_014740	none
Locus_583_Transcript_15/26_Confidence_0.631_Length_3495	FAM100A [Salmo salar] >gi|209731898|gb|ACI66818.1| FAM100A [Salmo salar]	UBA-like domain-containing protein 1	PMI_014737	none
Locus_852_Transcript_13/30_Confidence_0.561_Length_3147	erythrocyte membrane protein band 4.1-like 3 [Xenopus laevis] >gi|38051837|gb|AAH60449.1| MGC68473 protein [Xenopus laevis]	Protein 4.1	PMI_022696	erythrocyte protein band 4.1-like-1
Locus_1461_Transcript_17/17_Confidence_0.064_Length_1078	Bis(5'-nucleosyl)-tetraphosphatase [asymmetrical] [Crassostrea gigas]	Bis(5'-nucleosyl)-tetraphosphatase [asymmetrical]	PMI_017719	nudix (nucleotide diphosphate linked moiety X)-type motif 2
Locus_10205_Transcript_2/6_Confidence_0.857_Length_2414	Peptide-N4-N-acetyl-beta-D-glucosaminylasparagine amidase F precursor [Salmo salar] >gi|223648018|gb|ACN10767.1| Peptide-N4-N-acetyl-beta-D-glucosaminylasparagine amidase F precursor [Salmo salar]	Peptide-N(4)-(N-acetyl-beta-D-glucosaminyl)asparagine amidase F	PMI_024257	none
Locus_1_Transcript_332162/484273_Confidence_0.000_Length_954	Transcription initiation factor TFIID 30 kDa subunit, partial [Macaca fascicularis]	Transcription initiation factor TFIID subunit 10	PMI_013439	none
Locus_1_Transcript_357327/484273_Confidence_0.000_Length_2903	tetraspanin [Heliocidaris tuberculata]	Tetraspanin-18	PMI_024890	tetraspanin [Strongylocentrotus purpuratus (purple sea urchin)]
Locus_1_Transcript_442836/484273_Confidence_0.000_Length_1152	kin of IRRE like precursor [Saccoglossus kowalevskii] >gi|283462276|gb|ADB22432.1| kirrel [Saccoglossus kowalevskii]	Kin of IRRE-like protein 2	PMI_026028	none
Locus_19367_Transcript_2/4_Confidence_0.400_Length_1837	Kinesin-like protein KIF18A, partial [Chelonia mydas]	Kinesin-like protein KIF18A	PMI_000713	none
Locus_1_Transcript_50925/484273_Confidence_0.000_Length_7007	Fatty acyl-CoA reductase 1 [Crassostrea gigas]	Fatty acyl-CoA reductase 1	PMI_000715	fatty acyl coA reductase 1; male-sterility domain-containing protein 2
Locus_1_Transcript_414945/484273_Confidence_0.000_Length_2179	similar to RIKEN cDNA 0610027B03, isoform CRA_a [Rattus norvegicus] >gi|149022855|gb|EDL79749.1| similar to RIKEN cDNA 0610027B03, isoform CRA_a [Rattus norvegicus]	Probable methyltransferase-like protein 15	PMI_000712	none
Locus_1042_Transcript_47/48_Confidence_0.435_Length_3822	CD82 antigen, putative [Pediculus humanus corporis] >gi|212507363|gb|EEB11319.1| CD82 antigen, putative [Pediculus humanus corporis]	CD63 antigen	PMI_000718	dihydropyrimidine dehydrogenase-2
Locus_1_Transcript_104905/484273_Confidence_0.000_Length_1743	Uncharacterized protein C3orf32 [Crassostrea gigas]	Protein SSUH2 homolog	PMI_020173	none
Locus_1_Transcript_25053/484273_Confidence_0.000_Length_1187	TBCD protein [Homo sapiens]	Tubulin-specific chaperone D	PMI_028137	Tubulin-folding cofactor D, Tubulin-specific chaperone D
Locus_1_Transcript_443506/484273_Confidence_0.000_Length_2446	unnamed protein product [Tetraodon nigroviridis]	Non-specific lipid-transfer protein	PMI_020102	Nonspecific lipid-transfer protein, mitochondrial precursor (NSL-TP) (Sterol carrier protein 2) (SCP-2) (Sterol carrier protein X) (SCP-X) (SCPX)
Locus_1528_Transcript_6/7_Confidence_0.000_Length_3829	TOX high mobility group box family member 4 [Chelonia mydas]	TOX high mobility group box family member 3	PMI_012871	trinucleotide repeat containing, HMG-box
Locus_42_Transcript_6/37_Confidence_0.248_Length_1569	Suppressor of tumorigenicity protein 14 [Crassostrea gigas]	Suppressor of tumorigenicity 14 protein homolog	PMI_012873	none
Locus_5166_Transcript_9/10_Confidence_0.154_Length_3370	unnamed protein product [Homo sapiens]	Piezo-type mechanosensitive ion channel component 2	PMI_006444	family with sequence similarity 38, member B
Locus_1_Transcript_29984/484273_Confidence_0.000_Length_6686	methionine adenosyltransferase [Strongylocentrotus purpuratus]	S-adenosylmethionine synthase isoform type-2	PMI_005953	S-adenosylmethionine synthetase gamma form (Methionine adenosyltransferase) (AdoMet synthetase) (MAT-II)
Locus_5776_Transcript_7/11_Confidence_0.500_Length_4216	extracellular matrix protein FRAS1 precursor [Rattus norvegicus] >gi|149046866|gb|EDL99640.1| rCG64566 [Rattus norvegicus]	Extracellular matrix protein FRAS1	PMI_005956	Fraser syndrome 1
Locus_1_Transcript_112166/484273_Confidence_0.000_Length_1127	Chloride channel protein D [Crassostrea gigas]	Chloride channel protein D	PMI_015354	none
Locus_534_Transcript_6/12_Confidence_0.400_Length_5909	unnamed protein product [Mus musculus]	Cortactin-binding protein 2	PMI_015091	cortactin binding protein 2
Locus_13409_Transcript_10/14_Confidence_0.476_Length_2308	DnaJ-like protein subfamily C member 21 [Crassostrea gigas]	DnaJ homolog subfamily C member 21	PMI_020747	DnaJ (Hsp40) homolog, subfamily C, member 21; DnaJ domain protein
Locus_4908_Transcript_12/20_Confidence_0.629_Length_2411	EFHC2 protein [Ciona intestinalis] >gi|59803962|gb|AAX08050.1| EFHC2 [Ciona intestinalis]	EF-hand domain-containing family member C2	PMI_018051	EF-hand domain (C-terminal) containing 2-1
Locus_1_Transcript_393618/484273_Confidence_0.000_Length_1929	Ankyrin repeat domain-containing protein 45 [Crassostrea gigas]	Ankyrin repeat domain-containing protein 45	PMI_018061	none
Locus_1_Transcript_362924/484273_Confidence_0.000_Length_4349	Receptor-transporting protein 3 [Crassostrea gigas]	Receptor-transporting protein 4	PMI_023926	receptor transporter protein 4-like
Locus_14894_Transcript_3/4_Confidence_0.867_Length_1314	E3 ubiquitin-protein ligase NRDP1 [Xenopus laevis] >gi|82231272|sp|Q5FWL3.1|RNF41_XENLA RecName: Full=E3 ubiquitin-protein ligase NRDP1; AltName: Full=RING finger protein 41 >gi|58402660|gb|AAH89294.1| MGC85030 protein [Xenopus laevis] >gi|80478576|gb|AAI08759.1| MGC85030 protein [Xenopus laevis]	E3 ubiquitin-protein ligase NRDP1	PMI_027885	ring finger protein 41
Locus_1_Transcript_177533/484273_Confidence_0.000_Length_1922	Chain A, Ap2 Clathrin Adaptor Core >gi|301015715|pdb|2XA7|A Chain A, Ap2 Clathrin Adaptor Core In Active Complex With Cargo Peptides	AP-2 complex subunit alpha-1	PMI_025412	none
Locus_1284_Transcript_5/6_Confidence_0.556_Length_2640	forebrain embryonic zinc finger [Hemicentrotus pulcherrimus]	Fez family zinc finger protein 2	PMI_029660	none
Locus_1_Transcript_482288/484273_Confidence_0.000_Length_3036	solute carrier family 5, member 11 [Squalus acanthias]	Sodium/glucose cotransporter 4	PMI_009647	sodium/glucose cotransporter KST1
Locus_1_Transcript_218153/484273_Confidence_0.000_Length_1226	transmembrane protein 98 [Xenopus (Silurana) tropicalis] >gi|166796436|gb|AAI59317.1| LOC100145240 protein [Xenopus (Silurana) tropicalis]	Transmembrane protein 98	PMI_009215	transmembrane protein 98
Locus_1_Transcript_330326/484273_Confidence_0.000_Length_6958	ankyrin and armadillo repeat containing [Danio rerio]	Ankyrin and armadillo repeat-containing protein	PMI_009213	ankyrin and armadillo repeat containing
Locus_12184_Transcript_7/7_Confidence_0.056_Length_1025	divalent metal transporter [Crassostrea gigas]	Metal transporter nramp1 homolog	PMI_019957	solute carrier family 11 (proton-coupled divalent metal ion transporters), member 2
Locus_1_Transcript_296631/484273_Confidence_0.000_Length_1840	PREDICTED: uncharacterized protein LOC592629 [Strongylocentrotus purpuratus]	Uncharacterized protein	PMI_013563	none
Locus_1_Transcript_389370/484273_Confidence_0.000_Length_1018	Mediator of RNA polymerase II transcription subunit 10 [Crassostrea gigas]	Mediator of RNA polymerase II transcription subunit 10	PMI_016254	mediator complex subunit 10
Locus_968_Transcript_18/21_Confidence_0.595_Length_3712	Growth arrest-specific protein 8 [Crassostrea gigas]	Growth arrest-specific protein 8	PMI_015462	none
Locus_1_Transcript_79551/484273_Confidence_0.000_Length_4440	unnamed protein product [Mus musculus]	Serine/threonine-protein kinase TAO1	PMI_016624	STE20-like
Locus_7529_Transcript_4/9_Confidence_0.632_Length_1304	Wiskott-Aldrich syndrome protein-like [Cricetulus griseus]	Neural Wiskott-Aldrich syndrome protein	PMI_027053	WASP
Locus_1_Transcript_282759/484273_Confidence_0.000_Length_731	lactoylglutathione lyase [Rhizobium grahamii] >gi|512778079|gb|EPE98868.1| lactoylglutathione lyase [Rhizobium grahamii CCGE 502]	Methylmalonyl-CoA epimerase, mitochondrial	PMI_014287	Methylmalonyl-CoA epimerase, mitochondrial precursor (DL-methylmalonyl-CoA racemase)
Locus_2460_Transcript_7/11_Confidence_0.429_Length_1592	metaxin 1 [Xenopus laevis] >gi|46811895|gb|AAT02191.1| metaxin 1 [Xenopus laevis] >gi|49522726|gb|AAH71140.1| LOC407749 protein [Xenopus laevis]	Metaxin-1	PMI_014288	none
[truncated: 8,055 more rows]
