# Supplementary material for: De Novo Assembly and Characterization of the Invasive Northern Pacific Seastar Transcriptome
Source: PLoS One. 2015 Nov 3;10(11):e0142003. doi: 10.1371/journal.pone.0142003 (PMC4631335; doi:10.1371/journal.pone.0142003)
Supplement: S3 Table — Gene name and associated Gene Ontology terms are listed. (XLSX) [file pone.0142003.s003.xlsx]

## Sheet: candidategene.txt
Candidate genes with a putative response to environmental change
Gene name	GO terms	GO Biological Process	GO Molucular Function	GO Cellular Component	Keywords (Functions)	Uniprot ID
3-hydroxyanthranilate 3,4-dioxygenase	GO:0005829 \\ GO:0031966 \\ GO:0000334 \\ GO:0009055 \\ GO:0008198 \\ GO:0019825 \\ GO:0043420 \\ GO:0034354 \\ GO:0070050 \\ GO:0019805 \\ GO:0046686 \\ GO:0010043 \\ GO:0006569 \\	anthranilate metabolic process (GO:0043420);de novo NAD biosynthetic process from tryptophan (GO:0034354);neuron homeostasis (GO:0070050);quinolinate biosynthetic process (GO:0019805);response to cadmium ion (GO:0046686);response to zinc ion (GO:0010043);tryptophan catabolic process (GO:0006569);	3-hydroxyanthranilate 3,4-dioxygenase activity (GO:0000334);electron carrier activity (GO:0009055);ferrous iron binding (GO:0008198);oxygen binding (GO:0019825);	cytosol (GO:0005829);mitochondrial membrane (GO:0031966);	3D-structure;Alternative splicing;Complete proteome;Cytoplasm;Dioxygenase;Iron;Metal-binding;Oxidoreductase;Polymorphism;Pyridine nucleotide biosynthesis;Reference proteome.;	P46952
40S ribosomal protein S3-1	GO:0009507 \\ GO:0022627 \\ GO:0009506 \\ GO:0005774 \\ GO:0003723 \\ GO:0003735 \\ GO:0009651 \\ GO:0006412 \\	response to salt stress (GO:0009651);translation (GO:0006412);	RNA binding (GO:0003723);structural constituent of ribosome (GO:0003735);	chloroplast (GO:0009507);cytosolic small ribosomal subunit (GO:0022627);plasmodesma (GO:0009506);vacuolar membrane (GO:0005774);	Complete proteome;Isopeptide bond;Reference proteome;Ribonucleoprotein;Ribosomal protein;RNA-binding;Ubl conjugation.;	Q9SIP7
52 kDa repressor of the inhibitor of the protein kinase	GO:0005634 \\ GO:0003677 \\ GO:0046872 \\ GO:0008285 \\ GO:0006950 \\ GO:0007165 \\	negative regulation of cell proliferation (GO:0008285);response to stress (GO:0006950);signal transduction (GO:0007165);	DNA binding (GO:0003677);metal ion binding (GO:0046872);	nucleus (GO:0005634);	Alternative splicing;Complete proteome;DNA-binding;Metal-binding;Reference proteome;Zinc;Zinc-finger.;	O43422
60 kDa heat shock protein, mitochondrial	GO:0009986 \\ GO:0005829 \\ GO:0005794 \\ GO:0045121 \\ GO:0030061 \\ GO:0005759 \\ GO:0005791 \\ GO:0042588 \\ GO:0005524 \\ GO:0043559 \\ GO:0051085 \\ GO:0002236 \\ GO:0043524 \\ GO:0050729 \\ GO:0042026 \\ GO:0033198 \\ GO:0042220 \\ GO:0042493 \\ GO:0043627 \\ GO:0009408 \\ GO:0042542 \\ GO:0001666 \\ GO:0032496 \\	chaperone mediated protein folding requiring cofactor (GO:0051085);detection of misfolded protein (GO:0002236);negative regulation of neuron apoptotic process (GO:0043524);positive regulation of inflammatory response (GO:0050729);protein refolding (GO:0042026);response to ATP (GO:0033198);response to cocaine (GO:0042220);response to drug (GO:0042493);response to estrogen stimulus (GO:0043627);res…	ATP binding (GO:0005524);insulin binding (GO:0043559);	cell surface (GO:0009986);cytosol (GO:0005829);Golgi apparatus (GO:0005794);membrane raft (GO:0045121);mitochondrial crista (GO:0030061);mitochondrial matrix (GO:0005759);rough endoplasmic reticulum (GO:0005791);zymogen granule (GO:0042588);	Acetylation;ATP-binding;Chaperone;Complete proteome;Direct protein sequencing;Mitochondrion;Nucleotide-binding;Phosphoprotein;Reference proteome;Transit peptide.;	P63039
60S ribosomal protein L26-1	GO:0009507 \\ GO:0022625 \\ GO:0005730 \\ GO:0005886 \\ GO:0005774 \\ GO:0003735 \\ GO:0009409 \\ GO:0006412 \\	response to cold (GO:0009409);translation (GO:0006412);	structural constituent of ribosome (GO:0003735);	chloroplast (GO:0009507);cytosolic large ribosomal subunit (GO:0022625);nucleolus (GO:0005730);plasma membrane (GO:0005886);vacuolar membrane (GO:0005774);	Complete proteome;Reference proteome;Ribonucleoprotein;Ribosomal protein.;	P51414
70 kDa peptidyl-prolyl isomerase	GO:0003755 \\ GO:0006457 \\ GO:0000413 \\ GO:0006950 \\	protein folding (GO:0006457);protein peptidyl-prolyl isomerization (GO:0000413);response to stress (GO:0006950);	peptidyl-prolyl cis-trans isomerase activity (GO:0003755);	No_GOCC	3D-structure;Calmodulin-binding;Isomerase;Repeat;Rotamase;Stress response;TPR repeat.;	Q43207
Acid-sensing ion channel 3	GO:0005737 \\ GO:0005887 \\ GO:0042931 \\ GO:0015280 \\ GO:0005272 \\ GO:0050968 \\ GO:0050966 \\ GO:0050965 \\ GO:0001101 \\ GO:0009408 \\ GO:0007600 \\ GO:0007165 \\	detection of chemical stimulus involved in sensory perception of pain (GO:0050968);detection of mechanical stimulus involved in sensory perception of pain (GO:0050966);detection of temperature stimulus involved in sensory perception of pain (GO:0050965);response to acid (GO:0001101);response to heat (GO:0009408);sensory perception (GO:0007600);signal transduction (GO:0007165);	enterobactin transporter activity (GO:0042931);ligand-gated sodium channel activity (GO:0015280);sodium channel activity (GO:0005272);	cytoplasm (GO:0005737);integral to plasma membrane (GO:0005887);	Alternative splicing;Cell membrane;Complete proteome;Cytoplasm;Disulfide bond;Glycoprotein;Ion channel;Ion transport;Membrane;Phosphoprotein;Polymorphism;Reference proteome;Sodium;Sodium channel;Sodium transport;Transmembrane;Transmembrane helix;Transport.;	Q9UHC3
Actin-related protein 3	GO:0005885 \\ GO:0031252 \\ GO:0030864 \\ GO:0005829 \\ GO:0030175 \\ GO:0097203 \\ GO:0030670 \\ GO:0031143 \\ GO:0005524 \\ GO:0030041 \\ GO:0045010 \\ GO:0034314 \\ GO:0006928 \\ GO:0006887 \\ GO:0006909 \\ GO:0009617 \\ GO:0006950 \\	actin filament polymerization (GO:0030041);actin nucleation (GO:0045010);Arp2/3 complex-mediated actin nucleation (GO:0034314);cellular component movement (GO:0006928);exocytosis (GO:0006887);phagocytosis (GO:0006909);response to bacterium (GO:0009617);response to stress (GO:0006950);	ATP binding (GO:0005524);	Arp2/3 protein complex (GO:0005885);cell leading edge (GO:0031252);cortical actin cytoskeleton (GO:0030864);cytosol (GO:0005829);filopodium (GO:0030175);phagocytic cup lip (GO:0097203);phagocytic vesicle membrane (GO:0030670);pseudopodium (GO:0031143);	Acetylation;Actin-binding;ATP-binding;Cell projection;Complete proteome;Cytoplasm;Cytoskeleton;Direct protein sequencing;Nucleotide-binding;Reference proteome;Stress response.;	P42528
Activator of 90 kDa heat shock protein ATPase homolog 1	GO:0005737 \\ GO:0005829 \\ GO:0005783 \\ GO:0001671 \\ GO:0006457 \\ GO:0006950 \\	protein folding (GO:0006457);response to stress (GO:0006950);	ATPase activator activity (GO:0001671);	cytoplasm (GO:0005737);cytosol (GO:0005829);endoplasmic reticulum (GO:0005783);	Acetylation;Chaperone;Complete proteome;Cytoplasm;Endoplasmic reticulum;Phosphoprotein;Reference proteome;Stress response.;	Q8BK64
Acyl-CoA desaturase	GO:0005789 \\ GO:0016021 \\ GO:0005506 \\ GO:0004768 \\ GO:0006633 \\ GO:0006950 \\	fatty acid biosynthetic process (GO:0006633);response to stress (GO:0006950);	iron ion binding (GO:0005506);stearoyl-CoA 9-desaturase activity (GO:0004768);	endoplasmic reticulum membrane (GO:0005789);integral to membrane (GO:0016021);	Endoplasmic reticulum;Fatty acid biosynthesis;Fatty acid metabolism;Iron;Lipid biosynthesis;Lipid metabolism;Membrane;Oxidoreductase;Stress response;Transmembrane;Transmembrane helix.;	Q92038
Acyl-coenzyme A thioesterase 2, mitochondrial	GO:0005759 \\ GO:0005739 \\ GO:0004091 \\ GO:0016290 \\ GO:0006637 \\ GO:0033555 \\ GO:0042493 \\ GO:0070849 \\ GO:0009725 \\ GO:0001666 \\ GO:0031667 \\ GO:0042760 \\	acyl-CoA metabolic process (GO:0006637);multicellular organismal response to stress (GO:0033555);response to drug (GO:0042493);response to epidermal growth factor stimulus (GO:0070849);response to hormone stimulus (GO:0009725);response to hypoxia (GO:0001666);response to nutrient levels (GO:0031667);very long-chain fatty acid catabolic process (GO:0042760);	carboxylesterase activity (GO:0004091);palmitoyl-CoA hydrolase activity (GO:0016290);	mitochondrial matrix (GO:0005759);mitochondrion (GO:0005739);	Complete proteome;Direct protein sequencing;Hydrolase;Mitochondrion;Reference proteome;Serine esterase;Transit peptide.;	O55171
Androglobin	GO:0005622 \\ GO:0004198 \\ GO:0020037 \\ GO:0005506 \\ GO:0019825 \\ GO:0015671 \\ GO:0006508 \\	oxygen transport (GO:0015671);proteolysis (GO:0006508);	calcium-dependent cysteine-type endopeptidase activity (GO:0004198);heme binding (GO:0020037);iron ion binding (GO:0005506);oxygen binding (GO:0019825);	intracellular (GO:0005622);	Alternative splicing;Coiled coil;Complete proteome;Reference proteome.;	G3UZ78
Annexin A7	GO:0042584 \\ GO:0005829 \\ GO:0005789 \\ GO:0005635 \\ GO:0005886 \\ GO:0005509 \\ GO:0005544 \\ GO:0008283 \\ GO:0006874 \\ GO:0009992 \\ GO:0007599 \\ GO:0008360 \\ GO:0009651 \\ GO:0035176 \\	cell proliferation (GO:0008283);cellular calcium ion homeostasis (GO:0006874);cellular water homeostasis (GO:0009992);hemostasis (GO:0007599);regulation of cell shape (GO:0008360);response to salt stress (GO:0009651);social behavior (GO:0035176);	calcium ion binding (GO:0005509);calcium-dependent phospholipid binding (GO:0005544);	chromaffin granule membrane (GO:0042584);cytosol (GO:0005829);endoplasmic reticulum membrane (GO:0005789);nuclear envelope (GO:0005635);plasma membrane (GO:0005886);	Acetylation;Annexin;Calcium;Calcium/phospholipid-binding;Complete proteome;Direct protein sequencing;Reference proteome;Repeat.;	P20072
Antigen KI-67	GO:0000775 \\ GO:0000793 \\ GO:0005737 \\ GO:0005730 \\ GO:0005524 \\ GO:0008283 \\ GO:0034605 \\ GO:0006259 \\ GO:0007126 \\ GO:0031100 \\	cell proliferation (GO:0008283);cellular response to heat (GO:0034605);DNA metabolic process (GO:0006259);meiosis (GO:0007126);organ regeneration (GO:0031100);	ATP binding (GO:0005524);	chromosome, centromeric region (GO:0000775);condensed chromosome (GO:0000793);cytoplasm (GO:0005737);nucleolus (GO:0005730);	3D-structure;Acetylation;Alternative splicing;ATP-binding;Cell cycle;Chromosome;Complete proteome;Nucleotide-binding;Nucleus;Phosphoprotein;Polymorphism;Reference proteome;Repeat.;	P46013
Apoptosis regulator BAX	GO:0097144 \\ GO:0005829 \\ GO:0005789 \\ GO:0005741 \\ GO:0005757 \\ GO:0005634 \\ GO:0051434 \\ GO:0015267 \\ GO:0008289 \\ GO:0042803 \\ GO:0008635 \\ GO:0006309 \\ GO:0001783 \\ GO:0001782 \\ GO:0002358 \\ GO:0002352 \\ GO:0001974 \\ GO:0071310 \\ GO:0034644 \\ GO:0021987 \\ GO:0006922 \\ GO:0045136 \\ GO:0010248 \\ GO:0009566 \\ GO:0007281 \\ GO:0035234 \\ GO:0006687 \\ GO:0048873 \\ GO:0021…	activation of cysteine-type endopeptidase activity involved in apoptotic process by cytochrome c (GO:0008635);apoptotic DNA fragmentation (GO:0006309);B cell apoptotic process (GO:0001783);B cell homeostasis (GO:0001782);B cell homeostatic proliferation (GO:0002358);B cell negative selection (GO:0002352);blood vessel remodeling (GO:0001974);cellular response to organic substance (GO:0071310);cell…	BH3 domain binding (GO:0051434);channel activity (GO:0015267);lipid binding (GO:0008289);protein homodimerization activity (GO:0042803);	BAX complex (GO:0097144);cytosol (GO:0005829);endoplasmic reticulum membrane (GO:0005789);mitochondrial outer membrane (GO:0005741);mitochondrial permeability transition pore complex (GO:0005757);nucleus (GO:0005634);	Acetylation;Alternative splicing;Apoptosis;Complete proteome;Cytoplasm;Membrane;Mitochondrion;Reference proteome;Transmembrane;Transmembrane helix.;	O02703
Aquaporin-9	GO:0016323 \\ GO:0005887 \\ GO:0043231 \\ GO:0005275 \\ GO:0046943 \\ GO:0015254 \\ GO:0015288 \\ GO:0005345 \\ GO:0005350 \\ GO:0015250 \\ GO:0015722 \\ GO:0071320 \\ GO:0007588 \\ GO:0006955 \\ GO:0008152 \\ GO:0046689 \\ GO:0006970 \\ GO:0030104 \\	canalicular bile acid transport (GO:0015722);cellular response to cAMP (GO:0071320);excretion (GO:0007588);immune response (GO:0006955);metabolic process (GO:0008152);response to mercury ion (GO:0046689);response to osmotic stress (GO:0006970);water homeostasis (GO:0030104);	amine transmembrane transporter activity (GO:0005275);carboxylic acid transmembrane transporter activity (GO:0046943);glycerol channel activity (GO:0015254);porin activity (GO:0015288);purine nucleobase transmembrane transporter activity (GO:0005345);pyrimidine nucleobase transmembrane transporter activity (GO:0005350);water channel activity (GO:0015250);	basolateral plasma membrane (GO:0016323);integral to plasma membrane (GO:0005887);intracellular membrane-bounded organelle (GO:0043231);	Complete proteome;Membrane;Polymorphism;Reference proteome;Repeat;Transmembrane;Transmembrane helix;Transport.;	O43315
Ataxin-3	GO:0005737 \\ GO:0005759 \\ GO:0031966 \\ GO:0042405 \\ GO:0016363 \\ GO:0005654 \\ GO:0008242 \\ GO:0001012 \\ GO:0031625 \\ GO:0004221 \\ GO:0004843 \\ GO:0030036 \\ GO:0008219 \\ GO:0034605 \\ GO:0071218 \\ GO:0035640 \\ GO:0070932 \\ GO:0045104 \\ GO:0000226 \\ GO:0006515 \\ GO:0035520 \\ GO:0007399 \\ GO:0006289 \\ GO:0043161 \\ GO:0010810 \\ GO:0006355 \\ GO:0007268 \\ GO:0006351 \\	actin cytoskeleton organization (GO:0030036);cell death (GO:0008219);cellular response to heat (GO:0034605);cellular response to misfolded protein (GO:0071218);exploration behavior (GO:0035640);histone H3 deacetylation (GO:0070932);intermediate filament cytoskeleton organization (GO:0045104);microtubule cytoskeleton organization (GO:0000226);misfolded or incompletely synthesized protein catabolic…	omega peptidase activity (GO:0008242);RNA polymerase II regulatory region DNA binding (GO:0001012);ubiquitin protein ligase binding (GO:0031625);ubiquitin thiolesterase activity (GO:0004221);ubiquitin-specific protease activity (GO:0004843);	cytoplasm (GO:0005737);mitochondrial matrix (GO:0005759);mitochondrial membrane (GO:0031966);nuclear inclusion body (GO:0042405);nuclear matrix (GO:0016363);nucleoplasm (GO:0005654);	3D-structure;Alternative splicing;Complete proteome;Hydrolase;Neurodegeneration;Nucleus;Phosphoprotein;Polymorphism;Protease;Reference proteome;Repeat;Spinocerebellar ataxia;Thiol protease;Transcription;Transcription regulation;Triplet repeat expansion;Ubl conjugation;Ubl conjugation pathway.;	P54252
Atrial natriuretic peptide receptor 2	GO:0016021 \\ GO:0005524 \\ GO:0005525 \\ GO:0004383 \\ GO:0016941 \\ GO:0004672 \\ GO:0035556 \\ GO:0001503 \\ GO:0006950 \\	intracellular signal transduction (GO:0035556);ossification (GO:0001503);response to stress (GO:0006950);	ATP binding (GO:0005524);GTP binding (GO:0005525);guanylate cyclase activity (GO:0004383);natriuretic peptide receptor activity (GO:0016941);protein kinase activity (GO:0004672);	integral to membrane (GO:0016021);	cGMP biosynthesis;Disulfide bond;Glycoprotein;GTP-binding;Lyase;Membrane;Nucleotide-binding;Osteogenesis;Phosphoprotein;Receptor;Signal;Stress response;Transmembrane;Transmembrane helix.;	P55202
Calcium-activated potassium channel subunit alpha-1	GO:0016324 \\ GO:0005901 \\ GO:0005783 \\ GO:0009897 \\ GO:0016021 \\ GO:0045211 \\ GO:0043195 \\ GO:0008076 \\ GO:0003779 \\ GO:0015269 \\ GO:0060072 \\ GO:0046872 \\ GO:0005249 \\ GO:0007628 \\ GO:0042491 \\ GO:0007596 \\ GO:0048469 \\ GO:0030007 \\ GO:0060082 \\ GO:0045475 \\ GO:0045794 \\ GO:0050885 \\ GO:0043065 \\ GO:0051260 \\ GO:0019228 \\ GO:0032344 \\ GO:0042391 \\ GO:0060087 \\ GO:0051…	adult walking behavior (GO:0007628);auditory receptor cell differentiation (GO:0042491);blood coagulation (GO:0007596);cell maturation (GO:0048469);cellular potassium ion homeostasis (GO:0030007);eye blink reflex (GO:0060082);locomotor rhythm (GO:0045475);negative regulation of cell volume (GO:0045794);neuromuscular process controlling balance (GO:0050885);positive regulation of apoptotic process…	actin binding (GO:0003779);calcium-activated potassium channel activity (GO:0015269);large conductance calcium-activated potassium channel activity (GO:0060072);metal ion binding (GO:0046872);voltage-gated potassium channel activity (GO:0005249);	apical plasma membrane (GO:0016324);caveola (GO:0005901);endoplasmic reticulum (GO:0005783);external side of plasma membrane (GO:0009897);integral to membrane (GO:0016021);postsynaptic membrane (GO:0045211);terminal bouton (GO:0043195);voltage-gated potassium channel complex (GO:0008076);	3D-structure;Alternative splicing;Calcium;Complete proteome;Disease mutation;Epilepsy;Ion channel;Ion transport;Magnesium;Membrane;Metal-binding;Phosphoprotein;Potassium;Potassium channel;Potassium transport;Reference proteome;Transmembrane;Transmembrane helix;Transport;Voltage-gated channel.;	Q12791
Calpain-3	GO:0005829 \\ GO:0005634 \\ GO:0043234 \\ GO:0030315 \\ GO:0030018 \\ GO:0005509 \\ GO:0004198 \\ GO:0055103 \\ GO:0032947 \\ GO:0031402 \\ GO:0008307 \\ GO:0031432 \\ GO:0071277 \\ GO:0071472 \\ GO:0043066 \\ GO:0033234 \\ GO:0045892 \\ GO:0051092 \\ GO:0045862 \\ GO:0051281 \\ GO:0014718 \\ GO:0045893 \\ GO:0006461 \\ GO:0072657 \\ GO:0043122 \\ GO:0014850 \\ GO:0045214 \\ GO:0097264 \\	cellular response to calcium ion (GO:0071277);cellular response to salt stress (GO:0071472);negative regulation of apoptotic process (GO:0043066);negative regulation of protein sumoylation (GO:0033234);negative regulation of transcription, DNA-dependent (GO:0045892);positive regulation of NF-kappaB transcription factor activity (GO:0051092);positive regulation of proteolysis (GO:0045862);positive…	calcium ion binding (GO:0005509);calcium-dependent cysteine-type endopeptidase activity (GO:0004198);ligase regulator activity (GO:0055103);protein complex scaffold (GO:0032947);sodium ion binding (GO:0031402);structural constituent of muscle (GO:0008307);titin binding (GO:0031432);	cytosol (GO:0005829);nucleus (GO:0005634);protein complex (GO:0043234);T-tubule (GO:0030315);Z disc (GO:0030018);	Calcium;Complete proteome;Cytoplasm;Hydrolase;Metal-binding;Nucleus;Protease;Reference proteome;Repeat;Thiol protease.;	Q92177
Canalicular multispecific organic anion transporter 1	GO:0016324 \\ GO:0005887 \\ GO:0046581 \\ GO:0005524 \\ GO:0042626 \\ GO:0008514 \\ GO:0006200 \\ GO:0030644 \\ GO:0006855 \\ GO:0015732 \\ GO:0046685 \\ GO:0043627 \\ GO:0009408 \\ GO:0031427 \\ GO:0006979 \\ GO:0070327 \\	ATP catabolic process (GO:0006200);cellular chloride ion homeostasis (GO:0030644);drug transmembrane transport (GO:0006855);prostaglandin transport (GO:0015732);response to arsenic-containing substance (GO:0046685);response to estrogen stimulus (GO:0043627);response to heat (GO:0009408);response to methotrexate (GO:0031427);response to oxidative stress (GO:0006979);thyroid hormone transport (GO:0…	ATP binding (GO:0005524);ATPase activity, coupled to transmembrane movement of substances (GO:0042626);organic anion transmembrane transporter activity (GO:0008514);	apical plasma membrane (GO:0016324);integral to plasma membrane (GO:0005887);intercellular canaliculus (GO:0046581);	ATP-binding;Complete proteome;Glycoprotein;Membrane;Nucleotide-binding;Phosphoprotein;Reference proteome;Repeat;Transmembrane;Transmembrane helix;Transport.;	Q63120
Carbonic anhydrase 2	GO:0045177 \\ GO:0030424 \\ GO:0016323 \\ GO:0005829 \\ GO:0005615 \\ GO:0005902 \\ GO:0005886 \\ GO:0004089 \\ GO:0008270 \\ GO:0038166 \\ GO:0015701 \\ GO:0015670 \\ GO:0001822 \\ GO:0002009 \\ GO:0042475 \\ GO:0006730 \\ GO:0045780 \\ GO:0032849 \\ GO:2001150 \\ GO:0045672 \\ GO:0044070 \\ GO:0051453 \\ GO:0043627 \\ GO:0009268 \\ GO:0006950 \\ GO:0010043 \\ GO:0046903 \\ GO:0044281 \\	angiotensin-mediated signaling pathway (GO:0038166);bicarbonate transport (GO:0015701);carbon dioxide transport (GO:0015670);kidney development (GO:0001822);morphogenesis of an epithelium (GO:0002009);odontogenesis of dentin-containing tooth (GO:0042475);one-carbon metabolic process (GO:0006730);positive regulation of bone resorption (GO:0045780);positive regulation of cellular pH reduction (GO:0…	carbonate dehydratase activity (GO:0004089);zinc ion binding (GO:0008270);	apical part of cell (GO:0045177);axon (GO:0030424);basolateral plasma membrane (GO:0016323);cytosol (GO:0005829);extracellular space (GO:0005615);microvillus (GO:0005902);plasma membrane (GO:0005886);	3D-structure;Acetylation;Cell membrane;Complete proteome;Cytoplasm;Direct protein sequencing;Disease mutation;Lyase;Membrane;Metal-binding;Osteopetrosis;Polymorphism;Reference proteome;Zinc.;	P00918
Caseinolytic peptidase B protein homolog	GO:0005739 \\ GO:0005524 \\ GO:0017111 \\ GO:0034605 \\	cellular response to heat (GO:0034605);	ATP binding (GO:0005524);nucleoside-triphosphatase activity (GO:0017111);	mitochondrion (GO:0005739);	Acetylation;ANK repeat;ATP-binding;Complete proteome;Nucleotide-binding;Reference proteome;Repeat.;	Q5E9N5
Caspase-8	GO:0031265 \\ GO:0044297 \\ GO:0005813 \\ GO:0005829 \\ GO:0045121 \\ GO:0005739 \\ GO:0043005 \\ GO:0030690 \\ GO:0097153 \\ GO:0006919 \\ GO:0001525 \\ GO:0071260 \\ GO:0008625 \\ GO:0007507 \\ GO:0097284 \\ GO:0030225 \\ GO:0043124 \\ GO:0001841 \\ GO:2001238 \\ GO:0043123 \\ GO:0045651 \\ GO:0045862 \\ GO:0051291 \\ GO:0051603 \\ GO:0070243 \\ GO:0046677 \\ GO:0032025 \\ GO:0009409 \\ GO:0032…	activation of cysteine-type endopeptidase activity involved in apoptotic process (GO:0006919);angiogenesis (GO:0001525);cellular response to mechanical stimulus (GO:0071260);extrinsic apoptotic signaling pathway via death domain receptors (GO:0008625);heart development (GO:0007507);hepatocyte apoptotic process (GO:0097284);macrophage differentiation (GO:0030225);negative regulation of I-kappaB ki…	cysteine-type endopeptidase activity involved in apoptotic process (GO:0097153);	CD95 death-inducing signaling complex (GO:0031265);cell body (GO:0044297);centrosome (GO:0005813);cytosol (GO:0005829);membrane raft (GO:0045121);mitochondrion (GO:0005739);neuron projection (GO:0043005);Noc1p-Noc2p complex (GO:0030690);	Apoptosis;Complete proteome;Hydrolase;Phosphoprotein;Protease;Reference proteome;Repeat;Thiol protease;Zymogen.;	O89110
Cell wall protein DAN4	GO:0031225 \\ GO:0005576 \\ GO:0009277 \\ GO:0006950 \\	response to stress (GO:0006950);	No_GOMF	anchored to membrane (GO:0031225);extracellular region (GO:0005576);fungal-type cell wall (GO:0009277);	Cell wall;Complete proteome;Glycoprotein;GPI-anchor;Lipoprotein;Membrane;Reference proteome;Repeat;Secreted;Signal.;	P47179
Chaperone protein DnaK	GO:0005524 \\ GO:0006457 \\ GO:0006950 \\	protein folding (GO:0006457);response to stress (GO:0006950);	ATP binding (GO:0005524);	No_GOCC	ATP-binding;Chaperone;Complete proteome;Nucleotide-binding;Phosphoprotein;Stress response.;	A1AW22
Chemical-damaging agent resistance protein C	GO:0006950 \\	response to stress (GO:0006950);	No_GOMF	No_GOCC	No_keywords	Q45812
Chemical-damaging agent resistance protein C	GO:0006950 \\	response to stress (GO:0006950);	No_GOMF	No_GOCC	No_keywords	Q45812
Cold-inducible RNA-binding protein B	GO:0005737 \\ GO:0005654 \\ GO:0005634 \\ GO:0003730 \\ GO:0000166 \\ GO:0016477 \\ GO:0007369 \\ GO:0048255 \\ GO:0060212 \\ GO:0022008 \\ GO:0045727 \\ GO:0048793 \\ GO:0009409 \\	cell migration (GO:0016477);gastrulation (GO:0007369);mRNA stabilization (GO:0048255);negative regulation of nuclear-transcribed mRNA poly(A) tail shortening (GO:0060212);neurogenesis (GO:0022008);positive regulation of translation (GO:0045727);pronephros development (GO:0048793);response to cold (GO:0009409);	mRNA 3'-UTR binding (GO:0003730);nucleotide binding (GO:0000166);	cytoplasm (GO:0005737);nucleoplasm (GO:0005654);nucleus (GO:0005634);	Cytoplasm;Developmental protein;Direct protein sequencing;Methylation;Nucleus;RNA-binding;Stress response.;	Q9DED4
Cullin-5	GO:0031466 \\ GO:0005829 \\ GO:0005634 \\ GO:0005886 \\ GO:0005262 \\ GO:0004872 \\ GO:0031625 \\ GO:0007050 \\ GO:0008283 \\ GO:0051480 \\ GO:0000082 \\ GO:0097193 \\ GO:0008285 \\ GO:0016567 \\ GO:0006970 \\ GO:0006511 \\ GO:0016032 \\ GO:0019048 \\	cell cycle arrest (GO:0007050);cell proliferation (GO:0008283);cytosolic calcium ion homeostasis (GO:0051480);G1/S transition of mitotic cell cycle (GO:0000082);intrinsic apoptotic signaling pathway (GO:0097193);negative regulation of cell proliferation (GO:0008285);protein ubiquitination (GO:0016567);response to osmotic stress (GO:0006970);ubiquitin-dependent protein catabolic process (GO:000651…	calcium channel activity (GO:0005262);receptor activity (GO:0004872);ubiquitin protein ligase binding (GO:0031625);	Cul5-RING ubiquitin ligase complex (GO:0031466);cytosol (GO:0005829);nucleus (GO:0005634);plasma membrane (GO:0005886);	3D-structure;Complete proteome;Host-virus interaction;Isopeptide bond;Phosphoprotein;Receptor;Reference proteome;Ubl conjugation;Ubl conjugation pathway.;	Q93034
Cyclic AMP-dependent transcription factor ATF-3	GO:0005730 \\ GO:0043565 \\ GO:0003700 \\ GO:0001709 \\ GO:0006094 \\ GO:0045892 \\ GO:0008284 \\ GO:0006950 \\ GO:0035914 \\ GO:0006351 \\	cell fate determination (GO:0001709);gluconeogenesis (GO:0006094);negative regulation of transcription, DNA-dependent (GO:0045892);positive regulation of cell proliferation (GO:0008284);response to stress (GO:0006950);skeletal muscle cell differentiation (GO:0035914);transcription, DNA-dependent (GO:0006351);	sequence-specific DNA binding (GO:0043565);sequence-specific DNA binding transcription factor activity (GO:0003700);	nucleolus (GO:0005730);	Complete proteome;DNA-binding;Nucleus;Reference proteome;Repressor;Transcription;Transcription regulation.;	P29596
Cytochrome P450 3A4	GO:0009986 \\ GO:0005789 \\ GO:0016021 \\ GO:0047638 \\ GO:0034875 \\ GO:0009055 \\ GO:0020037 \\ GO:0005506 \\ GO:0016712 \\ GO:0019825 \\ GO:0050591 \\ GO:0005496 \\ GO:0033780 \\ GO:0050649 \\ GO:0070576 \\ GO:0030343 \\ GO:0009822 \\ GO:0008209 \\ GO:0042738 \\ GO:0046483 \\ GO:0016098 \\ GO:0070989 \\ GO:0006706 \\ GO:0006805 \\	alkaloid catabolic process (GO:0009822);androgen metabolic process (GO:0008209);exogenous drug catabolic process (GO:0042738);heterocycle metabolic process (GO:0046483);monoterpenoid metabolic process (GO:0016098);oxidative demethylation (GO:0070989);steroid catabolic process (GO:0006706);xenobiotic metabolic process (GO:0006805);	albendazole monooxygenase activity (GO:0047638);caffeine oxidase activity (GO:0034875);electron carrier activity (GO:0009055);heme binding (GO:0020037);iron ion binding (GO:0005506);oxidoreductase activity, acting on paired donors, with incorporation or reduction of molecular oxygen, reduced flavin or flavoprotein as one donor, and incorporation of one atom of oxygen (GO:0016712);oxygen binding (…	cell surface (GO:0009986);endoplasmic reticulum membrane (GO:0005789);integral to membrane (GO:0016021);	3D-structure;Complete proteome;Direct protein sequencing;Endoplasmic reticulum;Heme;Iron;Membrane;Metal-binding;Microsome;Monooxygenase;NADP;Oxidoreductase;Polymorphism;Reference proteome;Transmembrane;Transmembrane helix;Ubl conjugation.;	P08684
Cytochrome P450 4B1	GO:0005789 \\ GO:0070330 \\ GO:0008144 \\ GO:0009055 \\ GO:0018585 \\ GO:0020037 \\ GO:0005506 \\ GO:0019825 \\ GO:0018879 \\ GO:0042738 \\ GO:0018917 \\ GO:0044281 \\ GO:0006805 \\	biphenyl metabolic process (GO:0018879);exogenous drug catabolic process (GO:0042738);fluorene metabolic process (GO:0018917);small molecule metabolic process (GO:0044281);xenobiotic metabolic process (GO:0006805);	aromatase activity (GO:0070330);drug binding (GO:0008144);electron carrier activity (GO:0009055);fluorene oxygenase activity (GO:0018585);heme binding (GO:0020037);iron ion binding (GO:0005506);oxygen binding (GO:0019825);	endoplasmic reticulum membrane (GO:0005789);	Alternative splicing;Complete proteome;Endoplasmic reticulum;Heme;Iron;Membrane;Metal-binding;Microsome;Monooxygenase;Oxidoreductase;Polymorphism;Reference proteome.;	P13584
Cytoplasmic tyrosine-protein kinase BMX	GO:0005829 \\ GO:0032587 \\ GO:0005524 \\ GO:0046872 \\ GO:0004715 \\ GO:0005543 \\ GO:0004871 \\ GO:0007155 \\ GO:0006921 \\ GO:0035556 \\ GO:0007498 \\ GO:0046777 \\ GO:0006950 \\	cell adhesion (GO:0007155);cellular component disassembly involved in execution phase of apoptosis (GO:0006921);intracellular signal transduction (GO:0035556);mesoderm development (GO:0007498);protein autophosphorylation (GO:0046777);response to stress (GO:0006950);	ATP binding (GO:0005524);metal ion binding (GO:0046872);non-membrane spanning protein tyrosine kinase activity (GO:0004715);phospholipid binding (GO:0005543);signal transducer activity (GO:0004871);	cytosol (GO:0005829);ruffle membrane (GO:0032587);	3D-structure;Apoptosis;ATP-binding;Cell adhesion;Complete proteome;Cytoplasm;Direct protein sequencing;Kinase;Metal-binding;Nucleotide-binding;Phosphoprotein;Polymorphism;Reference proteome;SH2 domain;Stress response;Transferase;Tyrosine-protein kinase;Zinc;Zinc-finger.;	P51813
DnaJ homolog subfamily A member 1	GO:0016020 \\ GO:0005524 \\ GO:0046872 \\ GO:0030521 \\ GO:0006457 \\ GO:0009408 \\ GO:0030317 \\ GO:0007283 \\	androgen receptor signaling pathway (GO:0030521);protein folding (GO:0006457);response to heat (GO:0009408);sperm motility (GO:0030317);spermatogenesis (GO:0007283);	ATP binding (GO:0005524);metal ion binding (GO:0046872);	membrane (GO:0016020);	Acetylation;Chaperone;Complete proteome;Lipoprotein;Membrane;Metal-binding;Methylation;Phosphoprotein;Prenylation;Reference proteome;Repeat;Zinc;Zinc-finger.;	Q5NVI9
DnaJ homolog subfamily A member 2	GO:0005829 \\ GO:0016020 \\ GO:0005634 \\ GO:0005524 \\ GO:0046872 \\ GO:0018885 \\ GO:0006457 \\ GO:0009408 \\	carbon tetrachloride metabolic process (GO:0018885);protein folding (GO:0006457);response to heat (GO:0009408);	ATP binding (GO:0005524);metal ion binding (GO:0046872);	cytosol (GO:0005829);membrane (GO:0016020);nucleus (GO:0005634);	Chaperone;Complete proteome;Lipoprotein;Membrane;Metal-binding;Methylation;Phosphoprotein;Prenylation;Reference proteome;Repeat;Zinc;Zinc-finger.;	O35824
DnaJ homolog subfamily A member 3, mitochondrial	GO:0005884 \\ GO:0030054 \\ GO:0005829 \\ GO:0019897 \\ GO:0033256 \\ GO:0008385 \\ GO:0042645 \\ GO:0005739 \\ GO:0031594 \\ GO:0005634 \\ GO:0045211 \\ GO:0005524 \\ GO:0046872 \\ GO:0005083 \\ GO:0006919 \\ GO:0006924 \\ GO:0007569 \\ GO:0009790 \\ GO:0006264 \\ GO:0043066 \\ GO:0008285 \\ GO:0043154 \\ GO:0043124 \\ GO:0060336 \\ GO:0032088 \\ GO:0006469 \\ GO:0000122 \\ GO:0007528 \\ GO:0043…	activation of cysteine-type endopeptidase activity involved in apoptotic process (GO:0006919);activation-induced cell death of T cells (GO:0006924);cell aging (GO:0007569);embryo development (GO:0009790);mitochondrial DNA replication (GO:0006264);negative regulation of apoptotic process (GO:0043066);negative regulation of cell proliferation (GO:0008285);negative regulation of cysteine-type endope…	ATP binding (GO:0005524);metal ion binding (GO:0046872);small GTPase regulator activity (GO:0005083);	actin filament (GO:0005884);cell junction (GO:0030054);cytosol (GO:0005829);extrinsic to plasma membrane (GO:0019897);I-kappaB/NF-kappaB complex (GO:0033256);IkappaB kinase complex (GO:0008385);mitochondrial nucleoid (GO:0042645);mitochondrion (GO:0005739);neuromuscular junction (GO:0031594);nucleus (GO:0005634);postsynaptic membrane (GO:0045211);	Alternative splicing;Apoptosis;Cell junction;Cell membrane;Chaperone;Complete proteome;Cytoplasm;Membrane;Metal-binding;Methylation;Mitochondrion;Phosphoprotein;Postsynaptic cell membrane;Reference proteome;Repeat;Synapse;Transit peptide;Zinc;Zinc-finger.;	Q99M87
DnaJ homolog subfamily B member 1	GO:0005737 \\ GO:0005730 \\ GO:0070389 \\ GO:0051085 \\ GO:0006950 \\	chaperone cofactor-dependent protein refolding (GO:0070389);chaperone mediated protein folding requiring cofactor (GO:0051085);response to stress (GO:0006950);	No_GOMF	cytoplasm (GO:0005737);nucleolus (GO:0005730);	Chaperone;Complete proteome;Cytoplasm;Nucleus;Reference proteome;Stress response.;	Q9QYJ3
Dual specificity mitogen-activated protein kinase kinase 6	GO:0005856 \\ GO:0005829 \\ GO:0005634 \\ GO:0005524 \\ GO:0004674 \\ GO:0004713 \\ GO:0000187 \\ GO:0006915 \\ GO:0060048 \\ GO:0000165 \\ GO:0043065 \\ GO:0006468 \\ GO:0006355 \\ GO:0042493 \\ GO:0006950 \\ GO:0006351 \\	activation of MAPK activity (GO:0000187);apoptotic process (GO:0006915);cardiac muscle contraction (GO:0060048);MAPK cascade (GO:0000165);positive regulation of apoptotic process (GO:0043065);protein phosphorylation (GO:0006468);regulation of transcription, DNA-dependent (GO:0006355);response to drug (GO:0042493);response to stress (GO:0006950);transcription, DNA-dependent (GO:0006351);	ATP binding (GO:0005524);protein serine/threonine kinase activity (GO:0004674);protein tyrosine kinase activity (GO:0004713);	cytoskeleton (GO:0005856);cytosol (GO:0005829);nucleus (GO:0005634);	Apoptosis;ATP-binding;Complete proteome;Cytoplasm;Cytoskeleton;Kinase;Nucleotide-binding;Nucleus;Phosphoprotein;Reference proteome;Serine/threonine-protein kinase;Stress response;Transcription;Transcription regulation;Transferase;Tyrosine-protein kinase.;	P70236
Dynamin	GO:0005737 \\ GO:0005874 \\ GO:0005886 \\ GO:0070864 \\ GO:0045202 \\ GO:0003779 \\ GO:0005525 \\ GO:0003924 \\ GO:0008017 \\ GO:0005543 \\ GO:0034334 \\ GO:0007298 \\ GO:0046667 \\ GO:0001661 \\ GO:0030866 \\ GO:0000910 \\ GO:0007427 \\ GO:0030198 \\ GO:0030536 \\ GO:0001738 \\ GO:0008355 \\ GO:0007279 \\ GO:0045747 \\ GO:0007637 \\ GO:0006898 \\ GO:0032956 \\ GO:0040008 \\ GO:0048172 \\ GO:0050…	adherens junction maintenance (GO:0034334);border follicle cell migration (GO:0007298);compound eye retinal cell programmed cell death (GO:0046667);conditioned taste aversion (GO:0001661);cortical actin cytoskeleton organization (GO:0030866);cytokinesis (GO:0000910);epithelial cell migration, open tracheal system (GO:0007427);extracellular matrix organization (GO:0030198);larval feeding behavior …	actin binding (GO:0003779);GTP binding (GO:0005525);GTPase activity (GO:0003924);microtubule binding (GO:0008017);phospholipid binding (GO:0005543);	cytoplasm (GO:0005737);microtubule (GO:0005874);plasma membrane (GO:0005886);sperm individualization complex (GO:0070864);synapse (GO:0045202);	Alternative splicing;Complete proteome;Cytoplasm;Cytoskeleton;Endocytosis;GTP-binding;Hydrolase;Microtubule;Motor protein;Nucleotide-binding;Phosphoprotein;Reference proteome.;	P27619
E3 ubiquitin-protein ligase NEDD4-like	GO:0005737 \\ GO:0005634 \\ GO:0019871 \\ GO:0004842 \\ GO:0010766 \\ GO:0003085 \\ GO:2001259 \\ GO:0010765 \\ GO:0042787 \\ GO:2000810 \\ GO:0009651 \\ GO:0043162 \\	negative regulation of sodium ion transport (GO:0010766);negative regulation of systemic arterial blood pressure (GO:0003085);positive regulation of cation channel activity (GO:2001259);positive regulation of sodium ion transport (GO:0010765);protein ubiquitination involved in ubiquitin-dependent protein catabolic process (GO:0042787);regulation of tight junction assembly (GO:2000810);response to…	sodium channel inhibitor activity (GO:0019871);ubiquitin-protein ligase activity (GO:0004842);	cytoplasm (GO:0005737);nucleus (GO:0005634);	3D-structure;Alternative splicing;Complete proteome;Cytoplasm;Ligase;Phosphoprotein;Reference proteome;Repeat;Ubl conjugation;Ubl conjugation pathway.;	Q8CFI0
Endoplasmin	GO:0005783 \\ GO:0005788 \\ GO:0005524 \\ GO:0006457 \\ GO:0006950 \\	protein folding (GO:0006457);response to stress (GO:0006950);	ATP binding (GO:0005524);	endoplasmic reticulum (GO:0005783);endoplasmic reticulum lumen (GO:0005788);	ATP-binding;Calcium;Chaperone;Complete proteome;Direct protein sequencing;Disulfide bond;Endoplasmic reticulum;Glycoprotein;Nucleotide-binding;Reference proteome;Signal;Stress response.;	P08110
Ensconsin	GO:0016323 \\ GO:0005737 \\ GO:0005874 \\ GO:0005875 \\ GO:0048471 \\ GO:0005102 \\ GO:0005198 \\ GO:0007163 \\ GO:0000226 \\ GO:0072659 \\ GO:0006970 \\	establishment or maintenance of cell polarity (GO:0007163);microtubule cytoskeleton organization (GO:0000226);protein localization to plasma membrane (GO:0072659);response to osmotic stress (GO:0006970);	receptor binding (GO:0005102);structural molecule activity (GO:0005198);	basolateral plasma membrane (GO:0016323);cytoplasm (GO:0005737);microtubule (GO:0005874);microtubule associated complex (GO:0005875);perinuclear region of cytoplasm (GO:0048471);	Acetylation;Alternative splicing;Cell membrane;Coiled coil;Complete proteome;Cytoplasm;Cytoskeleton;Membrane;Microtubule;Phosphoprotein;Polymorphism;Reference proteome.;	Q14244
Eukaryotic translation initiation factor 2 subunit 1	GO:0010494 \\ GO:0005850 \\ GO:0005851 \\ GO:0005634 \\ GO:0043022 \\ GO:0003743 \\ GO:0046777 \\ GO:0043558 \\	protein autophosphorylation (GO:0046777);regulation of translational initiation in response to stress (GO:0043558);	ribosome binding (GO:0043022);translation initiation factor activity (GO:0003743);	cytoplasmic stress granule (GO:0010494);eukaryotic translation initiation factor 2 complex (GO:0005850);eukaryotic translation initiation factor 2B complex (GO:0005851);nucleus (GO:0005634);	Complete proteome;Initiation factor;Protein biosynthesis;Reference proteome;RNA-binding;Translation regulation.;	Q5ZLX2
Eukaryotic translation initiation factor 2-alpha kinase 1	GO:0005737 \\ GO:0005524 \\ GO:0004694 \\ GO:0020037 \\ GO:0008285 \\ GO:0046986 \\ GO:0017148 \\ GO:0046777 \\ GO:0046501 \\ GO:0010999 \\ GO:0006417 \\ GO:0009605 \\ GO:0006950 \\	negative regulation of cell proliferation (GO:0008285);negative regulation of hemoglobin biosynthetic process (GO:0046986);negative regulation of translation (GO:0017148);protein autophosphorylation (GO:0046777);protoporphyrinogen IX metabolic process (GO:0046501);regulation of eIF2 alpha phosphorylation by heme (GO:0010999);regulation of translation (GO:0006417);response to external stimulus (GO…	ATP binding (GO:0005524);eukaryotic translation initiation factor 2alpha kinase activity (GO:0004694);heme binding (GO:0020037);	cytoplasm (GO:0005737);	ATP-binding;Complete proteome;Cytoplasm;Disulfide bond;Kinase;Nucleotide-binding;Phosphoprotein;Protein synthesis inhibitor;Reference proteome;Repeat;Serine/threonine-protein kinase;Transferase.;	Q9Z2R9
Eukaryotic translation initiation factor 2-alpha kinase 4	GO:0022626 \\ GO:0005524 \\ GO:0004694 \\ GO:0009267 \\ GO:0030968 \\ GO:0017148 \\ GO:0006446 \\ GO:0043558 \\	cellular response to starvation (GO:0009267);endoplasmic reticulum unfolded protein response (GO:0030968);negative regulation of translation (GO:0017148);regulation of translational initiation (GO:0006446);regulation of translational initiation in response to stress (GO:0043558);	ATP binding (GO:0005524);eukaryotic translation initiation factor 2alpha kinase activity (GO:0004694);	cytosolic ribosome (GO:0022626);	Acetylation;Alternative splicing;ATP-binding;Complete proteome;Kinase;Nucleotide-binding;Phosphoprotein;Polymorphism;Reference proteome;Repeat;Serine/threonine-protein kinase;Transferase.;	Q9P2K8
Fatty acid desaturase 1	GO:0005789 \\ GO:0016021 \\ GO:0005634 \\ GO:0000248 \\ GO:0020037 \\ GO:0005506 \\ GO:0016717 \\ GO:0007568 \\ GO:0036109 \\ GO:0019369 \\ GO:0007267 \\ GO:0009267 \\ GO:0022900 \\ GO:0046456 \\ GO:0043651 \\ GO:0008654 \\ GO:0045595 \\ GO:0006355 \\ GO:0032868 \\ GO:0014070 \\ GO:0006950 \\ GO:0009744 \\ GO:0033189 \\ GO:0006636 \\	aging (GO:0007568);alpha-linolenic acid metabolic process (GO:0036109);arachidonic acid metabolic process (GO:0019369);cell-cell signaling (GO:0007267);cellular response to starvation (GO:0009267);electron transport chain (GO:0022900);icosanoid biosynthetic process (GO:0046456);linoleic acid metabolic process (GO:0043651);phospholipid biosynthetic process (GO:0008654);regulation of cell different…	C-5 sterol desaturase activity (GO:0000248);heme binding (GO:0020037);iron ion binding (GO:0005506);oxidoreductase activity, acting on paired donors, with oxidation of a pair of donors resulting in the reduction of molecular oxygen to two molecules of water (GO:0016717);	endoplasmic reticulum membrane (GO:0005789);integral to membrane (GO:0016021);nucleus (GO:0005634);	Alternative splicing;Complete proteome;Electron transport;Endoplasmic reticulum;Fatty acid biosynthesis;Fatty acid metabolism;Lipid biosynthesis;Lipid metabolism;Membrane;Mitochondrion;Oxidoreductase;Polymorphism;Reference proteome;Transmembrane;Transmembrane helix;Transport.;	O60427
FK506-binding protein 2	GO:0005788 \\ GO:0003755 \\ GO:0006457 \\ GO:0000413 \\ GO:0006950 \\	protein folding (GO:0006457);protein peptidyl-prolyl isomerization (GO:0000413);response to stress (GO:0006950);	peptidyl-prolyl cis-trans isomerase activity (GO:0003755);	endoplasmic reticulum lumen (GO:0005788);	Direct protein sequencing;Endoplasmic reticulum;Isomerase;Rotamase;Signal;Stress response.;	Q41649
Folliculin	GO:0005737 \\ GO:0005634 \\ GO:0005886 \\ GO:0032403 \\ GO:0007043 \\ GO:0030097 \\ GO:0001701 \\ GO:2001170 \\ GO:0030308 \\ GO:0030336 \\ GO:1901723 \\ GO:1901856 \\ GO:2000506 \\ GO:0070373 \\ GO:1901859 \\ GO:0010823 \\ GO:1901862 \\ GO:1901874 \\ GO:0051898 \\ GO:1900181 \\ GO:0035024 \\ GO:0032007 \\ GO:0000122 \\ GO:0043065 \\ GO:0045785 \\ GO:0001934 \\ GO:0032008 \\ GO:0045944 \\ GO:0030…	cell-cell junction assembly (GO:0007043);hemopoiesis (GO:0030097);in utero embryonic development (GO:0001701);negative regulation of ATP biosynthetic process (GO:2001170);negative regulation of cell growth (GO:0030308);negative regulation of cell migration (GO:0030336);negative regulation of cell proliferation involved in kidney development (GO:1901723);negative regulation of cellular respiration…	protein complex binding (GO:0032403);	cytoplasm (GO:0005737);nucleus (GO:0005634);plasma membrane (GO:0005886);	3D-structure;Alternative splicing;Coiled coil;Complete proteome;Cytoplasm;Disease mutation;Nucleus;Phosphoprotein;Reference proteome;Tumor suppressor.;	Q8NFG4
General stress protein 69	GO:0016491 \\ GO:0006950 \\	response to stress (GO:0006950);	oxidoreductase activity (GO:0016491);	No_GOCC	3D-structure;Complete proteome;Direct protein sequencing;NADP;Oxidoreductase;Reference proteome;Stress response.;	P80874
Globin	GO:0005576 \\ GO:0005833 \\ GO:0020037 \\ GO:0005506 \\ GO:0019825 \\ GO:0005344 \\	No_GOBP	heme binding (GO:0020037);iron ion binding (GO:0005506);oxygen binding (GO:0019825);oxygen transporter activity (GO:0005344);	extracellular region (GO:0005576);hemoglobin complex (GO:0005833);	Acetylation;Direct protein sequencing;Heme;Iron;Metal-binding;Muscle protein;Oxygen transport;Transport.;	P0C227
Glucose 1-dehydrogenase 2	GO:0047936 \\ GO:0006950 \\	response to stress (GO:0006950);	glucose 1-dehydrogenase [NAD(P)] activity (GO:0047936);	No_GOCC	Complete proteome;Direct protein sequencing;NADP;Oxidoreductase;Reference proteome;Stress response.;	P80869
Glutamate--cysteine ligase catalytic subunit	GO:0005829 \\ GO:0017109 \\ GO:0043531 \\ GO:0005524 \\ GO:0050662 \\ GO:0016595 \\ GO:0004357 \\ GO:0000287 \\ GO:0045454 \\ GO:0006534 \\ GO:0006536 \\ GO:0006750 \\ GO:1901687 \\ GO:0019852 \\ GO:0043066 \\ GO:0043524 \\ GO:0031397 \\ GO:0045892 \\ GO:0032436 \\ GO:0050880 \\ GO:0051900 \\ GO:0046685 \\ GO:0009408 \\ GO:0009725 \\ GO:0051409 \\ GO:0006979 \\ GO:0006805 \\	cell redox homeostasis (GO:0045454);cysteine metabolic process (GO:0006534);glutamate metabolic process (GO:0006536);glutathione biosynthetic process (GO:0006750);glutathione derivative biosynthetic process (GO:1901687);L-ascorbic acid metabolic process (GO:0019852);negative regulation of apoptotic process (GO:0043066);negative regulation of neuron apoptotic process (GO:0043524);negative regulati…	ADP binding (GO:0043531);ATP binding (GO:0005524);coenzyme binding (GO:0050662);glutamate binding (GO:0016595);glutamate-cysteine ligase activity (GO:0004357);magnesium ion binding (GO:0000287);	cytosol (GO:0005829);glutamate-cysteine ligase complex (GO:0017109);	Acetylation;ATP-binding;Complete proteome;Disease mutation;Glutathione biosynthesis;Hereditary hemolytic anemia;Ligase;Nucleotide-binding;Phosphoprotein;Polymorphism;Reference proteome.;	P48506
Glycerol kinase	GO:0005741 \\ GO:0005739 \\ GO:0005634 \\ GO:0005524 \\ GO:0004370 \\ GO:0042393 \\ GO:0019563 \\ GO:0006072 \\ GO:0009409 \\ GO:0042493 \\ GO:0045471 \\	glycerol catabolic process (GO:0019563);glycerol-3-phosphate metabolic process (GO:0006072);response to cold (GO:0009409);response to drug (GO:0042493);response to ethanol (GO:0045471);	ATP binding (GO:0005524);glycerol kinase activity (GO:0004370);histone binding (GO:0042393);	mitochondrial outer membrane (GO:0005741);mitochondrion (GO:0005739);nucleus (GO:0005634);	ATP-binding;Complete proteome;Cytoplasm;Glycerol metabolism;Kinase;Membrane;Mitochondrion;Mitochondrion outer membrane;Nucleotide-binding;Reference proteome;Transferase.;	Q63060
GMP reductase 1	GO:0005829 \\ GO:0003920 \\ GO:0046872 \\ GO:0009117 \\ GO:0006144 \\ GO:0043101 \\ GO:0009409 \\	nucleotide metabolic process (GO:0009117);purine nucleobase metabolic process (GO:0006144);purine-containing compound salvage (GO:0043101);response to cold (GO:0009409);	GMP reductase activity (GO:0003920);metal ion binding (GO:0046872);	cytosol (GO:0005829);	3D-structure;Complete proteome;Metal-binding;NADP;Oxidoreductase;Polymorphism;Potassium;Reference proteome.;	P36959
Growth arrest and DNA damage-inducible protein GADD45 beta	GO:0005634 \\ GO:0000186 \\ GO:0006915 \\ GO:0030154 \\ GO:0007275 \\ GO:0006469 \\ GO:0051726 \\ GO:0006950 \\	activation of MAPKK activity (GO:0000186);apoptotic process (GO:0006915);cell differentiation (GO:0030154);multicellular organismal development (GO:0007275);negative regulation of protein kinase activity (GO:0006469);regulation of cell cycle (GO:0051726);response to stress (GO:0006950);	No_GOMF	nucleus (GO:0005634);	Apoptosis;Complete proteome;Developmental protein;Differentiation;Reference proteome.;	Q5E9A5
Heat shock 70 kDa protein	GO:0005524 \\ GO:0006950 \\	response to stress (GO:0006950);	ATP binding (GO:0005524);	No_GOCC	ATP-binding;Nucleotide-binding;Stress response.;	P11503
Heat shock 70 kDa protein C	GO:0034663 \\ GO:0005788 \\ GO:0005524 \\ GO:0016887 \\ GO:0009306 \\ GO:0042221 \\ GO:0006950 \\	protein secretion (GO:0009306);response to chemical stimulus (GO:0042221);response to stress (GO:0006950);	ATP binding (GO:0005524);ATPase activity (GO:0016887);	endoplasmic reticulum chaperone complex (GO:0034663);endoplasmic reticulum lumen (GO:0005788);	ATP-binding;Complete proteome;Endoplasmic reticulum;Nucleotide-binding;Reference proteome;Signal;Stress response.;	P27420
Heat shock 70 kDa protein cognate 1	GO:0005524 \\ GO:0006950 \\	response to stress (GO:0006950);	ATP binding (GO:0005524);	No_GOCC	ATP-binding;Nucleotide-binding;Stress response.;	P02826
Heat shock 70 kDa protein cognate 4	GO:0071013 \\ GO:0005811 \\ GO:0005875 \\ GO:0005726 \\ GO:0048471 \\ GO:0071011 \\ GO:0005524 \\ GO:0051087 \\ GO:0007411 \\ GO:0007413 \\ GO:0001700 \\ GO:0000398 \\ GO:0007269 \\ GO:0006950 \\ GO:0016246 \\ GO:0016192 \\	axon guidance (GO:0007411);axonal fasciculation (GO:0007413);embryonic development via the syncytial blastoderm (GO:0001700);mRNA splicing, via spliceosome (GO:0000398);neurotransmitter secretion (GO:0007269);response to stress (GO:0006950);RNA interference (GO:0016246);vesicle-mediated transport (GO:0016192);	ATP binding (GO:0005524);chaperone binding (GO:0051087);	catalytic step 2 spliceosome (GO:0071013);lipid particle (GO:0005811);microtubule associated complex (GO:0005875);perichromatin fibrils (GO:0005726);perinuclear region of cytoplasm (GO:0048471);precatalytic spliceosome (GO:0071011);	ATP-binding;Complete proteome;Cytoplasm;Direct protein sequencing;Glycoprotein;Nucleotide-binding;Nucleus;Reference proteome;Stress response.;	P11147
Heat shock 70 kDa protein IV	GO:0005524 \\ GO:0006950 \\	response to stress (GO:0006950);	ATP binding (GO:0005524);	No_GOCC	ATP-binding;Nucleotide-binding;Stress response.;	Q06248
Heat shock 90 kDa protein homolog	GO:0005737 \\ GO:0005524 \\ GO:0006457 \\ GO:0006950 \\	protein folding (GO:0006457);response to stress (GO:0006950);	ATP binding (GO:0005524);	cytoplasm (GO:0005737);	ATP-binding;Chaperone;Cytoplasm;Nucleotide-binding;Stress response.;	P20147
Heat shock cognate 71 kDa protein	GO:0009986 \\ GO:0005737 \\ GO:0030529 \\ GO:0005524 \\ GO:0016044 \\ GO:0006892 \\ GO:0006950 \\	cellular membrane organization (GO:0016044);post-Golgi vesicle-mediated transport (GO:0006892);response to stress (GO:0006950);	ATP binding (GO:0005524);	cell surface (GO:0009986);cytoplasm (GO:0005737);ribonucleoprotein complex (GO:0030529);	ATP-binding;Chaperone;Complete proteome;Cytoplasm;Nucleotide-binding;Reference proteome;Stress response.;	O73885
Heat shock factor protein	GO:0005634 \\ GO:0043565 \\ GO:0003700 \\ GO:0009408 \\ GO:0006351 \\	response to heat (GO:0009408);transcription, DNA-dependent (GO:0006351);	sequence-specific DNA binding (GO:0043565);sequence-specific DNA binding transcription factor activity (GO:0003700);	nucleus (GO:0005634);	Activator;DNA-binding;Nucleus;Phosphoprotein;Stress response;Transcription;Transcription regulation.;	P41154
Heat shock protein 67B2	GO:0006950 \\	response to stress (GO:0006950);	No_GOMF	No_GOCC	Complete proteome;Reference proteome;Stress response.;	P22978
Heat shock protein 75 kDa, mitochondrial	GO:0005743 \\ GO:0005759 \\ GO:0005524 \\ GO:0005164 \\ GO:1901856 \\ GO:0006457 \\ GO:0006950 \\	negative regulation of cellular respiration (GO:1901856);protein folding (GO:0006457);response to stress (GO:0006950);	ATP binding (GO:0005524);tumor necrosis factor receptor binding (GO:0005164);	mitochondrial inner membrane (GO:0005743);mitochondrial matrix (GO:0005759);	Acetylation;ATP-binding;Chaperone;Complete proteome;Membrane;Mitochondrion;Mitochondrion inner membrane;Nucleotide-binding;Phosphoprotein;Polymorphism;Reference proteome;Transit peptide.;	Q12931
Heat shock protein 82	GO:0005737 \\ GO:0005524 \\ GO:0006457 \\ GO:0006950 \\	protein folding (GO:0006457);response to stress (GO:0006950);	ATP binding (GO:0005524);	cytoplasm (GO:0005737);	ATP-binding;Chaperone;Cytoplasm;Nucleotide-binding;Stress response.;	P36182
Heat shock protein 83	GO:0005737 \\ GO:0005524 \\ GO:0006457 \\ GO:0006950 \\	protein folding (GO:0006457);response to stress (GO:0006950);	ATP binding (GO:0005524);	cytoplasm (GO:0005737);	ATP-binding;Chaperone;Cytoplasm;Nucleotide-binding;Stress response.;	O16087
Heat shock protein 90	GO:0005737 \\ GO:0005524 \\ GO:0006457 \\ GO:0006950 \\	protein folding (GO:0006457);response to stress (GO:0006950);	ATP binding (GO:0005524);	cytoplasm (GO:0005737);	ATP-binding;Chaperone;Cytoplasm;Nucleotide-binding;Stress response.;	O44001
Heat shock protein beta-11	GO:0005929 \\ GO:0030992 \\ GO:0007155 \\ GO:0006950 \\	cell adhesion (GO:0007155);response to stress (GO:0006950);	No_GOMF	cilium (GO:0005929);intraflagellar transport particle B (GO:0030992);	3D-structure;Complete proteome;Reference proteome;Stress response.;	Q9Y547
Heat shock protein HSP 90-alpha	GO:0042470 \\ GO:0005524 \\ GO:0030235 \\ GO:0030911 \\ GO:0045429 \\ GO:0006457 \\ GO:0006950 \\	positive regulation of nitric oxide biosynthetic process (GO:0045429);protein folding (GO:0006457);response to stress (GO:0006950);	ATP binding (GO:0005524);nitric-oxide synthase regulator activity (GO:0030235);TPR domain binding (GO:0030911);	melanosome (GO:0042470);	Acetylation;ATP-binding;Chaperone;Complete proteome;Cytoplasm;Nucleotide-binding;Phosphoprotein;Reference proteome;S-nitrosylation;Stress response;Ubl conjugation.;	O02705
Heat shock protein HSP 90-alpha 1	GO:0042470 \\ GO:0048471 \\ GO:0030018 \\ GO:0005524 \\ GO:0030235 \\ GO:0007517 \\ GO:0045429 \\ GO:0006457 \\ GO:0006950 \\ GO:0048769 \\ GO:0030241 \\ GO:0030240 \\	muscle organ development (GO:0007517);positive regulation of nitric oxide biosynthetic process (GO:0045429);protein folding (GO:0006457);response to stress (GO:0006950);sarcomerogenesis (GO:0048769);skeletal muscle myosin thick filament assembly (GO:0030241);skeletal muscle thin filament assembly (GO:0030240);	ATP binding (GO:0005524);nitric-oxide synthase regulator activity (GO:0030235);	melanosome (GO:0042470);perinuclear region of cytoplasm (GO:0048471);Z disc (GO:0030018);	ATP-binding;Chaperone;Complete proteome;Cytoplasm;Myogenesis;Nucleotide-binding;Reference proteome;Stress response.;	Q90474
Heat shock protein HSP 90-beta	GO:0005737 \\ GO:0005524 \\ GO:0007517 \\ GO:0006457 \\ GO:0006950 \\	muscle organ development (GO:0007517);protein folding (GO:0006457);response to stress (GO:0006950);	ATP binding (GO:0005524);	cytoplasm (GO:0005737);	ATP-binding;Chaperone;Complete proteome;Cytoplasm;Myogenesis;Nucleotide-binding;Phosphoprotein;Reference proteome;Stress response.;	O57521
Heat shock protein STI	GO:0009408 \\ GO:0006986 \\	response to heat (GO:0009408);response to unfolded protein (GO:0006986);	No_GOMF	No_GOCC	Complete proteome;Reference proteome;Repeat;Stress response;TPR repeat.;	Q43468
Heat shock-related 70 kDa protein 2	GO:0036128 \\ GO:0009986 \\ GO:0001673 \\ GO:0005739 \\ GO:0000795 \\ GO:0005524 \\ GO:0051861 \\ GO:0007141 \\ GO:0007275 \\ GO:0031662 \\ GO:0006950 \\ GO:0007286 \\ GO:0070194 \\	male meiosis I (GO:0007141);multicellular organismal development (GO:0007275);positive regulation of cyclin-dependent protein serine/threonine kinase activity involved in G2/M transition of mitotic cell cycle (GO:0031662);response to stress (GO:0006950);spermatid development (GO:0007286);synaptonemal complex disassembly (GO:0070194);	ATP binding (GO:0005524);glycolipid binding (GO:0051861);	CatSper complex (GO:0036128);cell surface (GO:0009986);male germ cell nucleus (GO:0001673);mitochondrion (GO:0005739);synaptonemal complex (GO:0000795);	ATP-binding;Chaperone;Complete proteome;Developmental protein;Differentiation;Nucleotide-binding;Phosphoprotein;Reference proteome;Spermatogenesis;Stress response.;	P14659
Histone deacetylase 5	GO:0005829 \\ GO:0000118 \\ GO:0016604 \\ GO:0001046 \\ GO:0004407 \\ GO:0046872 \\ GO:0032041 \\ GO:0097372 \\ GO:0046969 \\ GO:0046970 \\ GO:0001077 \\ GO:0003714 \\ GO:0008134 \\ GO:0030183 \\ GO:0071498 \\ GO:0007507 \\ GO:0070932 \\ GO:0070933 \\ GO:0006954 \\ GO:0033555 \\ GO:0045668 \\ GO:0045843 \\ GO:0000122 \\ GO:0007399 \\ GO:0002076 \\ GO:2000179 \\ GO:2000648 \\ GO:0010830 \\ GO:0061…	B cell differentiation (GO:0030183);cellular response to fluid shear stress (GO:0071498);heart development (GO:0007507);histone H3 deacetylation (GO:0070932);histone H4 deacetylation (GO:0070933);inflammatory response (GO:0006954);multicellular organismal response to stress (GO:0033555);negative regulation of osteoblast differentiation (GO:0045668);negative regulation of striated muscle tissue de…	core promoter sequence-specific DNA binding (GO:0001046);histone deacetylase activity (GO:0004407);metal ion binding (GO:0046872);NAD-dependent histone deacetylase activity (H3-K14 specific) (GO:0032041);NAD-dependent histone deacetylase activity (H3-K18 specific) (GO:0097372);NAD-dependent histone deacetylase activity (H3-K9 specific) (GO:0046969);NAD-dependent histone deacetylase activity (H4-K…	cytosol (GO:0005829);histone deacetylase complex (GO:0000118);nuclear body (GO:0016604);	Acetylation;Chromatin regulator;Complete proteome;Cytoplasm;Hydrolase;Metal-binding;Nucleus;Phosphoprotein;Reference proteome;Repressor;Transcription;Transcription regulation;Ubl conjugation;Zinc.;	Q9Z2V6
Hypoxia up-regulated protein 1	GO:0005788 \\ GO:0005524 \\ GO:0006950 \\	response to stress (GO:0006950);	ATP binding (GO:0005524);	endoplasmic reticulum lumen (GO:0005788);	ATP-binding;Chaperone;Endoplasmic reticulum;Glycoprotein;Nucleotide-binding;Signal;Stress response.;	Q60432
Indoleamine 2,3-dioxygenase 1	GO:0005829 \\ GO:0030485 \\ GO:0032421 \\ GO:0009055 \\ GO:0020037 \\ GO:0033754 \\ GO:0046872 \\ GO:0004833 \\ GO:0007610 \\ GO:0002534 \\ GO:0007565 \\ GO:0034276 \\ GO:0033555 \\ GO:0046007 \\ GO:0032693 \\ GO:0070233 \\ GO:0043065 \\ GO:0002678 \\ GO:0032735 \\ GO:0002666 \\ GO:0002830 \\ GO:0032496 \\ GO:0006569 \\ GO:0019441 \\	behavior (GO:0007610);cytokine production involved in inflammatory response (GO:0002534);female pregnancy (GO:0007565);kynurenic acid biosynthetic process (GO:0034276);multicellular organismal response to stress (GO:0033555);negative regulation of activated T cell proliferation (GO:0046007);negative regulation of interleukin-10 production (GO:0032693);negative regulation of T cell apoptotic proce…	electron carrier activity (GO:0009055);heme binding (GO:0020037);indoleamine 2,3-dioxygenase activity (GO:0033754);metal ion binding (GO:0046872);tryptophan 2,3-dioxygenase activity (GO:0004833);	cytosol (GO:0005829);smooth muscle contractile fiber (GO:0030485);stereocilium bundle (GO:0032421);	3D-structure;Complete proteome;Dioxygenase;Direct protein sequencing;Heme;Iron;Metal-binding;Oxidoreductase;Polymorphism;Reference proteome.;	P14902
Krueppel-like factor 2	GO:0005634 \\ GO:0043565 \\ GO:0003700 \\ GO:0008270 \\ GO:0000902 \\ GO:0070301 \\ GO:0071347 \\ GO:0071499 \\ GO:0071356 \\ GO:0043249 \\ GO:0001701 \\ GO:0035264 \\ GO:0032715 \\ GO:0051247 \\ GO:0036003 \\ GO:0006351 \\	cell morphogenesis (GO:0000902);cellular response to hydrogen peroxide (GO:0070301);cellular response to interleukin-1 (GO:0071347);cellular response to laminar fluid shear stress (GO:0071499);cellular response to tumor necrosis factor (GO:0071356);erythrocyte maturation (GO:0043249);in utero embryonic development (GO:0001701);multicellular organism growth (GO:0035264);negative regulation of inte…	sequence-specific DNA binding (GO:0043565);sequence-specific DNA binding transcription factor activity (GO:0003700);zinc ion binding (GO:0008270);	nucleus (GO:0005634);	Activator;Complete proteome;DNA-binding;Metal-binding;Nucleus;Polymorphism;Reference proteome;Repeat;Transcription;Transcription regulation;Ubl conjugation;Zinc;Zinc-finger.;	Q9Y5W3
Kynurenine 3-monooxygenase	GO:0005829 \\ GO:0016021 \\ GO:0005743 \\ GO:0005741 \\ GO:0050660 \\ GO:0004502 \\ GO:0016174 \\ GO:0043420 \\ GO:0034354 \\ GO:0070189 \\ GO:0019805 \\ GO:0009651 \\ GO:0006569 \\ GO:0019441 \\	anthranilate metabolic process (GO:0043420);de novo NAD biosynthetic process from tryptophan (GO:0034354);kynurenine metabolic process (GO:0070189);quinolinate biosynthetic process (GO:0019805);response to salt stress (GO:0009651);tryptophan catabolic process (GO:0006569);tryptophan catabolic process to kynurenine (GO:0019441);	flavin adenine dinucleotide binding (GO:0050660);kynurenine 3-monooxygenase activity (GO:0004502);NAD(P)H oxidase activity (GO:0016174);	cytosol (GO:0005829);integral to membrane (GO:0016021);mitochondrial inner membrane (GO:0005743);mitochondrial outer membrane (GO:0005741);	Alternative splicing;Complete proteome;FAD;Flavoprotein;Membrane;Mitochondrion;Mitochondrion outer membrane;Monooxygenase;NADP;Oxidoreductase;Polymorphism;Pyridine nucleotide biosynthesis;Reference proteome;Transmembrane;Transmembrane helix.;	O15229
L-ectoine synthase	GO:0033990 \\ GO:0019491 \\ GO:0006950 \\	ectoine biosynthetic process (GO:0019491);response to stress (GO:0006950);	ectoine synthase activity (GO:0033990);	No_GOCC	Lyase;Stress response.;	Q9AP33
Laminin-like protein epi-1	GO:0005604 \\ GO:0007414 \\ GO:0071711 \\ GO:0007155 \\ GO:0001764 \\ GO:0010950 \\ GO:0040017 \\ GO:0042127 \\ GO:0000003 \\ GO:0009408 \\ GO:0051788 \\	axonal defasciculation (GO:0007414);basement membrane organization (GO:0071711);cell adhesion (GO:0007155);neuron migration (GO:0001764);positive regulation of endopeptidase activity (GO:0010950);positive regulation of locomotion (GO:0040017);regulation of cell proliferation (GO:0042127);reproduction (GO:0000003);response to heat (GO:0009408);response to misfolded protein (GO:0051788);	No_GOMF	basement membrane (GO:0005604);	Complete proteome;Disulfide bond;Glycoprotein;Laminin EGF-like domain;Reference proteome;Repeat;Signal.;	Q21313
Macrophage migration inhibitory factor	GO:0005737 \\ GO:0005615 \\ GO:0005634 \\ GO:0004167 \\ GO:0050178 \\ GO:0032403 \\ GO:0007568 \\ GO:0007420 \\ GO:0002035 \\ GO:0070301 \\ GO:0071456 \\ GO:0042756 \\ GO:0001942 \\ GO:0006954 \\ GO:0045087 \\ GO:0002675 \\ GO:0048680 \\ GO:0046326 \\ GO:0045821 \\ GO:0050778 \\ GO:0043268 \\ GO:0014911 \\ GO:0042493 \\ GO:0032355 \\ GO:0051384 \\ GO:0009408 \\ GO:0032868 \\ GO:0032496 \\ GO:0009…	aging (GO:0007568);brain development (GO:0007420);brain renin-angiotensin system (GO:0002035);cellular response to hydrogen peroxide (GO:0070301);cellular response to hypoxia (GO:0071456);drinking behavior (GO:0042756);hair follicle development (GO:0001942);inflammatory response (GO:0006954);innate immune response (GO:0045087);positive regulation of acute inflammatory response (GO:0002675);positi…	dopachrome isomerase activity (GO:0004167);phenylpyruvate tautomerase activity (GO:0050178);protein complex binding (GO:0032403);	cytoplasm (GO:0005737);extracellular space (GO:0005615);nucleus (GO:0005634);	3D-structure;Acetylation;Complete proteome;Cytokine;Cytoplasm;Direct protein sequencing;Immunity;Inflammatory response;Innate immunity;Isomerase;Reference proteome;Secreted.;	P30904
MAP kinase-activated protein kinase 3	GO:0005737 \\ GO:0005634 \\ GO:0005524 \\ GO:0004674 \\ GO:0044351 \\ GO:0018105 \\ GO:0032496 \\ GO:0006950 \\ GO:0002224 \\	macropinocytosis (GO:0044351);peptidyl-serine phosphorylation (GO:0018105);response to lipopolysaccharide (GO:0032496);response to stress (GO:0006950);toll-like receptor signaling pathway (GO:0002224);	ATP binding (GO:0005524);protein serine/threonine kinase activity (GO:0004674);	cytoplasm (GO:0005737);nucleus (GO:0005634);	Acetylation;Alternative splicing;ATP-binding;Complete proteome;Cytoplasm;Kinase;Nucleotide-binding;Nucleus;Phosphoprotein;Reference proteome;Serine/threonine-protein kinase;Transferase.;	Q3UMW7
MAP kinase-interacting serine/threonine-protein kinase 1	GO:0005524 \\ GO:0004674 \\ GO:0097192 \\ GO:0007243 \\ GO:0018105 \\ GO:0006417 \\ GO:0006950 \\	extrinsic apoptotic signaling pathway in absence of ligand (GO:0097192);intracellular protein kinase cascade (GO:0007243);peptidyl-serine phosphorylation (GO:0018105);regulation of translation (GO:0006417);response to stress (GO:0006950);	ATP binding (GO:0005524);protein serine/threonine kinase activity (GO:0004674);	No_GOCC	ATP-binding;Complete proteome;Kinase;Nucleotide-binding;Phosphoprotein;Reference proteome;Serine/threonine-protein kinase;Transferase;Translation regulation.;	O08605
Medium-chain specific acyl-CoA dehydrogenase, mitochondrial	GO:0030424 \\ GO:0005759 \\ GO:0003995 \\ GO:0050660 \\ GO:0070991 \\ GO:0055007 \\ GO:0045329 \\ GO:0019254 \\ GO:0006635 \\ GO:0033539 \\ GO:0005978 \\ GO:0001889 \\ GO:0051793 \\ GO:0009791 \\ GO:0006111 \\ GO:0009409 \\ GO:0042594 \\	cardiac muscle cell differentiation (GO:0055007);carnitine biosynthetic process (GO:0045329);carnitine metabolic process, CoA-linked (GO:0019254);fatty acid beta-oxidation (GO:0006635);fatty acid beta-oxidation using acyl-CoA dehydrogenase (GO:0033539);glycogen biosynthetic process (GO:0005978);liver development (GO:0001889);medium-chain fatty acid catabolic process (GO:0051793);post-embryonic de…	acyl-CoA dehydrogenase activity (GO:0003995);flavin adenine dinucleotide binding (GO:0050660);medium-chain-acyl-CoA dehydrogenase activity (GO:0070991);	axon (GO:0030424);mitochondrial matrix (GO:0005759);	3D-structure;Acetylation;Complete proteome;FAD;Fatty acid metabolism;Flavoprotein;Lipid metabolism;Mitochondrion;Oxidoreductase;Reference proteome;Transit peptide.;	P41367
Metalloendopeptidase OMA1, mitochondrial	GO:0016021 \\ GO:0005743 \\ GO:0031966 \\ GO:0046872 \\ GO:0004222 \\ GO:0042407 \\ GO:0002024 \\ GO:0097009 \\ GO:0006006 \\ GO:0006629 \\ GO:0006515 \\ GO:0034982 \\ GO:0010637 \\ GO:0006950 \\	cristae formation (GO:0042407);diet induced thermogenesis (GO:0002024);energy homeostasis (GO:0097009);glucose metabolic process (GO:0006006);lipid metabolic process (GO:0006629);misfolded or incompletely synthesized protein catabolic process (GO:0006515);mitochondrial protein processing (GO:0034982);negative regulation of mitochondrial fusion (GO:0010637);response to stress (GO:0006950);	metal ion binding (GO:0046872);metalloendopeptidase activity (GO:0004222);	integral to membrane (GO:0016021);mitochondrial inner membrane (GO:0005743);mitochondrial membrane (GO:0031966);	Complete proteome;Hydrolase;Membrane;Metal-binding;Metalloprotease;Mitochondrion;Mitochondrion inner membrane;Protease;Reference proteome;Transit peptide;Transmembrane;Transmembrane helix;Zinc.;	D3ZS74
Mitochondrial inner membrane protein	GO:0016021 \\ GO:0005743 \\ GO:0051560 \\ GO:0009409 \\	mitochondrial calcium ion homeostasis (GO:0051560);response to cold (GO:0009409);	No_GOMF	integral to membrane (GO:0016021);mitochondrial inner membrane (GO:0005743);	Acetylation;Alternative splicing;Complete proteome;Direct protein sequencing;Membrane;Mitochondrion;Mitochondrion inner membrane;Polymorphism;Reference proteome;Transmembrane;Transmembrane helix.;	Q16891
Mitogen-activated protein kinase 14	GO:0005524 \\ GO:0004707 \\ GO:0006355 \\ GO:0006950 \\ GO:0006351 \\	regulation of transcription, DNA-dependent (GO:0006355);response to stress (GO:0006950);transcription, DNA-dependent (GO:0006351);	ATP binding (GO:0005524);MAP kinase activity (GO:0004707);	No_GOCC	ATP-binding;Kinase;Nucleotide-binding;Phosphoprotein;Serine/threonine-protein kinase;Stress response;Transcription;Transcription regulation;Transferase.;	P47812
Mitogen-activated protein kinase 7	GO:0005737 \\ GO:0005829 \\ GO:0016605 \\ GO:0005524 \\ GO:0004707 \\ GO:0006915 \\ GO:0007049 \\ GO:0030154 \\ GO:0070301 \\ GO:0071560 \\ GO:0000165 \\ GO:0060548 \\ GO:0034115 \\ GO:0051534 \\ GO:0060761 \\ GO:0018105 \\ GO:0051247 \\ GO:0036003 \\ GO:0045765 \\	apoptotic process (GO:0006915);cell cycle (GO:0007049);cell differentiation (GO:0030154);cellular response to hydrogen peroxide (GO:0070301);cellular response to transforming growth factor beta stimulus (GO:0071560);MAPK cascade (GO:0000165);negative regulation of cell death (GO:0060548);negative regulation of heterotypic cell-cell adhesion (GO:0034115);negative regulation of NFAT protein import …	ATP binding (GO:0005524);MAP kinase activity (GO:0004707);	cytoplasm (GO:0005737);cytosol (GO:0005829);PML body (GO:0016605);	Acetylation;ATP-binding;Cell cycle;Complete proteome;Cytoplasm;Differentiation;Kinase;Nucleotide-binding;Nucleus;Phosphoprotein;Reference proteome;Serine/threonine-protein kinase;Transferase.;	A5PKJ4
Mitogen-activated protein kinase kinase kinase 9	GO:0005524 \\ GO:0004709 \\ GO:0004713 \\ GO:0000186 \\ GO:0006915 \\ GO:0000165 \\ GO:0046777 \\ GO:0006355 \\ GO:0006950 \\ GO:0006351 \\	activation of MAPKK activity (GO:0000186);apoptotic process (GO:0006915);MAPK cascade (GO:0000165);protein autophosphorylation (GO:0046777);regulation of transcription, DNA-dependent (GO:0006355);response to stress (GO:0006950);transcription, DNA-dependent (GO:0006351);	ATP binding (GO:0005524);MAP kinase kinase kinase activity (GO:0004709);protein tyrosine kinase activity (GO:0004713);	No_GOCC	Apoptosis;ATP-binding;Complete proteome;Kinase;Nucleotide-binding;Phosphoprotein;Reference proteome;Repeat;Serine/threonine-protein kinase;SH3 domain;Stress response;Transcription;Transcription regulation;Transferase.;	Q3U1V8
Mitogen-activated protein kinase kinase kinase kinase 3	GO:0005524 \\ GO:0004674 \\ GO:0005083 \\ GO:0007243 \\ GO:0006950 \\	intracellular protein kinase cascade (GO:0007243);response to stress (GO:0006950);	ATP binding (GO:0005524);protein serine/threonine kinase activity (GO:0004674);small GTPase regulator activity (GO:0005083);	No_GOCC	ATP-binding;Complete proteome;Kinase;Nucleotide-binding;Phosphoprotein;Reference proteome;Serine/threonine-protein kinase;Transferase.;	Q924I2
Mitogen-activated protein kinase kinase kinase kinase 4	GO:0005737 \\ GO:0005524 \\ GO:0004674 \\ GO:0005083 \\ GO:0007243 \\ GO:0046328 \\ GO:0006950 \\	intracellular protein kinase cascade (GO:0007243);regulation of JNK cascade (GO:0046328);response to stress (GO:0006950);	ATP binding (GO:0005524);protein serine/threonine kinase activity (GO:0004674);small GTPase regulator activity (GO:0005083);	cytoplasm (GO:0005737);	Acetylation;Alternative splicing;ATP-binding;Complete proteome;Cytoplasm;Kinase;Nucleotide-binding;Phosphoprotein;Polymorphism;Reference proteome;Serine/threonine-protein kinase;Transferase.;	O95819
Monothiol glutaredoxin-S17	GO:0005829 \\ GO:0051537 \\ GO:0009055 \\ GO:0046872 \\ GO:0015035 \\ GO:0009926 \\ GO:0045454 \\ GO:0072593 \\ GO:0051726 \\ GO:0009408 \\	auxin polar transport (GO:0009926);cell redox homeostasis (GO:0045454);reactive oxygen species metabolic process (GO:0072593);regulation of cell cycle (GO:0051726);response to heat (GO:0009408);	2 iron, 2 sulfur cluster binding (GO:0051537);electron carrier activity (GO:0009055);metal ion binding (GO:0046872);protein disulfide oxidoreductase activity (GO:0015035);	cytosol (GO:0005829);	2Fe-2S;Complete proteome;Cytoplasm;Iron;Iron-sulfur;Metal-binding;Redox-active center;Reference proteome;Repeat.;	Q9ZPH2
Myoferlin	GO:0005901 \\ GO:0031410 \\ GO:0030659 \\ GO:0070062 \\ GO:0016021 \\ GO:0005635 \\ GO:0031965 \\ GO:0005543 \\ GO:0008015 \\ GO:0034605 \\ GO:0006936 \\ GO:0001778 \\ GO:0030947 \\	blood circulation (GO:0008015);cellular response to heat (GO:0034605);muscle contraction (GO:0006936);plasma membrane repair (GO:0001778);regulation of vascular endothelial growth factor receptor signaling pathway (GO:0030947);	phospholipid binding (GO:0005543);	caveola (GO:0005901);cytoplasmic vesicle (GO:0031410);cytoplasmic vesicle membrane (GO:0030659);extracellular vesicular exosome (GO:0070062);integral to membrane (GO:0016021);nuclear envelope (GO:0005635);nuclear membrane (GO:0031965);	3D-structure;Acetylation;Alternative splicing;Cell membrane;Complete proteome;Cytoplasmic vesicle;Membrane;Nucleus;Phosphoprotein;Polymorphism;Reference proteome;Repeat;Signal-anchor;Transmembrane;Transmembrane helix.;	Q9NZM1
NADPH oxidase 1	GO:0030054 \\ GO:0005769 \\ GO:0005768 \\ GO:0071438 \\ GO:0043020 \\ GO:0046872 \\ GO:0016491 \\ GO:0016175 \\ GO:0030171 \\ GO:0001525 \\ GO:0016477 \\ GO:0022900 \\ GO:0030198 \\ GO:0042743 \\ GO:0051454 \\ GO:0072592 \\ GO:0008284 \\ GO:0045726 \\ GO:0010575 \\ GO:0003081 \\ GO:0009268 \\ GO:0006950 \\ GO:0042554 \\	angiogenesis (GO:0001525);cell migration (GO:0016477);electron transport chain (GO:0022900);extracellular matrix organization (GO:0030198);hydrogen peroxide metabolic process (GO:0042743);intracellular pH elevation (GO:0051454);oxygen metabolic process (GO:0072592);positive regulation of cell proliferation (GO:0008284);positive regulation of integrin biosynthetic process (GO:0045726);positive reg…	metal ion binding (GO:0046872);oxidoreductase activity (GO:0016491);superoxide-generating NADPH oxidase activity (GO:0016175);voltage-gated proton channel activity (GO:0030171);	cell junction (GO:0030054);early endosome (GO:0005769);endosome (GO:0005768);invadopodium membrane (GO:0071438);NADPH oxidase complex (GO:0043020);	Alternative splicing;Cell junction;Cell membrane;Cell projection;Complete proteome;Electron transport;FAD;Glycoprotein;Heme;Iron;Membrane;Metal-binding;NADP;Oxidoreductase;Reference proteome;Transmembrane;Transmembrane helix;Transport.;	Q8CIZ9
NADPH:quinone oxidoreductase	GO:0009570 \\ GO:0005829 \\ GO:0005886 \\ GO:0003955 \\ GO:0042742 \\ GO:0009651 \\	defense response to bacterium (GO:0042742);response to salt stress (GO:0009651);	NAD(P)H dehydrogenase (quinone) activity (GO:0003955);	chloroplast stroma (GO:0009570);cytosol (GO:0005829);plasma membrane (GO:0005886);	Complete proteome;Flavoprotein;FMN;NAD;NADP;Oxidoreductase;Reference proteome.;	Q9LK88
Neuroglobin	GO:0043204 \\ GO:0020037 \\ GO:0005506 \\ GO:0019825 \\ GO:0005344 \\	No_GOBP	heme binding (GO:0020037);iron ion binding (GO:0005506);oxygen binding (GO:0019825);oxygen transporter activity (GO:0005344);	perikaryon (GO:0043204);	Complete proteome;Disulfide bond;Heme;Iron;Metal-binding;Oxygen transport;Reference proteome;Transport.;	Q99JA8
NF-X1-type zinc finger protein NFXL1	GO:0005634 \\ GO:0003677 \\ GO:0016874 \\ GO:0003700 \\ GO:0008270 \\ GO:0042742 \\ GO:0016567 \\ GO:0010310 \\ GO:0009642 \\ GO:0010188 \\ GO:0009651 \\ GO:0009697 \\ GO:0006351 \\	defense response to bacterium (GO:0042742);protein ubiquitination (GO:0016567);regulation of hydrogen peroxide metabolic process (GO:0010310);response to light intensity (GO:0009642);response to microbial phytotoxin (GO:0010188);response to salt stress (GO:0009651);salicylic acid biosynthetic process (GO:0009697);transcription, DNA-dependent (GO:0006351);	DNA binding (GO:0003677);ligase activity (GO:0016874);sequence-specific DNA binding transcription factor activity (GO:0003700);zinc ion binding (GO:0008270);	nucleus (GO:0005634);	Complete proteome;DNA-binding;Ligase;Metal-binding;Nucleus;Plant defense;Reference proteome;Repeat;Transcription;Transcription regulation;Ubl conjugation pathway;Zinc;Zinc-finger.;	Q9SY59
Nitric oxide synthase, brain	GO:0005856 \\ GO:0005829 \\ GO:0043197 \\ GO:0048471 \\ GO:0001917 \\ GO:0042383 \\ GO:0016529 \\ GO:0045202 \\ GO:0034618 \\ GO:0046870 \\ GO:0050660 \\ GO:0010181 \\ GO:0020037 \\ GO:0005506 \\ GO:0050661 \\ GO:0003958 \\ GO:0004517 \\ GO:0034617 \\ GO:0006527 \\ GO:0007596 \\ GO:0071363 \\ GO:0042738 \\ GO:0051701 \\ GO:0033555 \\ GO:0007520 \\ GO:0045776 \\ GO:0010523 \\ GO:0051346 \\ GO:0043…	arginine catabolic process (GO:0006527);blood coagulation (GO:0007596);cellular response to growth factor stimulus (GO:0071363);exogenous drug catabolic process (GO:0042738);interaction with host (GO:0051701);multicellular organismal response to stress (GO:0033555);myoblast fusion (GO:0007520);negative regulation of blood pressure (GO:0045776);negative regulation of calcium ion transport into cyt…	arginine binding (GO:0034618);cadmium ion binding (GO:0046870);flavin adenine dinucleotide binding (GO:0050660);FMN binding (GO:0010181);heme binding (GO:0020037);iron ion binding (GO:0005506);NADP binding (GO:0050661);NADPH-hemoprotein reductase activity (GO:0003958);nitric-oxide synthase activity (GO:0004517);tetrahydrobiopterin binding (GO:0034617);	cytoskeleton (GO:0005856);cytosol (GO:0005829);dendritic spine (GO:0043197);perinuclear region of cytoplasm (GO:0048471);photoreceptor inner segment (GO:0001917);sarcolemma (GO:0042383);sarcoplasmic reticulum (GO:0016529);synapse (GO:0045202);	Alternative splicing;Calmodulin-binding;Cell membrane;Cell projection;Complete proteome;FAD;FMN;Heme;Iron;Membrane;Metal-binding;NADP;Oxidoreductase;Polymorphism;Reference proteome;Ubl conjugation.;	P29475
Nuclear factor erythroid 2-related factor 2	GO:0005813 \\ GO:0000785 \\ GO:0005829 \\ GO:0005634 \\ GO:0005886 \\ GO:0003677 \\ GO:0043565 \\ GO:0003700 \\ GO:0070301 \\ GO:0071499 \\ GO:0034599 \\ GO:0030968 \\ GO:0043066 \\ GO:0030194 \\ GO:2000379 \\ GO:0045944 \\ GO:0036003 \\ GO:0043161 \\ GO:0010499 \\ GO:0016567 \\ GO:0045995 \\ GO:2000121 \\ GO:0006351 \\	cellular response to hydrogen peroxide (GO:0070301);cellular response to laminar fluid shear stress (GO:0071499);cellular response to oxidative stress (GO:0034599);endoplasmic reticulum unfolded protein response (GO:0030968);negative regulation of apoptotic process (GO:0043066);positive regulation of blood coagulation (GO:0030194);positive regulation of reactive oxygen species metabolic process (…	DNA binding (GO:0003677);sequence-specific DNA binding (GO:0043565);sequence-specific DNA binding transcription factor activity (GO:0003700);	centrosome (GO:0005813);chromatin (GO:0000785);cytosol (GO:0005829);nucleus (GO:0005634);plasma membrane (GO:0005886);	3D-structure;Acetylation;Activator;Complete proteome;Cytoplasm;DNA-binding;Nucleus;Phosphoprotein;Reference proteome;Transcription;Transcription regulation;Ubl conjugation.;	Q60795
Nuclear receptor subfamily 4 group A member 2	GO:0005737 \\ GO:0005654 \\ GO:0004879 \\ GO:0043565 \\ GO:0003707 \\ GO:0008270 \\ GO:0008344 \\ GO:0031668 \\ GO:0033554 \\ GO:0021952 \\ GO:0016265 \\ GO:0042416 \\ GO:0071542 \\ GO:0021986 \\ GO:0043524 \\ GO:0042551 \\ GO:0001764 \\ GO:0043085 \\ GO:0045944 \\ GO:0009791 \\ GO:0042053 \\ GO:0043576 \\ GO:0001975 \\ GO:0001666 \\ GO:0010035 \\ GO:0017085 \\ GO:0006367 \\	adult locomotory behavior (GO:0008344);cellular response to extracellular stimulus (GO:0031668);cellular response to stress (GO:0033554);central nervous system projection neuron axonogenesis (GO:0021952);death (GO:0016265);dopamine biosynthetic process (GO:0042416);dopaminergic neuron differentiation (GO:0071542);habenula development (GO:0021986);negative regulation of neuron apoptotic process (G…	ligand-activated sequence-specific DNA binding RNA polymerase II transcription factor activity (GO:0004879);sequence-specific DNA binding (GO:0043565);steroid hormone receptor activity (GO:0003707);zinc ion binding (GO:0008270);	cytoplasm (GO:0005737);nucleoplasm (GO:0005654);	3D-structure;Complete proteome;Cytoplasm;DNA-binding;Metal-binding;Nucleus;Receptor;Reference proteome;Transcription;Transcription regulation;Zinc;Zinc-finger.;	P43354
Nucleolar and coiled-body phosphoprotein 1	GO:0005737 \\ GO:0005730 \\ GO:0005654 \\ GO:0005524 \\ GO:0034512 \\ GO:0034513 \\ GO:0005525 \\ GO:0008139 \\ GO:0003700 \\ GO:0033979 \\ GO:0008284 \\ GO:0045893 \\ GO:0042306 \\ GO:0006970 \\	box H/ACA snoRNA metabolic process (GO:0033979);positive regulation of cell proliferation (GO:0008284);positive regulation of transcription, DNA-dependent (GO:0045893);regulation of protein import into nucleus (GO:0042306);response to osmotic stress (GO:0006970);	ATP binding (GO:0005524);box C/D snoRNA binding (GO:0034512);box H/ACA snoRNA binding (GO:0034513);GTP binding (GO:0005525);nuclear localization sequence binding (GO:0008139);sequence-specific DNA binding transcription factor activity (GO:0003700);	cytoplasm (GO:0005737);nucleolus (GO:0005730);nucleoplasm (GO:0005654);	Acetylation;ATP-binding;Complete proteome;Cytoplasm;Direct protein sequencing;GTP-binding;Nucleotide-binding;Nucleus;Phosphoprotein;Reference proteome;Repeat.;	P41777
Nucleoprotein TPR	GO:0005868 \\ GO:0019898 \\ GO:0000776 \\ GO:0072686 \\ GO:0042405 \\ GO:0031965 \\ GO:0034399 \\ GO:0044615 \\ GO:0003682 \\ GO:0031072 \\ GO:0051019 \\ GO:0003729 \\ GO:0005487 \\ GO:0042803 \\ GO:0051301 \\ GO:0000189 \\ GO:0007067 \\ GO:0007094 \\ GO:0031990 \\ GO:0046832 \\ GO:0000122 \\ GO:0045947 \\ GO:0031453 \\ GO:0090267 \\ GO:0046827 \\ GO:0042307 \\ GO:0010965 \\ GO:1901673 \\ GO:0070…	cell division (GO:0051301);MAPK import into nucleus (GO:0000189);mitosis (GO:0007067);mitotic spindle assembly checkpoint (GO:0007094);mRNA export from nucleus in response to heat stress (GO:0031990);negative regulation of RNA export from nucleus (GO:0046832);negative regulation of transcription from RNA polymerase II promoter (GO:0000122);negative regulation of translational initiation (GO:00459…	chromatin binding (GO:0003682);heat shock protein binding (GO:0031072);mitogen-activated protein kinase binding (GO:0051019);mRNA binding (GO:0003729);nucleocytoplasmic transporter activity (GO:0005487);protein homodimerization activity (GO:0042803);	cytoplasmic dynein complex (GO:0005868);extrinsic to membrane (GO:0019898);kinetochore (GO:0000776);mitotic spindle (GO:0072686);nuclear inclusion body (GO:0042405);nuclear membrane (GO:0031965);nuclear periphery (GO:0034399);nuclear pore nuclear basket (GO:0044615);	Cell cycle;Cell division;Centromere;Chromosome;Coiled coil;Cytoplasm;Cytoskeleton;Kinetochore;Membrane;Mitosis;mRNA transport;Nuclear pore complex;Nucleus;Protein transport;Translocation;Transport.;	Q5EE04
Phosphatidylinositide phosphatase SAC2	GO:0042578 \\ GO:0014898 \\ GO:0031161 \\ GO:0048015 \\	cardiac muscle hypertrophy in response to stress (GO:0014898);phosphatidylinositol catabolic process (GO:0031161);phosphatidylinositol-mediated signaling (GO:0048015);	phosphoric ester hydrolase activity (GO:0042578);	No_GOCC	Alternative splicing;Complete proteome;Hydrolase;Phosphoprotein;Polymorphism;Reference proteome.;	Q9Y2H2
Phosphatidylinositol 3,4,5-trisphosphate 3-phosphatase and dual-specificity protein phosphatase PTEN	GO:0005737 \\ GO:0009898 \\ GO:0035749 \\ GO:0043005 \\ GO:0005634 \\ GO:0016605 \\ GO:0043220 \\ GO:0051717 \\ GO:0000287 \\ GO:0030165 \\ GO:0016314 \\ GO:0051800 \\ GO:0004438 \\ GO:0004722 \\ GO:0004725 \\ GO:0008138 \\ GO:0007092 \\ GO:0001525 \\ GO:0006915 \\ GO:0060070 \\ GO:0048738 \\ GO:0032286 \\ GO:0021955 \\ GO:0060997 \\ GO:0021542 \\ GO:0043542 \\ GO:0048853 \\ GO:0046855 \\ GO:0007…	activation of mitotic anaphase-promoting complex activity (GO:0007092);angiogenesis (GO:0001525);apoptotic process (GO:0006915);canonical Wnt receptor signaling pathway (GO:0060070);cardiac muscle tissue development (GO:0048738);central nervous system myelin maintenance (GO:0032286);central nervous system neuron axonogenesis (GO:0021955);dendritic spine morphogenesis (GO:0060997);dentate gyrus de…	inositol-1,3,4,5-tetrakisphosphate 3-phosphatase activity (GO:0051717);magnesium ion binding (GO:0000287);PDZ domain binding (GO:0030165);phosphatidylinositol-3,4,5-trisphosphate 3-phosphatase activity (GO:0016314);phosphatidylinositol-3,4-bisphosphate 3-phosphatase activity (GO:0051800);phosphatidylinositol-3-phosphatase activity (GO:0004438);protein serine/threonine phosphatase activity (GO:000…	cytoplasm (GO:0005737);internal side of plasma membrane (GO:0009898);myelin sheath adaxonal region (GO:0035749);neuron projection (GO:0043005);nucleus (GO:0005634);PML body (GO:0016605);Schmidt-Lanterman incisure (GO:0043220);	Apoptosis;Complete proteome;Cytoplasm;Hydrolase;Isopeptide bond;Lipid metabolism;Neurogenesis;Nucleus;Phosphoprotein;Protein phosphatase;Reference proteome;Tumor suppressor;Ubl conjugation.;	O08586
Phosphoethanolamine N-methyltransferase	GO:0005737 \\ GO:0000234 \\ GO:0006656 \\ GO:0006950 \\	phosphatidylcholine biosynthetic process (GO:0006656);response to stress (GO:0006950);	phosphoethanolamine N-methyltransferase activity (GO:0000234);	cytoplasm (GO:0005737);	Cytoplasm;Lipid biosynthesis;Lipid metabolism;Methyltransferase;Phospholipid biosynthesis;Phospholipid metabolism;Repeat;S-adenosyl-L-methionine;Stress response;Transferase.;	Q9M571
Phosphopantetheine adenylyltransferase	GO:0005829 \\ GO:0005524 \\ GO:0004595 \\ GO:0015937 \\ GO:0040007 \\ GO:0006629 \\ GO:0019915 \\ GO:0080020 \\ GO:0009651 \\	coenzyme A biosynthetic process (GO:0015937);growth (GO:0040007);lipid metabolic process (GO:0006629);lipid storage (GO:0019915);regulation of coenzyme A biosynthetic process (GO:0080020);response to salt stress (GO:0009651);	ATP binding (GO:0005524);pantetheine-phosphate adenylyltransferase activity (GO:0004595);	cytosol (GO:0005829);	ATP-binding;Coenzyme A biosynthesis;Complete proteome;Cytoplasm;Nucleotide-binding;Nucleotidyltransferase;Reference proteome;Transferase.;	Q9ZPV8
Placenta-specific gene 8 protein	GO:0005634 \\ GO:0003682 \\ GO:0050873 \\ GO:0042742 \\ GO:0043066 \\ GO:0040015 \\ GO:0008284 \\ GO:0045944 \\ GO:0009409 \\	brown fat cell differentiation (GO:0050873);defense response to bacterium (GO:0042742);negative regulation of apoptotic process (GO:0043066);negative regulation of multicellular organism growth (GO:0040015);positive regulation of cell proliferation (GO:0008284);positive regulation of transcription from RNA polymerase II promoter (GO:0045944);response to cold (GO:0009409);	chromatin binding (GO:0003682);	nucleus (GO:0005634);	Complete proteome;Reference proteome.;	Q9JI48
Poly(ADP-ribose) glycohydrolase 1	GO:0004649 \\ GO:0005975 \\ GO:0050832 \\ GO:0006970 \\ GO:0006979 \\ GO:0009414 \\ GO:0048511 \\ GO:0090332 \\	carbohydrate metabolic process (GO:0005975);defense response to fungus (GO:0050832);response to osmotic stress (GO:0006970);response to oxidative stress (GO:0006979);response to water deprivation (GO:0009414);rhythmic process (GO:0048511);stomatal closure (GO:0090332);	poly(ADP-ribose) glycohydrolase activity (GO:0004649);	No_GOCC	Alternative splicing;Biological rhythms;Complete proteome;Hydrolase;Reference proteome.;	Q9SKB3
Polycystin-2	GO:0045180 \\ GO:0009925 \\ GO:0005783 \\ GO:0031941 \\ GO:0071458 \\ GO:0071556 \\ GO:0005887 \\ GO:0030027 \\ GO:0005932 \\ GO:0072686 \\ GO:0031512 \\ GO:0031513 \\ GO:0005886 \\ GO:0002133 \\ GO:0005262 \\ GO:0005509 \\ GO:0048763 \\ GO:0005267 \\ GO:0005245 \\ GO:0005248 \\ GO:0035904 \\ GO:0001658 \\ GO:0007050 \\ GO:0071498 \\ GO:0071464 \\ GO:0071470 \\ GO:0042994 \\ GO:0050982 \\ GO:0003…	aorta development (GO:0035904);branching involved in ureteric bud morphogenesis (GO:0001658);cell cycle arrest (GO:0007050);cellular response to fluid shear stress (GO:0071498);cellular response to hydrostatic pressure (GO:0071464);cellular response to osmotic stress (GO:0071470);cytoplasmic sequestering of transcription factor (GO:0042994);detection of mechanical stimulus (GO:0050982);detection …	calcium channel activity (GO:0005262);calcium ion binding (GO:0005509);calcium-induced calcium release activity (GO:0048763);potassium channel activity (GO:0005267);voltage-gated calcium channel activity (GO:0005245);voltage-gated sodium channel activity (GO:0005248);	basal cortex (GO:0045180);basal plasma membrane (GO:0009925);endoplasmic reticulum (GO:0005783);filamentous actin (GO:0031941);integral to cytosolic side of endoplasmic reticulum membrane (GO:0071458);integral to lumenal side of endoplasmic reticulum membrane (GO:0071556);integral to plasma membrane (GO:0005887);lamellipodium (GO:0030027);microtubule basal body (GO:0005932);mitotic spindle (GO:00…	Alternative splicing;Calcium;Cell projection;Cilium;Coiled coil;Complete proteome;Endoplasmic reticulum;Glycoprotein;Ion channel;Ion transport;Membrane;Metal-binding;Phosphoprotein;Reference proteome;Transmembrane;Transmembrane helix;Transport.;	O35245
Pre-mRNA-splicing factor RBM22	GO:0005737 \\ GO:0005634 \\ GO:0005681 \\ GO:0005487 \\ GO:0000166 \\ GO:0036002 \\ GO:0017069 \\ GO:0008270 \\ GO:0033554 \\ GO:0045292 \\ GO:0090316 \\ GO:0033120 \\	cellular response to stress (GO:0033554);mRNA cis splicing, via spliceosome (GO:0045292);positive regulation of intracellular protein transport (GO:0090316);positive regulation of RNA splicing (GO:0033120);	nucleocytoplasmic transporter activity (GO:0005487);nucleotide binding (GO:0000166);pre-mRNA binding (GO:0036002);snRNA binding (GO:0017069);zinc ion binding (GO:0008270);	cytoplasm (GO:0005737);nucleus (GO:0005634);spliceosomal complex (GO:0005681);	Complete proteome;Cytoplasm;Metal-binding;mRNA processing;mRNA splicing;Nucleus;Reference proteome;RNA-binding;Spliceosome;Zinc;Zinc-finger.;	Q5ZM16
Programmed cell death protein 6	GO:0005737 \\ GO:0031410 \\ GO:0005789 \\ GO:0031965 \\ GO:0060090 \\ GO:0005509 \\ GO:0006919 \\ GO:0033554 \\ GO:0006886 \\ GO:0051898 \\ GO:0032007 \\ GO:0030948 \\ GO:0045766 \\ GO:0010595 \\ GO:0001938 \\ GO:0051592 \\ GO:0036324 \\	activation of cysteine-type endopeptidase activity involved in apoptotic process (GO:0006919);cellular response to stress (GO:0033554);intracellular protein transport (GO:0006886);negative regulation of protein kinase B signaling cascade (GO:0051898);negative regulation of TOR signaling cascade (GO:0032007);negative regulation of vascular endothelial growth factor receptor signaling pathway (GO:0…	binding, bridging (GO:0060090);calcium ion binding (GO:0005509);	cytoplasm (GO:0005737);cytoplasmic vesicle (GO:0031410);endoplasmic reticulum membrane (GO:0005789);nuclear membrane (GO:0031965);	3D-structure;Alternative splicing;Angiogenesis;Apoptosis;Calcium;Complete proteome;Endoplasmic reticulum;Endosome;Membrane;Metal-binding;Nucleus;Reference proteome;Repeat.;	P12815
Protein Hikeshi	GO:0005829 \\ GO:0005634 \\ GO:0030544 \\ GO:0008565 \\ GO:0034605 \\ GO:0006606 \\	cellular response to heat (GO:0034605);protein import into nucleus (GO:0006606);	Hsp70 protein binding (GO:0030544);protein transporter activity (GO:0008565);	cytosol (GO:0005829);nucleus (GO:0005634);	Complete proteome;Cytoplasm;Nucleus;Protein transport;Reference proteome;Transport.;	A4IGP0
Protein kinase C delta type	GO:0005911 \\ GO:0005829 \\ GO:0005783 \\ GO:0005739 \\ GO:0016363 \\ GO:0005634 \\ GO:0048471 \\ GO:0005886 \\ GO:0005524 \\ GO:0004699 \\ GO:0008047 \\ GO:0046872 \\ GO:0007568 \\ GO:0006915 \\ GO:0015810 \\ GO:0042100 \\ GO:0007049 \\ GO:0042149 \\ GO:0032869 \\ GO:0090398 \\ GO:0032963 \\ GO:0042742 \\ GO:0016064 \\ GO:0006917 \\ GO:0032613 \\ GO:0032615 \\ GO:0035556 \\ GO:0030837 \\ GO:0051…	aging (GO:0007568);apoptotic process (GO:0006915);aspartate transport (GO:0015810);B cell proliferation (GO:0042100);cell cycle (GO:0007049);cellular response to glucose starvation (GO:0042149);cellular response to insulin stimulus (GO:0032869);cellular senescence (GO:0090398);collagen metabolic process (GO:0032963);defense response to bacterium (GO:0042742);immunoglobulin mediated immune respons…	ATP binding (GO:0005524);calcium-independent protein kinase C activity (GO:0004699);enzyme activator activity (GO:0008047);metal ion binding (GO:0046872);	cell-cell junction (GO:0005911);cytosol (GO:0005829);endoplasmic reticulum (GO:0005783);mitochondrion (GO:0005739);nuclear matrix (GO:0016363);nucleus (GO:0005634);perinuclear region of cytoplasm (GO:0048471);plasma membrane (GO:0005886);	3D-structure;Alternative splicing;Apoptosis;ATP-binding;Cell cycle;Complete proteome;Cytoplasm;Direct protein sequencing;Endoplasmic reticulum;Kinase;Membrane;Metal-binding;Mitochondrion;Nucleotide-binding;Nucleus;Phosphoprotein;Reference proteome;Repeat;Serine/threonine-protein kinase;Transferase;Tumor suppressor;Zinc;Zinc-finger.;	P09215
Putative heat shock protein HSP 90-alpha A2	GO:0005737 \\ GO:0005524 \\ GO:0006457 \\ GO:0006950 \\	protein folding (GO:0006457);response to stress (GO:0006950);	ATP binding (GO:0005524);	cytoplasm (GO:0005737);	ATP-binding;Chaperone;Complete proteome;Cytoplasm;Nucleotide-binding;Phosphoprotein;Polymorphism;Reference proteome;Stress response.;	Q14568
Regulator of G-protein signaling loco	GO:0045179 \\ GO:0016324 \\ GO:0005886 \\ GO:0005092 \\ GO:0005096 \\ GO:0005057 \\ GO:0055059 \\ GO:0008105 \\ GO:0032291 \\ GO:0007049 \\ GO:0030866 \\ GO:0007303 \\ GO:0050832 \\ GO:0008069 \\ GO:0000578 \\ GO:0014045 \\ GO:0060857 \\ GO:0007186 \\ GO:0007310 \\ GO:0009786 \\ GO:0008277 \\ GO:0009408 \\ GO:0006979 \\ GO:0042594 \\ GO:0019991 \\ GO:0038032 \\ GO:0007419 \\	asymmetric neuroblast division (GO:0055059);asymmetric protein localization (GO:0008105);axon ensheathment in central nervous system (GO:0032291);cell cycle (GO:0007049);cortical actin cytoskeleton organization (GO:0030866);cytoplasmic transport, nurse cell to oocyte (GO:0007303);defense response to fungus (GO:0050832);dorsal/ventral axis specification, ovarian follicular epithelium (GO:0008069);…	GDP-dissociation inhibitor activity (GO:0005092);GTPase activator activity (GO:0005096);receptor signaling protein activity (GO:0005057);	apical cortex (GO:0045179);apical plasma membrane (GO:0016324);plasma membrane (GO:0005886);	Alternative splicing;Cell cycle;Cell division;Cell membrane;Complete proteome;Cytoplasm;Developmental protein;Differentiation;GTPase activation;Membrane;Oogenesis;Reference proteome;Repeat.;	Q9VCX1
Ribosomal protein S6 kinase alpha-3	GO:0005737 \\ GO:0005634 \\ GO:0005524 \\ GO:0043027 \\ GO:0000287 \\ GO:0004674 \\ GO:0007049 \\ GO:0007243 \\ GO:0045944 \\ GO:0032496 \\ GO:0006950 \\ GO:0002224 \\	cell cycle (GO:0007049);intracellular protein kinase cascade (GO:0007243);positive regulation of transcription from RNA polymerase II promoter (GO:0045944);response to lipopolysaccharide (GO:0032496);response to stress (GO:0006950);toll-like receptor signaling pathway (GO:0002224);	ATP binding (GO:0005524);cysteine-type endopeptidase inhibitor activity involved in apoptotic process (GO:0043027);magnesium ion binding (GO:0000287);protein serine/threonine kinase activity (GO:0004674);	cytoplasm (GO:0005737);nucleus (GO:0005634);	3D-structure;ATP-binding;Cell cycle;Complete proteome;Cytoplasm;Kinase;Nucleotide-binding;Nucleus;Phosphoprotein;Reference proteome;Repeat;Serine/threonine-protein kinase;Stress response;Transferase.;	P18654
Ribosomal protein S6 kinase alpha-5	GO:0005737 \\ GO:0005634 \\ GO:0005524 \\ GO:0000287 \\ GO:0004674 \\ GO:0043990 \\ GO:0043987 \\ GO:0043988 \\ GO:0070498 \\ GO:0007243 \\ GO:0045892 \\ GO:0035066 \\ GO:0033129 \\ GO:0051092 \\ GO:0045944 \\ GO:0009605 \\ GO:0006950 \\	histone H2A-S1 phosphorylation (GO:0043990);histone H3-S10 phosphorylation (GO:0043987);histone H3-S28 phosphorylation (GO:0043988);interleukin-1-mediated signaling pathway (GO:0070498);intracellular protein kinase cascade (GO:0007243);negative regulation of transcription, DNA-dependent (GO:0045892);positive regulation of histone acetylation (GO:0035066);positive regulation of histone phosphoryla…	ATP binding (GO:0005524);magnesium ion binding (GO:0000287);protein serine/threonine kinase activity (GO:0004674);	cytoplasm (GO:0005737);nucleus (GO:0005634);	ATP-binding;Complete proteome;Kinase;Magnesium;Metal-binding;Nucleotide-binding;Nucleus;Phosphoprotein;Reference proteome;Repeat;Serine/threonine-protein kinase;Transferase.;	Q5F3L1
Ribosomal protein S6 kinase beta-1	GO:0030054 \\ GO:0009986 \\ GO:0005741 \\ GO:0005739 \\ GO:0043005 \\ GO:0005634 \\ GO:0048471 \\ GO:0045202 \\ GO:0005524 \\ GO:0042277 \\ GO:0004711 \\ GO:0007568 \\ GO:0006915 \\ GO:0016477 \\ GO:0071363 \\ GO:0032870 \\ GO:0000082 \\ GO:0007281 \\ GO:0007616 \\ GO:0043066 \\ GO:0046627 \\ GO:0045931 \\ GO:0048633 \\ GO:0014911 \\ GO:0048661 \\ GO:0045948 \\ GO:0043491 \\ GO:0046324 \\ GO:0042…	aging (GO:0007568);apoptotic process (GO:0006915);cell migration (GO:0016477);cellular response to growth factor stimulus (GO:0071363);cellular response to hormone stimulus (GO:0032870);G1/S transition of mitotic cell cycle (GO:0000082);germ cell development (GO:0007281);long-term memory (GO:0007616);negative regulation of apoptotic process (GO:0043066);negative regulation of insulin receptor sig…	ATP binding (GO:0005524);peptide binding (GO:0042277);ribosomal protein S6 kinase activity (GO:0004711);	cell junction (GO:0030054);cell surface (GO:0009986);mitochondrial outer membrane (GO:0005741);mitochondrion (GO:0005739);neuron projection (GO:0043005);nucleus (GO:0005634);perinuclear region of cytoplasm (GO:0048471);synapse (GO:0045202);	Acetylation;Alternative initiation;Apoptosis;ATP-binding;Cell cycle;Cell junction;Complete proteome;Cytoplasm;Direct protein sequencing;Kinase;Membrane;Mitochondrion;Mitochondrion outer membrane;Nucleotide-binding;Phosphoprotein;Reference proteome;Serine/threonine-protein kinase;Synapse;Synaptosome;Transferase;Translation regulation.;	P67999
RING-box protein 1	GO:0031463 \\ GO:0031464 \\ GO:0031465 \\ GO:0005737 \\ GO:0005634 \\ GO:0019005 \\ GO:0019788 \\ GO:0008270 \\ GO:0006513 \\ GO:0045116 \\ GO:0006950 \\ GO:0031146 \\	protein monoubiquitination (GO:0006513);protein neddylation (GO:0045116);response to stress (GO:0006950);SCF-dependent proteasomal ubiquitin-dependent protein catabolic process (GO:0031146);	NEDD8 ligase activity (GO:0019788);zinc ion binding (GO:0008270);	Cul3-RING ubiquitin ligase complex (GO:0031463);Cul4A-RING ubiquitin ligase complex (GO:0031464);Cul4B-RING ubiquitin ligase complex (GO:0031465);cytoplasm (GO:0005737);nucleus (GO:0005634);SCF ubiquitin ligase complex (GO:0019005);	Cytoplasm;Metal-binding;Nucleus;Stress response;Ubl conjugation pathway;Zinc;Zinc-finger.;	Q8QG64
RNA-binding protein 4	GO:0010494 \\ GO:0016607 \\ GO:0005730 \\ GO:0048471 \\ GO:0035198 \\ GO:0003730 \\ GO:0000166 \\ GO:0097158 \\ GO:0008270 \\ GO:0030154 \\ GO:0097167 \\ GO:0043153 \\ GO:0002192 \\ GO:0006397 \\ GO:0032055 \\ GO:0035278 \\ GO:0045947 \\ GO:0051149 \\ GO:0000381 \\ GO:0046822 \\ GO:0008380 \\ GO:0051403 \\	cell differentiation (GO:0030154);circadian regulation of translation (GO:0097167);entrainment of circadian clock by photoperiod (GO:0043153);IRES-dependent translational initiation (GO:0002192);mRNA processing (GO:0006397);negative regulation of translation in response to stress (GO:0032055);negative regulation of translation involved in gene silencing by miRNA (GO:0035278);negative regulation o…	miRNA binding (GO:0035198);mRNA 3'-UTR binding (GO:0003730);nucleotide binding (GO:0000166);pre-mRNA intronic pyrimidine-rich binding (GO:0097158);zinc ion binding (GO:0008270);	cytoplasmic stress granule (GO:0010494);nuclear speck (GO:0016607);nucleolus (GO:0005730);perinuclear region of cytoplasm (GO:0048471);	Activator;Alternative splicing;Complete proteome;Cytoplasm;Differentiation;Metal-binding;mRNA processing;mRNA splicing;Nucleus;Phosphoprotein;Reference proteome;Repeat;RNA-binding;RNA-mediated gene silencing;Zinc;Zinc-finger.;	Q8C7Q4
Ryanodine receptor 2	GO:0034704 \\ GO:0016021 \\ GO:0043234 \\ GO:0033017 \\ GO:0030018 \\ GO:0005509 \\ GO:0048763 \\ GO:0005516 \\ GO:0043621 \\ GO:0005219 \\ GO:0043924 \\ GO:0030509 \\ GO:0035584 \\ GO:0060070 \\ GO:0060048 \\ GO:0003300 \\ GO:0071313 \\ GO:0005513 \\ GO:0003143 \\ GO:0072599 \\ GO:0008627 \\ GO:0003220 \\ GO:1901896 \\ GO:0010460 \\ GO:0086094 \\ GO:0051284 \\ GO:0086029 \\ GO:0010881 \\ GO:0086…	BMP signaling pathway (GO:0030509);calcium-mediated signaling using intracellular calcium source (GO:0035584);canonical Wnt receptor signaling pathway (GO:0060070);cardiac muscle contraction (GO:0060048);cardiac muscle hypertrophy (GO:0003300);cellular response to caffeine (GO:0071313);detection of calcium ion (GO:0005513);embryonic heart tube morphogenesis (GO:0003143);establishment of protein l…	calcium ion binding (GO:0005509);calcium-induced calcium release activity (GO:0048763);calmodulin binding (GO:0005516);protein self-association (GO:0043621);ryanodine-sensitive calcium-release channel activity (GO:0005219);suramin binding (GO:0043924);	calcium channel complex (GO:0034704);integral to membrane (GO:0016021);protein complex (GO:0043234);sarcoplasmic reticulum membrane (GO:0033017);Z disc (GO:0030018);	3D-structure;Calcium;Calcium channel;Calcium transport;Calmodulin-binding;Complete proteome;Developmental protein;Ion channel;Ion transport;Ligand-gated ion channel;Membrane;Phosphoprotein;Reference proteome;Repeat;Sarcoplasmic reticulum;Transmembrane;Transmembrane helix;Transport.;	E9Q401
Scavenger receptor class A member 5	GO:0009986 \\ GO:0005887 \\ GO:0070287 \\ GO:0005044 \\ GO:0006879 \\ GO:0034605 \\ GO:0034755 \\ GO:0070207 \\	cellular iron ion homeostasis (GO:0006879);cellular response to heat (GO:0034605);iron ion transmembrane transport (GO:0034755);protein homotrimerization (GO:0070207);	ferritin receptor activity (GO:0070287);scavenger receptor activity (GO:0005044);	cell surface (GO:0009986);integral to plasma membrane (GO:0005887);	Alternative splicing;Cell membrane;Coiled coil;Complete proteome;Disulfide bond;Glycoprotein;Ion transport;Iron;Iron transport;Membrane;Polymorphism;Receptor;Reference proteome;Signal-anchor;Transmembrane;Transmembrane helix;Transport.;	Q6ZMJ2
Serine/threonine-protein kinase PINK1, mitochondrial	GO:0005829 \\ GO:0016021 \\ GO:0005741 \\ GO:0005739 \\ GO:0005524 \\ GO:0010857 \\ GO:0000287 \\ GO:0004674 \\ GO:0008219 \\ GO:0097237 \\ GO:0007243 \\ GO:0000422 \\ GO:0043524 \\ GO:0018105 \\ GO:0033603 \\ GO:0043123 \\ GO:0090200 \\ GO:0032226 \\ GO:0043254 \\ GO:0031396 \\ GO:0006950 \\	cell death (GO:0008219);cellular response to toxic substance (GO:0097237);intracellular protein kinase cascade (GO:0007243);mitochondrion degradation (GO:0000422);negative regulation of neuron apoptotic process (GO:0043524);peptidyl-serine phosphorylation (GO:0018105);positive regulation of dopamine secretion (GO:0033603);positive regulation of I-kappaB kinase/NF-kappaB cascade (GO:0043123);posit…	ATP binding (GO:0005524);calcium-dependent protein kinase activity (GO:0010857);magnesium ion binding (GO:0000287);protein serine/threonine kinase activity (GO:0004674);	cytosol (GO:0005829);integral to membrane (GO:0016021);mitochondrial outer membrane (GO:0005741);mitochondrion (GO:0005739);	Alternative splicing;ATP-binding;Autophagy;Complete proteome;Cytoplasm;Disease mutation;Kinase;Magnesium;Membrane;Metal-binding;Mitochondrion;Mitochondrion outer membrane;Neurodegeneration;Nucleotide-binding;Parkinsonism;Phosphoprotein;Polymorphism;Reference proteome;Serine/threonine-protein kinase;Transferase;Transit peptide;Transmembrane;Transmembrane helix.;	Q9BXM7
Serine/threonine-protein kinase SMG1	GO:0005829 \\ GO:0005634 \\ GO:0005524 \\ GO:0046872 \\ GO:0004674 \\ GO:0006281 \\ GO:0010467 \\ GO:0006406 \\ GO:0000184 \\ GO:0018105 \\ GO:0046854 \\ GO:0046777 \\ GO:0006950 \\	DNA repair (GO:0006281);gene expression (GO:0010467);mRNA export from nucleus (GO:0006406);nuclear-transcribed mRNA catabolic process, nonsense-mediated decay (GO:0000184);peptidyl-serine phosphorylation (GO:0018105);phosphatidylinositol phosphorylation (GO:0046854);protein autophosphorylation (GO:0046777);response to stress (GO:0006950);	ATP binding (GO:0005524);metal ion binding (GO:0046872);protein serine/threonine kinase activity (GO:0004674);	cytosol (GO:0005829);nucleus (GO:0005634);	Acetylation;Alternative splicing;ATP-binding;Complete proteome;Cytoplasm;DNA damage;DNA repair;Kinase;Manganese;Metal-binding;Nonsense-mediated mRNA decay;Nucleotide-binding;Nucleus;Phosphoprotein;Polymorphism;Reference proteome;Serine/threonine-protein kinase;Transferase.;	Q96Q15
Serine/threonine-protein phosphatase 2B catalytic subunit alpha isoform	GO:0005955 \\ GO:0005829 \\ GO:0016020 \\ GO:0005739 \\ GO:0005634 \\ GO:0030018 \\ GO:0005516 \\ GO:0033192 \\ GO:0008144 \\ GO:0046872 \\ GO:0046982 \\ GO:0033173 \\ GO:0006816 \\ GO:0035690 \\ GO:0071333 \\ GO:0000082 \\ GO:0045955 \\ GO:0046676 \\ GO:0045944 \\ GO:0006470 \\ GO:0006606 \\ GO:0060079 \\ GO:0050804 \\ GO:0001975 \\ GO:0051592 \\ GO:0006950 \\ GO:0048741 \\ GO:0014883 \\	calcineurin-NFAT signaling cascade (GO:0033173);calcium ion transport (GO:0006816);cellular response to drug (GO:0035690);cellular response to glucose stimulus (GO:0071333);G1/S transition of mitotic cell cycle (GO:0000082);negative regulation of calcium ion-dependent exocytosis (GO:0045955);negative regulation of insulin secretion (GO:0046676);positive regulation of transcription from RNA polyme…	calmodulin binding (GO:0005516);calmodulin-dependent protein phosphatase activity (GO:0033192);drug binding (GO:0008144);metal ion binding (GO:0046872);protein heterodimerization activity (GO:0046982);	calcineurin complex (GO:0005955);cytosol (GO:0005829);membrane (GO:0016020);mitochondrion (GO:0005739);nucleus (GO:0005634);Z disc (GO:0030018);	Alternative splicing;Calmodulin-binding;Complete proteome;Direct protein sequencing;Hydrolase;Iron;Metal-binding;Nitration;Nucleus;Phosphoprotein;Protein phosphatase;Reference proteome;Zinc.;	P63329
SH3 and cysteine-rich domain-containing protein	GO:0005829 \\ GO:0046872 \\ GO:0034605 \\ GO:0035556 \\ GO:0007165 \\	cellular response to heat (GO:0034605);intracellular signal transduction (GO:0035556);signal transduction (GO:0007165);	metal ion binding (GO:0046872);	cytosol (GO:0005829);	3D-structure;Complete proteome;Cytoplasm;Metal-binding;Polymorphism;Reference proteome;SH3 domain;Zinc;Zinc-finger.;	Q99469
Sodium- and chloride-dependent GABA transporter ine	GO:0016021 \\ GO:0005886 \\ GO:0005328 \\ GO:0005034 \\ GO:0009881 \\ GO:0042066 \\ GO:0047484 \\ GO:0019226 \\	perineurial glial growth (GO:0042066);regulation of response to osmotic stress (GO:0047484);transmission of nerve impulse (GO:0019226);	neurotransmitter (GO:0005328);osmosensor activity (GO:0005034);photoreceptor activity (GO:0009881);	integral to membrane (GO:0016021);plasma membrane (GO:0005886);	Alternative splicing;Complete proteome;Developmental protein;Differentiation;Glycoprotein;Membrane;Neurogenesis;Neurotransmitter transport;Reference proteome;Symport;Transmembrane;Transmembrane helix;Transport.;	Q9VR07
Solute carrier family 2, facilitated glucose transporter member 1	GO:0016323 \\ GO:0005901 \\ GO:0005911 \\ GO:0030864 \\ GO:0001939 \\ GO:0016021 \\ GO:0042470 \\ GO:0030496 \\ GO:0055056 \\ GO:0033300 \\ GO:0043621 \\ GO:0005351 \\ GO:0042910 \\ GO:0042149 \\ GO:0006461 \\ GO:0006970 \\	cellular response to glucose starvation (GO:0042149);protein complex assembly (GO:0006461);response to osmotic stress (GO:0006970);	D-glucose transmembrane transporter activity (GO:0055056);dehydroascorbic acid transporter activity (GO:0033300);protein self-association (GO:0043621);sugar (GO:0005351);xenobiotic transporter activity (GO:0042910);	basolateral plasma membrane (GO:0016323);caveola (GO:0005901);cell-cell junction (GO:0005911);cortical actin cytoskeleton (GO:0030864);female pronucleus (GO:0001939);integral to membrane (GO:0016021);melanosome (GO:0042470);midbody (GO:0030496);	Cell membrane;Complete proteome;Glycoprotein;Membrane;Phosphoprotein;Reference proteome;Sugar transport;Transmembrane;Transmembrane helix;Transport.;	P11167
Solute carrier family 52, riboflavin transporter, member 3	GO:0005887 \\ GO:0032217 \\ GO:0034605 \\ GO:0007605 \\	cellular response to heat (GO:0034605);sensory perception of sound (GO:0007605);	riboflavin transporter activity (GO:0032217);	integral to plasma membrane (GO:0005887);	Cell membrane;Complete proteome;Glycoprotein;Membrane;Reference proteome;Transmembrane;Transmembrane helix;Transport.;	Q5E9R1
Sphingosine kinase 1	GO:0009705 \\ GO:0005524 \\ GO:0004143 \\ GO:0008481 \\ GO:0071215 \\ GO:0007205 \\ GO:0006950 \\ GO:0006665 \\	cellular response to abscisic acid stimulus (GO:0071215);protein kinase C-activating G-protein coupled receptor signaling pathway (GO:0007205);response to stress (GO:0006950);sphingolipid metabolic process (GO:0006665);	ATP binding (GO:0005524);diacylglycerol kinase activity (GO:0004143);sphinganine kinase activity (GO:0008481);	plant-type vacuole membrane (GO:0009705);	Alternative splicing;ATP-binding;Complete proteome;Kinase;Membrane;Nucleotide-binding;Reference proteome;Stress response;Transferase;Vacuole.;	Q8L7L1
Stress response protein NST1	GO:0005737 \\ GO:0006950 \\	response to stress (GO:0006950);	No_GOMF	cytoplasm (GO:0005737);	Coiled coil;Complete proteome;Cytoplasm;Stress response.;	Q6CTC3
Stress-activated protein kinase JNK	GO:0030424 \\ GO:0005737 \\ GO:0030425 \\ GO:0005524 \\ GO:0004705 \\ GO:0019731 \\ GO:0048675 \\ GO:0007411 \\ GO:0007298 \\ GO:0071243 \\ GO:0071276 \\ GO:0034614 \\ GO:0048674 \\ GO:0071907 \\ GO:0046843 \\ GO:0007391 \\ GO:0048615 \\ GO:0001736 \\ GO:0046529 \\ GO:0048803 \\ GO:0035006 \\ GO:0046844 \\ GO:0043508 \\ GO:0009408 \\ GO:0016055 \\ GO:0035313 \\	antibacterial humoral response (GO:0019731);axon extension (GO:0048675);axon guidance (GO:0007411);border follicle cell migration (GO:0007298);cellular response to arsenic-containing substance (GO:0071243);cellular response to cadmium ion (GO:0071276);cellular response to reactive oxygen species (GO:0034614);collateral sprouting of injured axon (GO:0048674);determination of digestive tract left/r…	ATP binding (GO:0005524);JUN kinase activity (GO:0004705);	axon (GO:0030424);cytoplasm (GO:0005737);dendrite (GO:0030425);	ATP-binding;Complete proteome;Cytoplasm;Developmental protein;Kinase;Nucleotide-binding;Phosphoprotein;Reference proteome;Serine/threonine-protein kinase;Transferase.;	P92208
Superoxide dismutase [Cu-Zn]	GO:0031410 \\ GO:0005829 \\ GO:0032839 \\ GO:0031012 \\ GO:0005615 \\ GO:0005739 \\ GO:0043025 \\ GO:0005634 \\ GO:0005886 \\ GO:0043234 \\ GO:0051087 \\ GO:0005507 \\ GO:0030346 \\ GO:0004784 \\ GO:0008270 \\ GO:0000187 \\ GO:0008089 \\ GO:0006309 \\ GO:0060088 \\ GO:0007569 \\ GO:0006879 \\ GO:0006302 \\ GO:0007566 \\ GO:0006749 \\ GO:0060047 \\ GO:0050665 \\ GO:0007626 \\ GO:0046716 \\ GO:0002…	activation of MAPK activity (GO:0000187);anterograde axon cargo transport (GO:0008089);apoptotic DNA fragmentation (GO:0006309);auditory receptor cell stereocilium organization (GO:0060088);cell aging (GO:0007569);cellular iron ion homeostasis (GO:0006879);double-strand break repair (GO:0006302);embryo implantation (GO:0007566);glutathione metabolic process (GO:0006749);heart contraction (GO:0060…	chaperone binding (GO:0051087);copper ion binding (GO:0005507);protein phosphatase 2B binding (GO:0030346);superoxide dismutase activity (GO:0004784);zinc ion binding (GO:0008270);	cytoplasmic vesicle (GO:0031410);cytosol (GO:0005829);dendrite cytoplasm (GO:0032839);extracellular matrix (GO:0031012);extracellular space (GO:0005615);mitochondrion (GO:0005739);neuronal cell body (GO:0043025);nucleus (GO:0005634);plasma membrane (GO:0005886);protein complex (GO:0043234);	Acetylation;Antioxidant;Complete proteome;Copper;Cytoplasm;Disulfide bond;Metal-binding;Oxidoreductase;Phosphoprotein;Reference proteome;Zinc.;	P60052
Superoxide dismutase [Mn], mitochondrial	GO:0005743 \\ GO:0005759 \\ GO:0042645 \\ GO:0003677 \\ GO:0030145 \\ GO:0019825 \\ GO:0004784 \\ GO:0001315 \\ GO:0071361 \\ GO:0003032 \\ GO:0048773 \\ GO:0006749 \\ GO:0007507 \\ GO:0030097 \\ GO:0050665 \\ GO:0055072 \\ GO:0001889 \\ GO:0007626 \\ GO:0008285 \\ GO:0045599 \\ GO:0048147 \\ GO:1902176 \\ GO:0043524 \\ GO:0048666 \\ GO:0032364 \\ GO:0045429 \\ GO:0009791 \\ GO:0051289 \\ GO:0050…	age-dependent response to reactive oxygen species (GO:0001315);cellular response to ethanol (GO:0071361);detection of oxygen (GO:0003032);erythrophore differentiation (GO:0048773);glutathione metabolic process (GO:0006749);heart development (GO:0007507);hemopoiesis (GO:0030097);hydrogen peroxide biosynthetic process (GO:0050665);iron ion homeostasis (GO:0055072);liver development (GO:0001889);loc…	DNA binding (GO:0003677);manganese ion binding (GO:0030145);oxygen binding (GO:0019825);superoxide dismutase activity (GO:0004784);	mitochondrial inner membrane (GO:0005743);mitochondrial matrix (GO:0005759);mitochondrial nucleoid (GO:0042645);	3D-structure;Acetylation;Alternative splicing;Complete proteome;Direct protein sequencing;Manganese;Metal-binding;Mitochondrion;Nitration;Oxidoreductase;Polymorphism;Reference proteome;Transit peptide.;	P04179
Sushi repeat-containing protein SRPX	GO:0005776 \\ GO:0009986 \\ GO:0005783 \\ GO:0006914 \\ GO:0033554 \\ GO:0060244 \\ GO:0001845 \\ GO:0043065 \\	autophagy (GO:0006914);cellular response to stress (GO:0033554);negative regulation of cell proliferation involved in contact inhibition (GO:0060244);phagolysosome assembly (GO:0001845);positive regulation of apoptotic process (GO:0043065);	No_GOMF	autophagic vacuole (GO:0005776);cell surface (GO:0009986);endoplasmic reticulum (GO:0005783);	Alternative splicing;Complete proteome;Disulfide bond;Reference proteome;Repeat;Signal;Sushi.;	Q63769
Tellurium resistance protein TerE	GO:0006950 \\ GO:0046690 \\	response to stress (GO:0006950);response to tellurium ion (GO:0046690);	No_GOMF	No_GOCC	Plasmid;Tellurium resistance.;	P18782
Telomere repeat-binding factor 1	GO:0005730 \\ GO:0000786 \\ GO:0003682 \\ GO:0003691 \\ GO:0003700 \\ GO:0006334 \\ GO:0009737 \\ GO:0009733 \\ GO:0046686 \\ GO:0009723 \\ GO:0009739 \\ GO:0009753 \\ GO:0009751 \\ GO:0009651 \\ GO:0006351 \\	nucleosome assembly (GO:0006334);response to abscisic acid stimulus (GO:0009737);response to auxin stimulus (GO:0009733);response to cadmium ion (GO:0046686);response to ethylene stimulus (GO:0009723);response to gibberellin stimulus (GO:0009739);response to jasmonic acid stimulus (GO:0009753);response to salicylic acid stimulus (GO:0009751);response to salt stress (GO:0009651);transcription, DNA…	chromatin binding (GO:0003682);double-stranded telomeric DNA binding (GO:0003691);sequence-specific DNA binding transcription factor activity (GO:0003700);	nucleolus (GO:0005730);nucleosome (GO:0000786);	Chromosome;Coiled coil;Complete proteome;DNA-binding;Nucleus;Reference proteome;Transcription;Transcription regulation.;	Q8VWK4
Teneurin-1	GO:0005856 \\ GO:0005783 \\ GO:0005576 \\ GO:0005794 \\ GO:0005887 \\ GO:0016363 \\ GO:0016607 \\ GO:0048471 \\ GO:0008201 \\ GO:0046982 \\ GO:0042803 \\ GO:0006955 \\ GO:0008285 \\ GO:0007399 \\ GO:0007218 \\ GO:0030838 \\ GO:0051491 \\ GO:0090316 \\ GO:0043406 \\ GO:0033138 \\ GO:0006359 \\ GO:0006950 \\ GO:0006351 \\	immune response (GO:0006955);negative regulation of cell proliferation (GO:0008285);nervous system development (GO:0007399);neuropeptide signaling pathway (GO:0007218);positive regulation of actin filament polymerization (GO:0030838);positive regulation of filopodium assembly (GO:0051491);positive regulation of intracellular protein transport (GO:0090316);positive regulation of MAP kinase activit…	heparin binding (GO:0008201);protein heterodimerization activity (GO:0046982);protein homodimerization activity (GO:0042803);	cytoskeleton (GO:0005856);endoplasmic reticulum (GO:0005783);extracellular region (GO:0005576);Golgi apparatus (GO:0005794);integral to plasma membrane (GO:0005887);nuclear matrix (GO:0016363);nuclear speck (GO:0016607);perinuclear region of cytoplasm (GO:0048471);	Alternative splicing;Cell membrane;Cleavage on pair of basic residues;Complete proteome;Cytoplasm;Cytoskeleton;Disulfide bond;EGF-like domain;Glycoprotein;Membrane;Neuropeptide;Nucleus;Phosphoprotein;Polymorphism;Reference proteome;Repeat;Repressor;Stress response;Transcription;Transcription regulation;Transmembrane;Transmembrane helix.;	Q9UKZ4
Transient receptor potential cation channel subfamily A member 1	GO:0005887 \\ GO:0032421 \\ GO:0005262 \\ GO:0015267 \\ GO:0050968 \\ GO:0050966 \\ GO:0006811 \\ GO:0009409 \\ GO:0042493 \\ GO:0042542 \\ GO:0048265 \\ GO:0050955 \\	detection of chemical stimulus involved in sensory perception of pain (GO:0050968);detection of mechanical stimulus involved in sensory perception of pain (GO:0050966);ion transport (GO:0006811);response to cold (GO:0009409);response to drug (GO:0042493);response to hydrogen peroxide (GO:0042542);response to pain (GO:0048265);thermoception (GO:0050955);	calcium channel activity (GO:0005262);channel activity (GO:0015267);	integral to plasma membrane (GO:0005887);stereocilium bundle (GO:0032421);	ANK repeat;Complete proteome;Disease mutation;Disulfide bond;Glycoprotein;Ion channel;Ion transport;Membrane;Polymorphism;Reference proteome;Repeat;Sensory transduction;Transmembrane;Transmembrane helix;Transport.;	O75762
Translation initiation factor eIF-2B subunit alpha	GO:0005850 \\ GO:0005851 \\ GO:0005886 \\ GO:0030234 \\ GO:0019003 \\ GO:0005525 \\ GO:0005085 \\ GO:0003743 \\ GO:0032057 \\ GO:0014003 \\ GO:0009749 \\ GO:0009408 \\ GO:0043434 \\	negative regulation of translational initiation in response to stress (GO:0032057);oligodendrocyte development (GO:0014003);response to glucose stimulus (GO:0009749);response to heat (GO:0009408);response to peptide hormone stimulus (GO:0043434);	enzyme regulator activity (GO:0030234);GDP binding (GO:0019003);GTP binding (GO:0005525);guanyl-nucleotide exchange factor activity (GO:0005085);translation initiation factor activity (GO:0003743);	eukaryotic translation initiation factor 2 complex (GO:0005850);eukaryotic translation initiation factor 2B complex (GO:0005851);plasma membrane (GO:0005886);	Acetylation;Complete proteome;Initiation factor;Protein biosynthesis;Reference proteome.;	Q64270
Translation initiation factor eIF-2B subunit beta	GO:0005829 \\ GO:0005851 \\ GO:0005524 \\ GO:0005525 \\ GO:0003743 \\ GO:0051716 \\ GO:0042552 \\ GO:0014003 \\ GO:0001541 \\ GO:0006446 \\ GO:0009749 \\ GO:0009408 \\ GO:0043434 \\ GO:0006413 \\	cellular response to stimulus (GO:0051716);myelination (GO:0042552);oligodendrocyte development (GO:0014003);ovarian follicle development (GO:0001541);regulation of translational initiation (GO:0006446);response to glucose stimulus (GO:0009749);response to heat (GO:0009408);response to peptide hormone stimulus (GO:0043434);translational initiation (GO:0006413);	ATP binding (GO:0005524);GTP binding (GO:0005525);translation initiation factor activity (GO:0003743);	cytosol (GO:0005829);eukaryotic translation initiation factor 2B complex (GO:0005851);	Complete proteome;Disease mutation;Initiation factor;Leukodystrophy;Protein biosynthesis;Reference proteome.;	P49770
Translation initiation factor eIF-2B subunit delta	GO:0005851 \\ GO:0005085 \\ GO:0003743 \\ GO:0031369 \\ GO:0042552 \\ GO:0032057 \\ GO:0014003 \\ GO:0001541 \\ GO:0009749 \\ GO:0009408 \\ GO:0043434 \\	myelination (GO:0042552);negative regulation of translational initiation in response to stress (GO:0032057);oligodendrocyte development (GO:0014003);ovarian follicle development (GO:0001541);response to glucose stimulus (GO:0009749);response to heat (GO:0009408);response to peptide hormone stimulus (GO:0043434);	guanyl-nucleotide exchange factor activity (GO:0005085);translation initiation factor activity (GO:0003743);translation initiation factor binding (GO:0031369);	eukaryotic translation initiation factor 2B complex (GO:0005851);	Complete proteome;Initiation factor;Phosphoprotein;Protein biosynthesis;Reference proteome.;	Q63186
Translation initiation factor eIF-2B subunit epsilon	GO:0005851 \\ GO:0005634 \\ GO:0005085 \\ GO:0016740 \\ GO:0003743 \\ GO:0031369 \\ GO:0014002 \\ GO:0042552 \\ GO:0032057 \\ GO:0014003 \\ GO:0001541 \\ GO:0045948 \\ GO:0009749 \\ GO:0009408 \\ GO:0043434 \\ GO:0016070 \\	astrocyte development (GO:0014002);myelination (GO:0042552);negative regulation of translational initiation in response to stress (GO:0032057);oligodendrocyte development (GO:0014003);ovarian follicle development (GO:0001541);positive regulation of translational initiation (GO:0045948);response to glucose stimulus (GO:0009749);response to heat (GO:0009408);response to peptide hormone stimulus (GO…	guanyl-nucleotide exchange factor activity (GO:0005085);transferase activity (GO:0016740);translation initiation factor activity (GO:0003743);translation initiation factor binding (GO:0031369);	eukaryotic translation initiation factor 2B complex (GO:0005851);nucleus (GO:0005634);	Complete proteome;Direct protein sequencing;Initiation factor;Phosphoprotein;Protein biosynthesis;Reference proteome.;	Q64350
Translation initiation factor eIF-2B subunit gamma	GO:0005851 \\ GO:0005085 \\ GO:0016779 \\ GO:0003743 \\ GO:0032057 \\ GO:0014003 \\ GO:0009749 \\ GO:0009408 \\ GO:0043434 \\ GO:0006413 \\	negative regulation of translational initiation in response to stress (GO:0032057);oligodendrocyte development (GO:0014003);response to glucose stimulus (GO:0009749);response to heat (GO:0009408);response to peptide hormone stimulus (GO:0043434);translational initiation (GO:0006413);	guanyl-nucleotide exchange factor activity (GO:0005085);nucleotidyltransferase activity (GO:0016779);translation initiation factor activity (GO:0003743);	eukaryotic translation initiation factor 2B complex (GO:0005851);	Acetylation;Complete proteome;Initiation factor;Protein biosynthesis;Reference proteome.;	P70541
Tumor protein p53-inducible nuclear protein 1	GO:0005776 \\ GO:0031410 \\ GO:0005829 \\ GO:0005634 \\ GO:0016605 \\ GO:0016209 \\ GO:0006915 \\ GO:0048102 \\ GO:0006914 \\ GO:0007050 \\ GO:0071361 \\ GO:0071447 \\ GO:0072703 \\ GO:0034644 \\ GO:0030336 \\ GO:0008285 \\ GO:0043065 \\ GO:2001235 \\ GO:0010508 \\ GO:0045893 \\ GO:0009408 \\ GO:0006351 \\	apoptotic process (GO:0006915);autophagic cell death (GO:0048102);autophagy (GO:0006914);cell cycle arrest (GO:0007050);cellular response to ethanol (GO:0071361);cellular response to hydroperoxide (GO:0071447);cellular response to methyl methanesulfonate (GO:0072703);cellular response to UV (GO:0034644);negative regulation of cell migration (GO:0030336);negative regulation of cell proliferation (…	antioxidant activity (GO:0016209);	autophagic vacuole (GO:0005776);cytoplasmic vesicle (GO:0031410);cytosol (GO:0005829);nucleus (GO:0005634);PML body (GO:0016605);	Activator;Alternative splicing;Antioxidant;Apoptosis;Autophagy;Complete proteome;Cytoplasm;Cytoplasmic vesicle;Nucleus;Reference proteome;Transcription;Transcription regulation;Tumor suppressor.;	Q9QXE4
Tumor protein p53-inducible protein 11	GO:0016021 \\ GO:0008285 \\ GO:0006950 \\	negative regulation of cell proliferation (GO:0008285);response to stress (GO:0006950);	No_GOMF	integral to membrane (GO:0016021);	Complete proteome;Membrane;Phosphoprotein;Reference proteome;Transmembrane;Transmembrane helix.;	O14683
Tyrosine-protein kinase Lyn	GO:0034666 \\ GO:0005829 \\ GO:0005794 \\ GO:0045121 \\ GO:0030061 \\ GO:0005758 \\ GO:0005634 \\ GO:0048471 \\ GO:0005886 \\ GO:0014069 \\ GO:0005524 \\ GO:0043208 \\ GO:0004715 \\ GO:0004716 \\ GO:0030262 \\ GO:0001782 \\ GO:0050853 \\ GO:0031668 \\ GO:0034605 \\ GO:0071300 \\ GO:0050663 \\ GO:0097028 \\ GO:0030218 \\ GO:0002774 \\ GO:0038095 \\ GO:0038096 \\ GO:0002553 \\ GO:0045087 \\ GO:0008…	apoptotic nuclear changes (GO:0030262);B cell homeostasis (GO:0001782);B cell receptor signaling pathway (GO:0050853);cellular response to extracellular stimulus (GO:0031668);cellular response to heat (GO:0034605);cellular response to retinoic acid (GO:0071300);cytokine secretion (GO:0050663);dendritic cell differentiation (GO:0097028);erythrocyte differentiation (GO:0030218);Fc receptor mediated…	ATP binding (GO:0005524);glycosphingolipid binding (GO:0043208);non-membrane spanning protein tyrosine kinase activity (GO:0004715);receptor signaling protein tyrosine kinase activity (GO:0004716);	alpha2-beta1 integrin complex (GO:0034666);cytosol (GO:0005829);Golgi apparatus (GO:0005794);membrane raft (GO:0045121);mitochondrial crista (GO:0030061);mitochondrial intermembrane space (GO:0005758);nucleus (GO:0005634);perinuclear region of cytoplasm (GO:0048471);plasma membrane (GO:0005886);postsynaptic density (GO:0014069);	3D-structure;Adaptive immunity;Alternative splicing;ATP-binding;Cell membrane;Complete proteome;Cytoplasm;Golgi apparatus;Host-virus interaction;Immunity;Inflammatory response;Innate immunity;Kinase;Lipoprotein;Membrane;Myristate;Nucleotide-binding;Nucleus;Palmitate;Phosphoprotein;Polymorphism;Proto-oncogene;Reference proteome;SH2 domain;SH3 domain;Transferase;Tyrosine-protein kinase;Ubl conjugat…	P07948
Zinc finger A20 and AN1 domain-containing stress-associated protein 6	GO:0003677 \\ GO:0008270 \\ GO:0006950 \\	response to stress (GO:0006950);	DNA binding (GO:0003677);zinc ion binding (GO:0008270);	No_GOCC	Complete proteome;Metal-binding;Reference proteome;Stress response;Zinc;Zinc-finger.;	Q852K5
